# Supplementary material for: N-Acyl-N-Alkyl Sulfonamide Probes for Ligand-Directed Covalent Labeling of GPCRs: The Adenosine A2B Receptor as Case Study
Source: ACS Chem Biol. 2024 Jun 26;19(7):1554–62. doi: 10.1021/acschembio.4c00210 (PMC11267576; doi:10.1021/acschembio.4c00210)
Supplement: Supplementary file 2 — cb4c00210_si_002.xlsx [file cb4c00210_si_002.xlsx]

## Sheet: Index
N-acyl-N-alkyl sulfonamide probes for the ligand-directed covalent labeling of GPCRs: the adenosine A2B receptor as case study
SI2: Pull-down data
Combined MaxQuant output tables
Experiments (tabs):
1 (Figure 5)	using probe 4a
C_01 - C_03	Pre-incubation of living CHO-A2B cells with Competitor 1 (LUF7982), prior to incubation with probe 4a
D_01 - D_03	Incubation of living CHO-A2B cells with vehicle (1% DMSO) (no probe)
E_01 - E_03	Incubation of living (Empty) CHO cells with probe 4a
P_01 - P_03	Incubation of living CHO-A2B cells with Probe 4a
2 (Figure S3)	using probe 4b
C_01 - C_03	Pre-incubation of living CHO-A2B cells with Competitor 1 (LUF7982), prior to incubation with probe 4b
D_01 - D_03	Incubation of living CHO-A2B cells with vehicle (1% DMSO) (no probe)
E_01 - E_03	Incubation of living (Empty) CHO cells with probe 4b
P_01 - P_03	Incubation of living CHO-A2B cells with Probe 4b

## Sheet: Exp 1 proteingroups
Protein IDs	Majority protein IDs	Peptide counts (all)	Peptide counts (razor+unique)	Peptide counts (unique)	Protein names	Gene names	Fasta headers	Number of proteins	Peptides	Razor + unique peptides	Unique peptides	Peptides C1	Peptides C2	Peptides C3	Peptides D1	Peptides D2	Peptides D3	Peptides E1	Peptides E2	Peptides E3	Peptides P1	Peptides P2	Peptides P3	Razor + unique peptides C1	Razor + unique peptides C2	Razor + unique peptides C3	Razor + unique peptides D1	Razor + unique peptides D2	Razor + unique peptides D3	Razor + unique peptides E1	Razor + unique peptides E2	Razor + unique peptides E3	Razor + unique peptides P1	Razor + unique peptides P2	Razor + unique peptides P3	Unique peptides C1	Unique peptides C2	Unique peptides C3	Unique peptides D1	Unique peptides D2	Unique peptides D3	Unique peptides E1	Unique peptides E2	Unique peptides E3	Unique peptides P1	Unique peptides P2	Unique peptides P3	Sequence coverage [%]	Unique + razor sequence coverage [%]
P29275	P29275	2	2	2	Adenosine receptor A2b	ADORA2B	sp|P29275|AA2BR_HUMAN Adenosine receptor A2b OS=Homo sapiens OX=9606 GN=ADORA2B PE=1 SV=1	1	2	2	2	0	0	0	0	1	0	0	0	0	2	1	1	0	0	0	0	1	0	0	0	0	2	1	1	0	0	0	0	1	0	0	0	0	2	1	1	3.9	3.9
P00924;G3I9N7	P00924	9;1	9;1	8;0	Enolase 1	ENO1	sp|P00924|ENO1_YEAST Enolase 1 OS=Saccharomyces cerevisiae (strain ATCC 204508 / S288c) GN=ENO1 PE=1 SV=3	2	9	9	8	2	1	2	2	6	2	2	3	5	4	2	0	2	1	2	2	6	2	2	3	5	4	2	0	2	1	2	2	6	2	2	3	5	3	2	0	17.4	17.4
CON__O76011;CON__Q6NTB9;CON__Q14525;CON__O76009;CON__Q8IUT8;CON__Q9UE12;CON__Q15323;CON__O76013;G3I8F1	CON__O76011;CON__Q6NTB9;CON__Q14525;CON__O76009;CON__Q8IUT8;CON__Q9UE12;CON__Q15323;CON__O76013;G3I8F1	2;2;2;2;2;1;1;1;1	2;2;2;2;2;1;1;1;1	2;2;2;2;2;1;1;1;1			;;;;;;;;tr|G3I8F1|G3I8F1_CRIGR Keratin, type I cuticular Ha3-II OS=Cricetulus griseus OX=10029 GN=I79_019816 PE=3 SV=1	9	2	2	2	0	0	0	0	0	0	0	0	0	2	0	0	0	0	0	0	0	0	0	0	0	2	0	0	0	0	0	0	0	0	0	0	0	2	0	0	6.6	6.6
CON__P00766;P00766;G3I4P2	CON__P00766;P00766	58;58;6	58;58;6	58;58;6			;sp|P00766|CTRA_BOVIN Chymotrypsinogen A OS=Bos taurus OX=9913 PE=1 SV=1	3	58	58	58	26	34	31	20	43	19	17	30	38	36	29	23	26	34	31	20	43	19	17	30	38	36	29	23	26	34	31	20	43	19	17	30	38	36	29	23	63.7	63.7
CON__P02533;G3I8F9;G3I8G0;CON__Q04695;CON__Q9QWL7;CON__Q6IFX2;CON__Q9Z2K1;CON__Q3ZAW8;REV__CON__ENSEMBL:ENSP00000377550;REV__CON__P13646-1;REV__CON__P02533;REV__CON__P08779	CON__P02533;G3I8F9	16;9;6;6;6;5;4;4;1;1;1;1	12;5;2;2;2;3;2;2;1;1;1;1	6;4;2;2;2;3;0;0;0;0;0;0			;tr|G3I8F9|G3I8F9_CRIGR Keratin, type I cytoskeletal 14 OS=Cricetulus griseus OX=10029 GN=I79_019828 PE=3 SV=1	12	16	12	6	2	3	14	0	8	1	4	7	4	6	2	1	0	1	10	0	4	0	3	3	2	3	0	0	0	0	5	0	1	0	1	1	1	1	0	0	26.1	21.6
CON__P02535-1	CON__P02535-1	19	2	2				1	19	2	2	6	8	15	1	12	3	3	12	9	7	5	5	1	0	1	0	1	0	0	0	1	0	0	0	1	0	1	0	1	0	0	0	1	0	0	0	25.8	7.7
CON__P02538;CON__P48668;CON__P04259;CON__O95678;CON__Q01546;G3HES2;G3IH98;G3IBN7	CON__P02538;CON__P48668;CON__P04259	16;15;14;5;3;2;2;1	6;6;5;0;0;1;1;0	4;4;3;0;0;0;0;0			;;	8	16	6	4	2	1	10	0	11	2	10	5	3	7	4	2	0	0	4	0	6	1	5	0	2	4	3	1	0	0	2	0	4	1	3	0	2	3	1	0	26.1	12.2
P02769;CON__P02769	P02769;CON__P02769	2;2	2;2	2;2			sp|P02769|ALBU_BOVIN Serum albumin OS=Bos taurus OX=9913 GN=ALB PE=1 SV=4;	2	2	2	2	0	1	1	0	1	0	0	1	1	2	1	0	0	1	1	0	1	0	0	1	1	2	1	0	0	1	1	0	1	0	0	1	1	2	1	0	4	4
CON__P04264;G3IKI6;CON__Q7Z794;CON__Q6IFZ6;REV__CON__ENSEMBL:ENSBTAP00000038253;G3IBP2;G3II08;CON__Q9DCV7;CON__P05787	CON__P04264	96;20;5;4;3;2;1;1;1	96;20;5;4;3;2;1;1;1	72;8;0;0;0;0;0;0;0				9	96	96	72	25	40	78	8	62	12	28	36	47	41	33	21	25	40	78	8	62	12	28	36	47	41	33	21	19	30	59	6	46	10	21	30	37	32	26	14	62.7	62.7
CON__P13645;G3IPJ0;CON__Q7Z3Y9;CON__A2A4G1;G3IPN2;G3IPC7;G3IPB6;CON__P08727;G3I8F7;CON__P19001;CON__P19012;CON__Q99456;G3I8G1;CON__P05784;G3IH97;CON__P35900;G3IPN1;CON__Q9C075;G3HX38;REV__G3IBP3;CON__Q2M2I5;G3IP56	CON__P13645	74;9;9;9;7;7;6;4;4;4;2;2;2;2;2;2;2;2;2;1;1;1	73;9;9;9;7;7;6;4;4;4;2;2;2;2;2;2;2;2;2;0;1;1	48;0;0;0;1;0;0;0;0;0;0;0;0;0;0;0;0;0;0;0;0;0				22	74	73	48	18	32	62	5	48	10	21	37	32	31	21	19	18	31	61	4	47	10	20	36	31	30	20	18	11	21	40	3	32	7	16	22	23	21	13	13	65.1	65.1
CON__P13647;CON__Q5XKE5;G3IIF5;CON__P07744;CON__P19013;REV__CON__P08730-1;CON__Q9H552;G3GV01	CON__P13647	20;4;2;2;2;1;1;1	17;1;1;1;2;1;1;1	4;0;0;0;0;0;0;0				8	20	17	4	3	3	14	0	11	2	5	5	5	6	1	3	3	3	12	0	11	2	5	4	5	5	1	3	1	1	3	0	3	1	0	0	1	1	0	1	28	24.7
CON__P20930	CON__P20930	1	1	1				1	1	1	1	0	1	1	0	1	0	0	0	1	1	0	0	0	1	1	0	1	0	0	0	1	1	0	0	0	1	1	0	1	0	0	0	1	1	0	0	0.2	0.2
CON__P35527;G3I8F8	CON__P35527	124;4	124;4	122;2				2	124	124	122	19	33	112	3	64	17	17	31	44	46	24	15	19	33	112	3	64	17	17	31	44	46	24	15	18	31	111	3	62	16	15	29	42	44	23	13	82.2	82.2
CON__P35908;CON__Q14CN4-1;G3IKD5;REV__CON__Q3TTY5	CON__P35908	52;3;2;1	47;1;2;1	1;0;0;0				4	52	47	1	3	14	49	1	26	0	9	14	9	10	7	5	3	12	46	0	23	0	7	12	8	9	6	4	0	1	1	0	0	0	0	0	0	0	0	0	49.8	45.4
CON__P35908v2	CON__P35908v2	52	1	1				1	52	1	1	3	14	49	1	27	0	9	15	10	11	8	6	0	1	1	0	1	0	0	1	1	1	1	1	0	1	1	0	1	0	0	1	1	1	1	1	50.2	2
CON__Q6NT21;CON__P78385;CON__Q14533;CON__O43790;G3IIF2;CON__Q61726	CON__Q6NT21;CON__P78385;CON__Q14533;CON__O43790	10;10;10;9;3;3	9;9;9;8;2;2	4;4;4;3;0;1			;;;	6	10	9	4	1	0	1	0	0	0	1	1	1	8	1	1	1	0	0	0	0	0	1	1	1	8	1	1	0	0	0	0	0	0	0	0	0	4	0	0	21.1	19.9
CON__P78386	CON__P78386	7	1	1				1	7	1	1	1	0	1	0	0	0	1	1	1	5	1	1	0	0	0	0	0	0	0	0	0	1	0	0	0	0	0	0	0	0	0	0	0	1	0	0	15.8	2.6
CON__Q5D862	CON__Q5D862	15	15	14				1	15	15	14	1	8	15	0	6	0	2	4	0	6	4	2	1	8	15	0	6	0	2	4	0	6	4	2	1	7	14	0	6	0	2	4	0	6	4	2	15.4	15.4
CON__Q86YZ3	CON__Q86YZ3	11	10	10				1	11	10	10	0	7	10	0	3	0	0	1	2	3	1	0	0	6	9	0	3	0	0	1	2	3	1	0	0	6	9	0	3	0	0	1	2	3	1	0	15.3	13.4
CON__Q9BYR8	CON__Q9BYR8	1	1	1				1	1	1	1	0	0	0	0	0	0	0	0	0	1	0	0	0	0	0	0	0	0	0	0	0	1	0	0	0	0	0	0	0	0	0	0	0	1	0	0	13.3	13.3
G3GR85	G3GR85	5	5	5			tr|G3GR85|G3GR85_CRIGR Pitrilysin metalloproteinase 1 OS=Cricetulus griseus OX=10029 GN=CgPICR_005305 PE=3 SV=1	1	5	5	5	1	4	3	0	2	0	1	2	2	1	3	0	1	4	3	0	2	0	1	2	2	1	3	0	1	4	3	0	2	0	1	2	2	1	3	0	5.6	5.6
G3GRA0	G3GRA0	1	1	1			tr|G3GRA0|G3GRA0_CRIGR 3-beta-hydroxysterol Delta (14)-reductase OS=Cricetulus griseus OX=10029 GN=I79_000043 PE=3 SV=1	1	1	1	1	0	1	0	0	1	0	0	1	1	1	1	0	0	1	0	0	1	0	0	1	1	1	1	0	0	1	0	0	1	0	0	1	1	1	1	0	1.6	1.6
G3GRD8	G3GRD8	3	3	3			tr|G3GRD8|G3GRD8_CRIGR Isoleucyl-tRNA synthetase OS=Cricetulus griseus OX=10029 GN=I79_000083 PE=3 SV=1	1	3	3	3	0	0	0	0	1	1	1	1	1	3	2	0	0	0	0	0	1	1	1	1	1	3	2	0	0	0	0	0	1	1	1	1	1	3	2	0	3.8	3.8
G3GRU9	G3GRU9	2	2	2			tr|G3GRU9|G3GRU9_CRIGR Large neutral amino acids transporter small subunit 1 OS=Cricetulus griseus OX=10029 GN=I79_000243 PE=3 SV=1	1	2	2	2	0	1	1	0	1	0	0	1	2	2	1	0	0	1	1	0	1	0	0	1	2	2	1	0	0	1	1	0	1	0	0	1	2	2	1	0	5.1	5.1
G3GS14	G3GS14	3	3	3			tr|G3GS14|G3GS14_CRIGR TMEM43 OS=Cricetulus griseus OX=10029 GN=CgPICR_011141 PE=3 SV=1	1	3	3	3	0	3	1	0	1	0	0	1	1	2	2	1	0	3	1	0	1	0	0	1	1	2	2	1	0	3	1	0	1	0	0	1	1	2	2	1	9.8	9.8
G3GS70	G3GS70	9	9	9			tr|G3GS70|G3GS70_CRIGR Importin-5 OS=Cricetulus griseus OX=10029 GN=I79_000383 PE=4 SV=1	1	9	9	9	1	7	6	0	4	1	1	3	4	3	6	1	1	7	6	0	4	1	1	3	4	3	6	1	1	7	6	0	4	1	1	3	4	3	6	1	7	7
G3GS73;G3IEG9	G3GS73;G3IEG9	2;1	2;1	1;0			tr|G3GS73|G3GS73_CRIGR Heterogeneous nuclear ribonucleoprotein A3-like 1 OS=Cricetulus griseus OX=10029 GN=I79_000386 PE=4 SV=1;tr|G3IEG9|G3IEG9_CRIGR Heterogeneous nuclear ribonucleoprotein A3 OS=Cricetulus griseus OX=10029 GN=I79_022116 PE=4 SV=1	2	2	2	1	1	2	1	0	0	0	0	2	1	1	1	0	1	2	1	0	0	0	0	2	1	1	1	0	1	1	1	0	0	0	0	1	1	1	1	0	39.7	39.7
G3GSH5	G3GSH5	3	3	3			tr|G3GSH5|G3GSH5_CRIGR RNA helicase OS=Cricetulus griseus OX=10029 GN=I79_000589 PE=3 SV=1	1	3	3	3	0	0	1	0	1	0	0	3	1	3	3	0	0	0	1	0	1	0	0	3	1	3	3	0	0	0	1	0	1	0	0	3	1	3	3	0	5.7	5.7
G3GT05	G3GT05	2	2	2			tr|G3GT05|G3GT05_CRIGR T-complex protein 1 subunit theta OS=Cricetulus griseus OX=10029 GN=I79_000778 PE=3 SV=1	1	2	2	2	0	0	0	0	0	0	0	0	0	0	2	0	0	0	0	0	0	0	0	0	0	0	2	0	0	0	0	0	0	0	0	0	0	0	2	0	12.7	12.7
G3GTB7	G3GTB7	3	3	3			tr|G3GTB7|G3GTB7_CRIGR Heterogeneous nuclear ribonucleoprotein Q OS=Cricetulus griseus OX=10029 GN=I79_000895 PE=4 SV=1	1	3	3	3	1	1	1	0	0	0	0	0	1	2	2	1	1	1	1	0	0	0	0	0	1	2	2	1	1	1	1	0	0	0	0	0	1	2	2	1	6.8	6.8
G3GTF9	G3GTF9	2	2	2			tr|G3GTF9|G3GTF9_CRIGR ATP synthase subunit d, mitochondrial OS=Cricetulus griseus OX=10029 GN=I79_000940 PE=3 SV=1	1	2	2	2	0	2	1	0	0	0	0	2	0	1	2	1	0	2	1	0	0	0	0	2	0	1	2	1	0	2	1	0	0	0	0	2	0	1	2	1	6.8	6.8
G3GTM5	G3GTM5	2	2	2			tr|G3GTM5|G3GTM5_CRIGR Nucleoporin NDC1 OS=Cricetulus griseus OX=10029 GN=I79_001010 PE=3 SV=1	1	2	2	2	0	0	0	0	1	0	0	1	1	2	1	0	0	0	0	0	1	0	0	1	1	2	1	0	0	0	0	0	1	0	0	1	1	2	1	0	3.1	3.1
G3GU10	G3GU10	11	11	10			tr|G3GU10|G3GU10_CRIGR Formyltetrahydrofolate synthetase OS=Cricetulus griseus OX=10029 GN=I79_001156 PE=3 SV=1	1	11	11	10	0	4	1	0	5	0	0	6	5	5	9	0	0	4	1	0	5	0	0	6	5	5	9	0	0	4	1	0	5	0	0	6	5	5	8	0	13.6	13.6
G3GU22	G3GU22	2	2	2			tr|G3GU22|G3GU22_CRIGR Nesprin-1 OS=Cricetulus griseus OX=10029 GN=I79_001169 PE=3 SV=1	1	2	2	2	0	1	0	0	0	0	1	1	0	2	1	1	0	1	0	0	0	0	1	1	0	2	1	1	0	1	0	0	0	0	1	1	0	2	1	1	1.2	1.2
G3GU75	G3GU75	12	12	12			tr|G3GU75|G3GU75_CRIGR Translational activator GCN1 OS=Cricetulus griseus OX=10029 GN=I79_001227 PE=3 SV=1	1	12	12	12	0	8	5	0	8	0	2	8	6	7	5	3	0	8	5	0	8	0	2	8	6	7	5	3	0	8	5	0	8	0	2	8	6	7	5	3	4.6	4.6
G3GU76	G3GU76	4	4	4			tr|G3GU76|G3GU76_CRIGR 60S acidic ribosomal protein P0 OS=Cricetulus griseus OX=10029 GN=I79_001228 PE=3 SV=1	1	4	4	4	1	3	2	0	1	0	0	1	1	3	3	0	1	3	2	0	1	0	0	1	1	3	3	0	1	3	2	0	1	0	0	1	1	3	3	0	12.5	12.5
G3GUB2	G3GUB2	3	3	3			tr|G3GUB2|G3GUB2_CRIGR Cytoplasmic dynein 1 intermediate chain 2 (Fragment) OS=Cricetulus griseus OX=10029 GN=I79_001266 PE=4 SV=1	1	3	3	3	0	1	0	0	0	0	0	1	1	1	2	0	0	1	0	0	0	0	0	1	1	1	2	0	0	1	0	0	0	0	0	1	1	1	2	0	8.1	8.1
G3GUB3	G3GUB3	4	4	3			tr|G3GUB3|G3GUB3_CRIGR Calcium-binding mitochondrial carrier protein Aralar1 OS=Cricetulus griseus OX=10029 GN=I79_001267 PE=3 SV=1	1	4	4	3	0	3	3	0	1	0	1	1	1	2	2	0	0	3	3	0	1	0	1	1	1	2	2	0	0	2	2	0	1	0	1	1	1	2	2	0	8	8
G3GUH8	G3GUH8	2	2	2			tr|G3GUH8|G3GUH8_CRIGR Serine/threonine-protein kinase WNK2 OS=Cricetulus griseus OX=10029 GN=I79_001340 PE=4 SV=1	1	2	2	2	0	0	0	0	0	0	0	0	0	1	1	0	0	0	0	0	0	0	0	0	0	1	1	0	0	0	0	0	0	0	0	0	0	1	1	0	1.4	1.4
G3GUM9	G3GUM9	2	2	2			tr|G3GUM9|G3GUM9_CRIGR Putative ribosomal RNA methyltransferase NOP2 OS=Cricetulus griseus OX=10029 GN=I79_001394 PE=3 SV=1	1	2	2	2	0	0	1	0	0	0	0	0	0	2	2	0	0	0	1	0	0	0	0	0	0	2	2	0	0	0	1	0	0	0	0	0	0	2	2	0	3.3	3.3
G3GUN0	G3GUN0	2	2	2			tr|G3GUN0|G3GUN0_CRIGR DNA helicase OS=Cricetulus griseus OX=10029 GN=I79_001396 PE=3 SV=1	1	2	2	2	0	1	0	0	1	0	0	1	0	1	2	0	0	1	0	0	1	0	0	1	0	1	2	0	0	1	0	0	1	0	0	1	0	1	2	0	1.2	1.2
G3GUQ6	G3GUQ6	3	3	3			tr|G3GUQ6|G3GUQ6_CRIGR Prohibitin-2 OS=Cricetulus griseus OX=10029 GN=I79_001428 PE=3 SV=1	1	3	3	3	0	2	3	0	1	0	0	1	2	1	3	1	0	2	3	0	1	0	0	1	2	1	3	1	0	2	3	0	1	0	0	1	2	1	3	1	3.8	3.8
G3GUQ8	G3GUQ8	2	2	2			tr|G3GUQ8|G3GUQ8_CRIGR Lysophospholipid acyltransferase 5 OS=Cricetulus griseus OX=10029 GN=I79_001429 PE=4 SV=1	1	2	2	2	0	0	0	0	0	1	0	1	1	1	1	0	0	0	0	0	0	1	0	1	1	1	1	0	0	0	0	0	0	1	0	1	1	1	1	0	3	3
G3GV27	G3GV27	1	1	1			tr|G3GV27|G3GV27_CRIGR Importin-11 (Fragment) OS=Cricetulus griseus OX=10029 GN=I79_001555 PE=4 SV=1	1	1	1	1	0	1	1	0	0	0	0	0	0	0	0	0	0	1	1	0	0	0	0	0	0	0	0	0	0	1	1	0	0	0	0	0	0	0	0	0	1.6	1.6
G3GV47	G3GV47	12	12	12			tr|G3GV47|G3GV47_CRIGR Leucine-rich PPR motif-containing protein, mitochondrial OS=Cricetulus griseus OX=10029 GN=I79_001578 PE=4 SV=1	1	12	12	12	1	1	0	0	5	1	1	7	8	5	5	1	1	1	0	0	5	1	1	7	8	5	5	1	1	1	0	0	5	1	1	7	8	5	5	1	8.8	8.8
G3GV85	G3GV85	2	2	1			tr|G3GV85|G3GV85_CRIGR Dolichyl-diphosphooligosaccharide--protein glycotransferase OS=Cricetulus griseus OX=10029 GN=I79_001616 PE=3 SV=1	1	2	2	1	0	1	1	0	2	0	0	1	1	1	1	0	0	1	1	0	2	0	0	1	1	1	1	0	0	0	0	0	1	0	0	0	0	0	0	0	2.6	2.6
G3GVB5	G3GVB5	1	1	1			tr|G3GVB5|G3GVB5_CRIGR Ras-related C3 botulinum toxin substrate 1 OS=Cricetulus griseus OX=10029 GN=I79_001650 PE=4 SV=1	1	1	1	1	0	0	0	0	0	0	0	1	0	1	0	0	0	0	0	0	0	0	0	1	0	1	0	0	0	0	0	0	0	0	0	1	0	1	0	0	6.1	6.1
G3IJD0;G3GVB8	G3IJD0;G3GVB8	1;1	1;1	1;1			tr|G3IJD0|G3IJD0_CRIGR ER lumen protein retaining receptor 3 OS=Cricetulus griseus OX=10029 GN=I79_023963 PE=3 SV=1;tr|G3GVB8|G3GVB8_CRIGR ER lumen protein-retaining receptor OS=Cricetulus griseus OX=10029 GN=I79_001653 PE=3 SV=1	2	1	1	1	0	1	1	0	0	0	0	0	0	0	0	0	0	1	1	0	0	0	0	0	0	0	0	0	0	1	1	0	0	0	0	0	0	0	0	0	8	8
G3GVD0;G3HQY2;G3I6E6;G3H5Q0;G3I4A0;G3GX66;G3ID82;G3ID81;G3GX23;G3HPM7	G3GVD0;G3HQY2;G3I6E6;G3H5Q0;G3I4A0;G3GX66	40;31;30;30;30;20;12;12;10;3	40;31;30;30;30;20;12;12;10;3	40;31;30;30;30;20;12;12;10;3			tr|G3GVD0|G3GVD0_CRIGR ACTB OS=Cricetulus griseus OX=10029 GN=CgPICR_011696 PE=3 SV=1;tr|G3HQY2|G3HQY2_CRIGR Actin, aortic smooth muscle OS=Cricetulus griseus OX=10029 GN=H671_3g9856 PE=3 SV=1;tr|G3I6E6|G3I6E6_CRIGR Actin, cytoplasmic 2 OS=Cricetulus grise	10	40	40	40	5	25	16	2	17	6	3	23	17	25	32	7	5	25	16	2	17	6	3	23	17	25	32	7	5	25	16	2	17	6	3	23	17	25	32	7	53.1	53.1
G3GVL0;G3I129	G3GVL0;G3I129	3;3	3;3	3;3			tr|G3GVL0|G3GVL0_CRIGR Ubiquitin OS=Cricetulus griseus OX=10029 GN=I79_001749 PE=4 SV=1;tr|G3I129|G3I129_CRIGR Ubiquitin OS=Cricetulus griseus OX=10029 GN=I79_017072 PE=4 SV=1	2	3	3	3	0	2	1	0	2	0	0	2	2	3	2	0	0	2	1	0	2	0	0	2	2	3	2	0	0	2	1	0	2	0	0	2	2	3	2	0	28.8	28.8
G3GVX1	G3GVX1	2	2	2			tr|G3GVX1|G3GVX1_CRIGR Ribosome-binding protein 1 OS=Cricetulus griseus OX=10029 GN=I79_001876 PE=4 SV=1	1	2	2	2	0	0	0	0	0	0	0	0	0	0	2	0	0	0	0	0	0	0	0	0	0	0	2	0	0	0	0	0	0	0	0	0	0	0	2	0	0.7	0.7
G3GW47	G3GW47	1	1	1			tr|G3GW47|G3GW47_CRIGR Arginine--tRNA ligase, cytoplasmic OS=Cricetulus griseus OX=10029 GN=I79_001963 PE=3 SV=1	1	1	1	1	0	0	0	0	0	0	0	1	0	0	0	0	0	0	0	0	0	0	0	1	0	0	0	0	0	0	0	0	0	0	0	1	0	0	0	0	1.8	1.8
G3GW85	G3GW85	4	4	4			tr|G3GW85|G3GW85_CRIGR WD repeat-containing protein 43 OS=Cricetulus griseus OX=10029 GN=I79_002005 PE=4 SV=1	1	4	4	4	0	1	0	0	0	0	0	0	0	2	3	1	0	1	0	0	0	0	0	0	0	2	3	1	0	1	0	0	0	0	0	0	0	2	3	1	8.6	8.6
G3GWL7	G3GWL7	1	1	1			tr|G3GWL7|G3GWL7_CRIGR Ribosomal L1 domain-containing protein 1 OS=Cricetulus griseus OX=10029 GN=I79_002145 PE=4 SV=1	1	1	1	1	0	1	0	0	1	0	0	0	0	1	0	0	0	1	0	0	1	0	0	0	0	1	0	0	0	1	0	0	1	0	0	0	0	1	0	0	3.4	3.4
G3GWQ1	G3GWQ1	1	1	1			tr|G3GWQ1|G3GWQ1_CRIGR Metavinculin OS=Cricetulus griseus OX=10029 GN=I79_002180 PE=3 SV=1	1	1	1	1	0	0	1	0	0	0	0	0	0	1	1	0	0	0	1	0	0	0	0	0	0	1	1	0	0	0	1	0	0	0	0	0	0	1	1	0	1.1	1.1
G3GWR2	G3GWR2	3	3	3			tr|G3GWR2|G3GWR2_CRIGR Outer mitochondrial membrane protein porin 2 OS=Cricetulus griseus OX=10029 GN=I79_002192 PE=3 SV=1	1	3	3	3	1	2	1	0	1	0	1	1	2	2	3	0	1	2	1	0	1	0	1	1	2	2	3	0	1	2	1	0	1	0	1	1	2	2	3	0	11.5	11.5
G3GWT7	G3GWT7	2	2	2			tr|G3GWT7|G3GWT7_CRIGR Guanine nucleotide-binding protein G(S) subunit alpha isoforms XLas OS=Cricetulus griseus OX=10029 GN=I79_002218 PE=3 SV=1	1	2	2	2	0	1	1	0	0	0	0	0	0	0	2	0	0	1	1	0	0	0	0	0	0	0	2	0	0	1	1	0	0	0	0	0	0	0	2	0	8.4	8.4
G3GWV9	G3GWV9	2	2	2			tr|G3GWV9|G3GWV9_CRIGR Nucleoprotein TPR OS=Cricetulus griseus OX=10029 GN=I79_002244 PE=3 SV=1	1	2	2	2	0	1	1	0	0	0	0	0	0	1	2	0	0	1	1	0	0	0	0	0	0	1	2	0	0	1	1	0	0	0	0	0	0	1	2	0	1.1	1.1
G3HTU9;G3I0Q2;G3GWX9;G3HV67;G3HV32;G3HHB8	G3HTU9;G3I0Q2;G3GWX9;G3HV67;G3HV32	4;4;4;4;3;1	2;2;2;2;1;1	2;2;2;2;1;1			tr|G3HTU9|G3HTU9_CRIGR Histone H3.3 OS=Cricetulus griseus OX=10029 GN=I79_014329 PE=3 SV=1;tr|G3I0Q2|G3I0Q2_CRIGR Histone H3.3 OS=Cricetulus griseus OX=10029 GN=I79_016941 PE=3 SV=1;tr|G3GWX9|G3GWX9_CRIGR Histone H3.3 type 1 OS=Cricetulus griseus OX=10029	6	4	2	2	0	1	0	0	1	0	0	1	1	0	3	0	0	0	0	0	0	0	0	0	0	0	2	0	0	0	0	0	0	0	0	0	0	0	2	0	25.5	14.7
G3GX18	G3GX18	2	2	2			tr|G3GX18|G3GX18_CRIGR Unhealthy ribosome biogenesis protein 2-like OS=Cricetulus griseus OX=10029 GN=I79_002305 PE=4 SV=1	1	2	2	2	0	0	0	0	1	0	0	1	1	2	1	0	0	0	0	0	1	0	0	1	1	2	1	0	0	0	0	0	1	0	0	1	1	2	1	0	1.5	1.5
G3GX21	G3GX21	1	1	1			tr|G3GX21|G3GX21_CRIGR Nuclear pore complex protein Nup133 OS=Cricetulus griseus OX=10029 GN=I79_002308 PE=3 SV=1	1	1	1	1	0	1	0	0	0	0	0	0	0	0	0	1	0	1	0	0	0	0	0	0	0	0	0	1	0	1	0	0	0	0	0	0	0	0	0	1	3.2	3.2
G3GXD7	G3GXD7	6	6	6			tr|G3GXD7|G3GXD7_CRIGR 3-hydroxyacyl-[acyl-carrier-protein] dehydratase OS=Cricetulus griseus OX=10029 GN=I79_002427 PE=4 SV=1	1	6	6	6	0	5	3	0	1	0	1	4	3	2	2	0	0	5	3	0	1	0	1	4	3	2	2	0	0	5	3	0	1	0	1	4	3	2	2	0	3.3	3.3
G3GXQ3	G3GXQ3	8	8	8			tr|G3GXQ3|G3GXQ3_CRIGR Enoyl-CoA hydratase OS=Cricetulus griseus OX=10029 GN=I79_002545 PE=3 SV=1	1	8	8	8	0	1	0	0	3	0	0	3	3	2	5	0	0	1	0	0	3	0	0	3	3	2	5	0	0	1	0	0	3	0	0	3	3	2	5	0	10.9	10.9
G3GXQ4	G3GXQ4	2	2	2			tr|G3GXQ4|G3GXQ4_CRIGR Trifunctional enzyme subunit beta, mitochondrial OS=Cricetulus griseus OX=10029 GN=I79_002546 PE=3 SV=1	1	2	2	2	0	0	0	0	1	0	0	1	1	2	1	0	0	0	0	0	1	0	0	1	1	2	1	0	0	0	0	0	1	0	0	1	1	2	1	0	6	6
G3GXT2	G3GXT2	2	2	2			tr|G3GXT2|G3GXT2_CRIGR Aspartate carbamoyltransferase OS=Cricetulus griseus OX=10029 GN=I79_002575 PE=3 SV=1	1	2	2	2	0	0	0	0	0	0	0	1	0	0	0	1	0	0	0	0	0	0	0	1	0	0	0	1	0	0	0	0	0	0	0	1	0	0	0	1	1	1
G3GXX4	G3GXX4	3	3	3			tr|G3GXX4|G3GXX4_CRIGR Dolichyl-diphosphooligosaccharide--protein glycosyltransferase subunit 2 OS=Cricetulus griseus OX=10029 GN=I79_002619 PE=3 SV=1	1	3	3	3	0	1	1	0	1	0	0	1	2	1	2	0	0	1	1	0	1	0	0	1	2	1	2	0	0	1	1	0	1	0	0	1	2	1	2	0	12	12
G3GY17	G3GY17	4	4	4			tr|G3GY17|G3GY17_CRIGR Cullin-associated NEDD8-dissociated protein 1 OS=Cricetulus griseus OX=10029 GN=I79_002670 PE=3 SV=1	1	4	4	4	1	1	2	0	1	2	1	1	1	1	1	1	1	1	2	0	1	2	1	1	1	1	1	1	1	1	2	0	1	2	1	1	1	1	1	1	4	4
G3GY25	G3GY25	4	4	4			tr|G3GY25|G3GY25_CRIGR Nuclear pore complex protein OS=Cricetulus griseus OX=10029 GN=I79_002680 PE=3 SV=1	1	4	4	4	0	1	2	0	1	0	0	1	3	2	1	0	0	1	2	0	1	0	0	1	3	2	1	0	0	1	2	0	1	0	0	1	3	2	1	0	6.1	6.1
G3GY44	G3GY44	6	2	2			tr|G3GY44|G3GY44_CRIGR Myosin-10 OS=Cricetulus griseus OX=10029 GN=I79_002699 PE=3 SV=1	1	6	2	2	0	4	4	0	2	0	1	3	3	3	3	0	0	0	0	0	0	0	0	1	0	0	1	0	0	0	0	0	0	0	0	1	0	0	1	0	2.9	1.2
G3GY75;G3HYG2	G3GY75;G3HYG2	4;3	4;3	3;2			tr|G3GY75|G3GY75_CRIGR RNA helicase OS=Cricetulus griseus OX=10029 GN=I79_002748 PE=3 SV=1;tr|G3HYG2|G3HYG2_CRIGR RNA helicase OS=Cricetulus griseus OX=10029 GN=H671_4g13171 PE=3 SV=1	2	4	4	3	2	3	1	0	1	2	0	2	1	3	4	1	2	3	1	0	1	2	0	2	1	3	4	1	1	2	0	0	1	1	0	1	1	2	3	0	10	10
G3IDH9;G3ILX7;G3GYE5;G3HMB9;G3H4K5;G3H3T7	G3IDH9;G3ILX7;G3GYE5;G3HMB9;G3H4K5;G3H3T7	1;1;1;1;1;1	1;1;1;1;1;1	1;1;1;1;1;1			tr|G3IDH9|G3IDH9_CRIGR Histone H2A OS=Cricetulus griseus OX=10029 GN=I79_021761 PE=3 SV=1;tr|G3ILX7|G3ILX7_CRIGR Histone H2A (Fragment) OS=Cricetulus griseus OX=10029 GN=I79_024903 PE=3 SV=1;tr|G3GYE5|G3GYE5_CRIGR Histone H2A (Fragment) OS=Cricetulus grise	6	1	1	1	0	1	1	0	1	0	0	1	1	1	1	1	0	1	1	0	1	0	0	1	1	1	1	1	0	1	1	0	1	0	0	1	1	1	1	1	11.2	11.2
G3GYL0	G3GYL0	2	2	2			tr|G3GYL0|G3GYL0_CRIGR CUG-BP-and ETR-3-like factor 1 OS=Cricetulus griseus OX=10029 GN=I79_002890 PE=3 SV=1	1	2	2	2	1	2	1	0	0	0	0	0	0	2	2	0	1	2	1	0	0	0	0	0	0	2	2	0	1	2	1	0	0	0	0	0	0	2	2	0	6	6
G3GYL6	G3GYL6	1	1	1			tr|G3GYL6|G3GYL6_CRIGR Cytosolic carboxypeptidase 2 OS=Cricetulus griseus OX=10029 GN=I79_002897 PE=3 SV=1	1	1	1	1	0	1	1	0	0	0	0	0	1	1	1	1	0	1	1	0	0	0	0	0	1	1	1	1	0	1	1	0	0	0	0	0	1	1	1	1	1.7	1.7
G3GYM0	G3GYM0	3	3	3			tr|G3GYM0|G3GYM0_CRIGR Nuclear pore complex protein Nup160 OS=Cricetulus griseus OX=10029 GN=I79_002900 PE=4 SV=1	1	3	3	3	0	1	0	0	1	0	0	0	1	2	1	0	0	1	0	0	1	0	0	0	1	2	1	0	0	1	0	0	1	0	0	0	1	2	1	0	2.6	2.6
G3GYP9	G3GYP9	3	3	3			tr|G3GYP9|G3GYP9_CRIGR Peroxiredoxin-1 OS=Cricetulus griseus OX=10029 GN=I79_002954 PE=3 SV=1	1	3	3	3	0	0	0	0	0	0	0	1	1	1	3	0	0	0	0	0	0	0	0	1	1	1	3	0	0	0	0	0	0	0	0	1	1	1	3	0	19.1	19.1
G3GYX1	G3GYX1	1	1	1			tr|G3GYX1|G3GYX1_CRIGR Nucleolar protein 58 OS=Cricetulus griseus OX=10029 GN=I79_002996 PE=3 SV=1	1	1	1	1	0	1	0	0	0	0	0	0	0	1	1	0	0	1	0	0	0	0	0	0	0	1	1	0	0	1	0	0	0	0	0	0	0	1	1	0	4.6	4.6
G3GYY4	G3GYY4	2	2	2			tr|G3GYY4|G3GYY4_CRIGR RNA cytidine acetyltransferase OS=Cricetulus griseus OX=10029 GN=NAT10 PE=3 SV=1	1	2	2	2	0	2	0	0	1	0	0	1	1	0	0	0	0	2	0	0	1	0	0	1	1	0	0	0	0	2	0	0	1	0	0	1	1	0	0	0	2.4	2.4
G3GYY6	G3GYY6	7	7	7			tr|G3GYY6|G3GYY6_CRIGR Catalase OS=Cricetulus griseus OX=10029 GN=I79_003036 PE=3 SV=1	1	7	7	7	0	4	2	0	1	0	0	1	1	3	5	2	0	4	2	0	1	0	0	1	1	3	5	2	0	4	2	0	1	0	0	1	1	3	5	2	11.7	11.7
G3GZ54	G3GZ54	1	1	1			tr|G3GZ54|G3GZ54_CRIGR Transportin-3 OS=Cricetulus griseus OX=10029 GN=I79_003133 PE=4 SV=1	1	1	1	1	0	0	0	0	0	0	0	0	0	1	0	0	0	0	0	0	0	0	0	0	0	1	0	0	0	0	0	0	0	0	0	0	0	1	0	0	1.2	1.2
G3GZ85	G3GZ85	7	7	7			tr|G3GZ85|G3GZ85_CRIGR Staphylococcal nuclease domain-containing protein OS=Cricetulus griseus OX=10029 GN=I79_003116 PE=4 SV=1	1	7	7	7	0	1	1	0	1	0	1	1	3	3	4	1	0	1	1	0	1	0	1	1	3	3	4	1	0	1	1	0	1	0	1	1	3	3	4	1	8.1	8.1
G3GZE6	G3GZE6	3	3	3			tr|G3GZE6|G3GZE6_CRIGR Actin-related protein 3 OS=Cricetulus griseus OX=10029 GN=I79_003209 PE=3 SV=1	1	3	3	3	2	1	1	0	1	1	1	2	1	2	3	1	2	1	1	0	1	1	1	2	1	2	3	1	2	1	1	0	1	1	1	2	1	2	3	1	9.3	9.3
G3GZH5	G3GZH5	1	1	1			tr|G3GZH5|G3GZH5_CRIGR DnaJ-like subfamily C member 13 OS=Cricetulus griseus OX=10029 GN=I79_003235 PE=4 SV=1	1	1	1	1	0	0	0	0	0	0	0	0	1	0	0	0	0	0	0	0	0	0	0	0	1	0	0	0	0	0	0	0	0	0	0	0	1	0	0	0	1.9	1.9
G3GZH6	G3GZH6	13	13	13			tr|G3GZH6|G3GZH6_CRIGR DnaJ-like subfamily C member 13 OS=Cricetulus griseus OX=10029 GN=I79_003236 PE=4 SV=1	1	13	13	13	0	11	4	0	8	0	1	6	7	8	5	2	0	11	4	0	8	0	1	6	7	8	5	2	0	11	4	0	8	0	1	6	7	8	5	2	8.7	8.7
G3GZW7	G3GZW7	1	1	1			tr|G3GZW7|G3GZW7_CRIGR RRP12-like protein OS=Cricetulus griseus OX=10029 GN=I79_003416 PE=3 SV=1	1	1	1	1	0	0	0	0	0	0	0	1	0	0	0	0	0	0	0	0	0	0	0	1	0	0	0	0	0	0	0	0	0	0	0	1	0	0	0	0	0.9	0.9
G3H037	G3H037	9	9	9			tr|G3H037|G3H037_CRIGR U5 small nuclear ribonucleoprotein 200 kDa helicase OS=Cricetulus griseus OX=10029 GN=I79_003485 PE=3 SV=1	1	9	9	9	1	4	7	0	6	1	2	5	6	4	4	3	1	4	7	0	6	1	2	5	6	4	4	3	1	4	7	0	6	1	2	5	6	4	4	3	6.8	6.8
G3H0B5	G3H0B5	2	2	2			tr|G3H0B5|G3H0B5_CRIGR Isocitrate dehydrogenase [NAD] subunit, mitochondrial OS=Cricetulus griseus OX=10029 GN=I79_003570 PE=3 SV=1	1	2	2	2	0	1	1	0	1	0	0	1	1	2	2	0	0	1	1	0	1	0	0	1	1	2	2	0	0	1	1	0	1	0	0	1	1	2	2	0	6	6
G3H0Q0	G3H0Q0	1	1	1			tr|G3H0Q0|G3H0Q0_CRIGR 40S ribosomal protein S6 OS=Cricetulus griseus OX=10029 GN=I79_003714 PE=3 SV=1	1	1	1	1	0	1	1	0	1	1	0	1	1	1	1	1	0	1	1	0	1	1	0	1	1	1	1	1	0	1	1	0	1	1	0	1	1	1	1	1	5	5
G3H0U6	G3H0U6	2	2	2			tr|G3H0U6|G3H0U6_CRIGR Protein disulfide-isomerase OS=Cricetulus griseus OX=10029 GN=I79_003765 PE=3 SV=1	1	2	2	2	0	0	0	0	1	0	0	1	1	1	2	1	0	0	0	0	1	0	0	1	1	1	2	1	0	0	0	0	1	0	0	1	1	1	2	1	5	5
G3H0Y9	G3H0Y9	2	2	2			tr|G3H0Y9|G3H0Y9_CRIGR EH domain-containing protein 4 OS=Cricetulus griseus OX=10029 GN=I79_003809 PE=4 SV=1	1	2	2	2	0	1	0	0	0	0	0	0	0	1	2	0	0	1	0	0	0	0	0	0	0	1	2	0	0	1	0	0	0	0	0	0	0	1	2	0	3	3
G3H134	G3H134	3	3	3			tr|G3H134|G3H134_CRIGR MKI67 FHA domain-interacting nucleolar phosphoprotein OS=Cricetulus griseus OX=10029 GN=CgPICR_001046 PE=4 SV=1	1	3	3	3	0	1	0	0	0	0	0	0	2	1	1	0	0	1	0	0	0	0	0	0	2	1	1	0	0	1	0	0	0	0	0	0	2	1	1	0	13.7	13.7
G3H170	G3H170	1	1	1			tr|G3H170|G3H170_CRIGR Drebrin OS=Cricetulus griseus OX=10029 GN=I79_003894 PE=4 SV=1	1	1	1	1	0	0	0	0	0	0	0	0	0	0	1	0	0	0	0	0	0	0	0	0	0	0	1	0	0	0	0	0	0	0	0	0	0	0	1	0	2.8	2.8
G3H177	G3H177	2	2	2			tr|G3H177|G3H177_CRIGR LMAN2 OS=Cricetulus griseus OX=10029 GN=CgPICR_010361 PE=4 SV=1	1	2	2	2	0	1	0	0	0	0	0	0	0	0	1	0	0	1	0	0	0	0	0	0	0	0	1	0	0	1	0	0	0	0	0	0	0	0	1	0	8.4	8.4
G3H1B3	G3H1B3	2	2	2			tr|G3H1B3|G3H1B3_CRIGR Lamin-L(I) OS=Cricetulus griseus OX=10029 GN=I79_003938 PE=3 SV=1	1	2	2	2	0	0	0	0	0	0	0	0	0	1	2	0	0	0	0	0	0	0	0	0	0	1	2	0	0	0	0	0	0	0	0	0	0	1	2	0	5.2	5.2
G3H1F4	G3H1F4	2	2	2			tr|G3H1F4|G3H1F4_CRIGR Ribosomal protein L15 OS=Cricetulus griseus OX=10029 GN=CgPICR_006193 PE=3 SV=1	1	2	2	2	0	0	0	0	1	1	1	2	2	1	1	1	0	0	0	0	1	1	1	2	2	1	1	1	0	0	0	0	1	1	1	2	2	1	1	1	7.8	7.8
G3H1G8	G3H1G8	1	1	1			tr|G3H1G8|G3H1G8_CRIGR Erlin-2 OS=Cricetulus griseus OX=10029 GN=I79_003994 PE=3 SV=1	1	1	1	1	0	0	0	0	0	0	0	0	0	1	0	0	0	0	0	0	0	0	0	0	0	1	0	0	0	0	0	0	0	0	0	0	0	1	0	0	4.1	4.1
G3H1K9	G3H1K9	4	4	4			tr|G3H1K9|G3H1K9_CRIGR Alpha-actinin cytoskeletal isoform OS=Cricetulus griseus OX=10029 GN=I79_004057 PE=3 SV=1	1	4	4	4	0	3	2	0	1	0	0	1	1	1	2	0	0	3	2	0	1	0	0	1	1	1	2	0	0	3	2	0	1	0	0	1	1	1	2	0	4.9	4.9
G3H1Q7	G3H1Q7	1	1	1			tr|G3H1Q7|G3H1Q7_CRIGR Cytochrome c oxidase polypeptide Vb OS=Cricetulus griseus OX=10029 GN=CgPICR_004309 PE=3 SV=1	1	1	1	1	0	0	0	0	0	0	0	0	0	1	1	1	0	0	0	0	0	0	0	0	0	1	1	1	0	0	0	0	0	0	0	0	0	1	1	1	12.4	12.4
G3H1S2	G3H1S2	3	3	3			tr|G3H1S2|G3H1S2_CRIGR UDP-glucose:glycoprotein glucosyltransferase 1 OS=Cricetulus griseus OX=10029 GN=I79_004104 PE=4 SV=1	1	3	3	3	0	0	0	0	1	0	0	2	2	2	1	0	0	0	0	0	1	0	0	2	2	2	1	0	0	0	0	0	1	0	0	2	2	2	1	0	2.6	2.6
G3H1T8	G3H1T8	1	1	1			tr|G3H1T8|G3H1T8_CRIGR Alkylglycerone-phosphate synthase OS=Cricetulus griseus OX=10029 GN=I79_004121 PE=3 SV=1	1	1	1	1	0	1	1	0	0	0	0	0	1	1	1	0	0	1	1	0	0	0	0	0	1	1	1	0	0	1	1	0	0	0	0	0	1	1	1	0	4.3	4.3
G3H1U2;G3HRU8;G3GTK0	G3H1U2;G3HRU8;G3GTK0	6;3;3	4;2;2	3;1;1			tr|G3H1U2|G3H1U2_CRIGR Heterogeneous nuclear ribonucleoprotein A3 OS=Cricetulus griseus OX=10029 GN=I79_004125 PE=4 SV=1;tr|G3HRU8|G3HRU8_CRIGR Heterogeneous nuclear ribonucleoprotein A3 OS=Cricetulus griseus OX=10029 GN=I79_013570 PE=4 SV=1;tr|G3GTK0|G3GT	3	6	4	3	2	5	4	1	3	3	1	3	3	4	5	4	1	3	3	0	2	2	0	2	2	3	4	2	1	2	2	0	1	1	0	1	1	2	3	1	20.3	20.3
G3HV31;G3HJN2;G3H1V3;G3HL09	G3HV31;G3HJN2;G3H1V3;G3HL09	2;2;2;1	2;2;2;1	2;2;2;1			tr|G3HV31|G3HV31_CRIGR ATP synthase lipid-binding protein (Fragment) OS=Cricetulus griseus OX=10029 GN=I79_014808 PE=3 SV=1;tr|G3HJN2|G3HJN2_CRIGR ATP synthase lipid-binding protein OS=Cricetulus griseus OX=10029 GN=CgPICR_018777 PE=3 SV=1;tr|G3H1V3|G3H1V3	4	2	2	2	0	2	1	0	2	0	0	2	1	2	1	1	0	2	1	0	2	0	0	2	1	2	1	1	0	2	1	0	2	0	0	2	1	2	1	1	16.4	16.4
G3H1Y8;G3H753	G3H1Y8;G3H753	2;1	2;1	2;1			tr|G3H1Y8|G3H1Y8_CRIGR Regulator of chromosome condensation OS=Cricetulus griseus OX=10029 GN=I79_004185 PE=4 SV=1;tr|G3H753|G3H753_CRIGR Regulator of chromosome condensation OS=Cricetulus griseus OX=10029 GN=I79_006179 PE=4 SV=1	2	2	2	2	0	0	0	0	0	0	0	0	0	1	1	0	0	0	0	0	0	0	0	0	0	1	1	0	0	0	0	0	0	0	0	0	0	1	1	0	5.3	5.3
G3HQX0;G3H215	G3HQX0;G3H215	1;1	1;1	1;1			tr|G3HQX0|G3HQX0_CRIGR 40S ribosomal protein SA OS=Cricetulus griseus OX=10029 GN=I79_013226 PE=3 SV=1;tr|G3H215|G3H215_CRIGR 40S ribosomal protein SA OS=Cricetulus griseus OX=10029 GN=I79_004215 PE=3 SV=1	2	1	1	1	0	0	0	0	1	0	0	1	1	1	1	0	0	0	0	0	1	0	0	1	1	1	1	0	0	0	0	0	1	0	0	1	1	1	1	0	7.3	7.3
G3H239;G3I7M5;G3HS95	G3H239	12;5;3	12;5;3	12;5;3			tr|G3H239|G3H239_CRIGR Endoplasmic reticulum class 1/2 Ca(2+) ATPase OS=Cricetulus griseus OX=10029 GN=I79_004283 PE=4 SV=1	3	12	12	12	2	8	9	0	6	0	1	6	7	6	7	3	2	8	9	0	6	0	1	6	7	6	7	3	2	8	9	0	6	0	1	6	7	6	7	3	14.7	14.7
G3H289;G3H7E6	G3H289	3;1	3;1	3;1			tr|G3H289|G3H289_CRIGR Aldehyde dehydrogenase, mitochondrial OS=Cricetulus griseus OX=10029 GN=I79_004260 PE=3 SV=1	2	3	3	3	0	1	1	0	2	0	1	2	1	2	3	1	0	1	1	0	2	0	1	2	1	2	3	1	0	1	1	0	2	0	1	2	1	2	3	1	7.8	7.8
G3H2C5	G3H2C5	1	1	1			tr|G3H2C5|G3H2C5_CRIGR Follistatin-related protein 4 OS=Cricetulus griseus OX=10029 GN=I79_004333 PE=4 SV=1	1	1	1	1	0	0	1	0	1	0	0	0	0	0	0	0	0	0	1	0	1	0	0	0	0	0	0	0	0	0	1	0	1	0	0	0	0	0	0	0	1.5	1.5
G3H2C6;G3HAS3;G3I9D9;G3GY16	G3H2C6	3;1;1;1	3;1;1;1	3;1;1;1			tr|G3H2C6|G3H2C6_CRIGR Voltage-dependent anion-selective channel protein 1 OS=Cricetulus griseus OX=10029 GN=I79_004334 PE=3 SV=1	4	3	3	3	0	2	0	0	0	0	0	1	1	2	1	0	0	2	0	0	0	0	0	1	1	2	1	0	0	2	0	0	0	0	0	1	1	2	1	0	7.9	7.9
G3H2H5	G3H2H5	2	2	2			tr|G3H2H5|G3H2H5_CRIGR Acetyltransferase component of pyruvate dehydrogenase complex OS=Cricetulus griseus OX=10029 GN=H671_4g12054 PE=3 SV=1	1	2	2	2	0	0	0	0	1	0	0	1	1	2	1	0	0	0	0	0	1	0	0	1	1	2	1	0	0	0	0	0	1	0	0	1	1	2	1	0	5.1	5.1
G3H2J8	G3H2J8	12	12	9			tr|G3H2J8|G3H2J8_CRIGR Heterogeneous nuclear ribonucleoproteins A2/B1 OS=Cricetulus griseus OX=10029 GN=I79_004411 PE=4 SV=1	1	12	12	9	6	7	6	1	3	5	1	5	6	7	8	7	6	7	6	1	3	5	1	5	6	7	8	7	5	4	4	0	1	4	0	3	4	5	6	5	42.2	42.2
G3HVL6;G3I089;G3H2T2;G3IM75;G3HJT6	G3HVL6;G3I089;G3H2T2;G3IM75;G3HJT6	1;1;1;1;1	1;1;1;1;1	1;1;1;1;1			tr|G3HVL6|G3HVL6_CRIGR 60S ribosomal protein L32 OS=Cricetulus griseus OX=10029 GN=I79_015014 PE=3 SV=1;tr|G3I089|G3I089_CRIGR 60S ribosomal protein L32 OS=Cricetulus griseus OX=10029 GN=I79_016766 PE=3 SV=1;tr|G3H2T2|G3H2T2_CRIGR 60S ribosomal protein L32	5	1	1	1	1	1	0	0	1	1	0	0	1	1	1	0	1	1	0	0	1	1	0	0	1	1	1	0	1	1	0	0	1	1	0	0	1	1	1	0	11.8	11.8
G3H2T4;G3HDU3;G3H2U0;G3HDV4;G3HDS4	G3H2T4;G3HDU3;G3H2U0;G3HDV4;G3HDS4	11;10;10;9;6	1;0;0;0;0	1;0;0;0;0			tr|G3H2T4|G3H2T4_CRIGR Histone H2B OS=Cricetulus griseus OX=10029 GN=CgPICR_014462 PE=3 SV=1;tr|G3HDU3|G3HDU3_CRIGR Histone H2B OS=Cricetulus griseus OX=10029 GN=I79_008709 PE=3 SV=1;tr|G3H2U0|G3H2U0_CRIGR Histone H2B OS=Cricetulus griseus OX=10029 GN=CgPI	5	11	1	1	2	8	5	0	4	0	0	5	4	8	8	3	1	1	1	0	1	0	0	1	1	1	0	0	1	1	1	0	1	0	0	1	1	1	0	0	43.7	8.7
G3H352	G3H352	54	54	54			tr|G3H352|G3H352_CRIGR Cytoplasmic dynein 1 heavy chain 1 (Fragment) OS=Cricetulus griseus OX=10029 GN=I79_004663 PE=3 SV=1	1	54	54	54	8	29	24	2	30	6	6	29	32	27	25	17	8	29	24	2	30	6	6	29	32	27	25	17	8	29	24	2	30	6	6	29	32	27	25	17	12.1	12.1
G3H354	G3H354	2	2	2			tr|G3H354|G3H354_CRIGR Heat shock protein HSP 90-alpha OS=Cricetulus griseus OX=10029 GN=I79_004665 PE=3 SV=1	1	2	2	2	0	2	1	0	1	0	1	1	1	0	1	0	0	2	1	0	1	0	1	1	1	0	1	0	0	2	1	0	1	0	1	1	1	0	1	0	4.5	4.5
G3H3B1	G3H3B1	1	1	1			tr|G3H3B1|G3H3B1_CRIGR Metastasis-associated protein MTA1 OS=Cricetulus griseus OX=10029 GN=I79_004726 PE=4 SV=1	1	1	1	1	0	0	0	0	0	0	0	0	0	0	1	0	0	0	0	0	0	0	0	0	0	0	1	0	0	0	0	0	0	0	0	0	0	0	1	0	1.6	1.6
G3H3B2	G3H3B2	2	2	2			tr|G3H3B2|G3H3B2_CRIGR Cysteine-rich protein 2 OS=Cricetulus griseus OX=10029 GN=I79_004727 PE=4 SV=1	1	2	2	2	0	0	0	0	0	0	0	0	0	1	2	1	0	0	0	0	0	0	0	0	0	1	2	1	0	0	0	0	0	0	0	0	0	1	2	1	12.3	12.3
G3H3I2	G3H3I2	1	1	1			tr|G3H3I2|G3H3I2_CRIGR Importin-9 OS=Cricetulus griseus OX=10029 GN=I79_004830 PE=4 SV=1	1	1	1	1	1	0	0	0	0	0	0	0	0	0	0	0	1	0	0	0	0	0	0	0	0	0	0	0	1	0	0	0	0	0	0	0	0	0	0	0	1.5	1.5
G3H3I9;G3HT11	G3H3I9;G3HT11	1;1	1;1	1;1			tr|G3H3I9|G3H3I9_CRIGR Cysteine and glycine-rich protein 1 OS=Cricetulus griseus OX=10029 GN=I79_004837 PE=4 SV=1;tr|G3HT11|G3HT11_CRIGR Cysteine and glycine-rich protein 2 OS=Cricetulus griseus OX=10029 GN=I79_014012 PE=4 SV=1	2	1	1	1	0	0	0	0	0	0	0	0	0	0	1	0	0	0	0	0	0	0	0	0	0	0	1	0	0	0	0	0	0	0	0	0	0	0	1	0	4.7	4.7
G3H3L4	G3H3L4	1	1	1			tr|G3H3L4|G3H3L4_CRIGR NADH-cytochrome b5 reductase OS=Cricetulus griseus OX=10029 GN=I79_004802 PE=3 SV=1	1	1	1	1	0	0	0	0	0	0	0	0	0	0	1	0	0	0	0	0	0	0	0	0	0	0	1	0	0	0	0	0	0	0	0	0	0	0	1	0	3.6	3.6
G3H3P5	G3H3P5	1	1	1			tr|G3H3P5|G3H3P5_CRIGR Kinesin-like protein OS=Cricetulus griseus OX=10029 GN=I79_004874 PE=3 SV=1	1	1	1	1	0	1	0	0	0	0	0	1	0	0	1	0	0	1	0	0	0	0	0	1	0	0	1	0	0	1	0	0	0	0	0	1	0	0	1	0	1.7	1.7
G3H3Q1;G3IAX3	G3H3Q1;G3IAX3	2;1	2;1	2;1			tr|G3H3Q1|G3H3Q1_CRIGR Pyruvate kinase OS=Cricetulus griseus OX=10029 GN=I79_004880 PE=3 SV=1;tr|G3IAX3|G3IAX3_CRIGR Pyruvate kinase OS=Cricetulus griseus OX=10029 GN=I79_020755 PE=3 SV=1	2	2	2	2	0	1	1	0	2	0	0	2	2	0	1	0	0	1	1	0	2	0	0	2	2	0	1	0	0	1	1	0	2	0	0	2	2	0	1	0	4.7	4.7
G3H3V5;G3HKC5	G3H3V5;G3HKC5	2;2	2;2	2;2			tr|G3H3V5|G3H3V5_CRIGR Splicing factor, arginine/serine-rich 3 OS=Cricetulus griseus OX=10029 GN=I79_004945 PE=4 SV=1;tr|G3HKC5|G3HKC5_CRIGR Splicing factor, arginine/serine-rich 3 OS=Cricetulus griseus OX=10029 GN=I79_011145 PE=4 SV=1	2	2	2	2	0	2	2	0	0	0	0	0	0	1	1	0	0	2	2	0	0	0	0	0	0	1	1	0	0	2	2	0	0	0	0	0	0	1	1	0	8.7	8.7
G3H3Y2	G3H3Y2	3	3	3			tr|G3H3Y2|G3H3Y2_CRIGR Retrovirus-related Gag polyprotein OS=Cricetulus griseus OX=10029 GN=I79_004974 PE=4 SV=1	1	3	3	3	0	1	2	0	1	0	1	0	0	1	2	0	0	1	2	0	1	0	1	0	0	1	2	0	0	1	2	0	1	0	1	0	0	1	2	0	7.3	7.3
G3H3Z2	G3H3Z2	1	1	1			tr|G3H3Z2|G3H3Z2_CRIGR X-ray repair cross-complementing protein 5 OS=Cricetulus griseus OX=10029 GN=I79_004985 PE=3 SV=1	1	1	1	1	0	0	0	0	0	0	0	0	0	0	1	0	0	0	0	0	0	0	0	0	0	0	1	0	0	0	0	0	0	0	0	0	0	0	1	0	2	2
G3H451	G3H451	10	10	10			tr|G3H451|G3H451_CRIGR Nucleolar protein 56 OS=Cricetulus griseus OX=10029 GN=I79_005051 PE=3 SV=1	1	10	10	10	0	3	0	0	1	0	0	1	1	3	8	2	0	3	0	0	1	0	0	1	1	3	8	2	0	3	0	0	1	0	0	1	1	3	8	2	14.9	14.9
G3H4C1;G3HQR7	G3H4C1	4;1	4;1	4;1			tr|G3H4C1|G3H4C1_CRIGR 60S ribosomal protein L18a OS=Cricetulus griseus OX=10029 GN=I79_005122 PE=4 SV=1	2	4	4	4	0	3	4	0	3	0	1	3	3	2	2	0	0	3	4	0	3	0	1	3	3	2	2	0	0	3	4	0	3	0	1	3	3	2	2	0	27.4	27.4
G3H4Z1	G3H4Z1	1	1	1			tr|G3H4Z1|G3H4Z1_CRIGR Nesprin-2 OS=Cricetulus griseus OX=10029 GN=I79_005355 PE=3 SV=1	1	1	1	1	0	1	1	0	0	0	0	0	0	0	0	0	0	1	1	0	0	0	0	0	0	0	0	0	0	1	1	0	0	0	0	0	0	0	0	0	0.5	0.5
G3H4Z5	G3H4Z5	8	7	7			tr|G3H4Z5|G3H4Z5_CRIGR C-1-tetrahydrofolate synthase, cytoplasmic OS=Cricetulus griseus OX=10029 GN=H671_5g14786 PE=3 SV=1	1	8	7	7	0	3	2	0	2	0	0	4	3	6	7	1	0	3	2	0	2	0	0	4	3	6	6	1	0	3	2	0	2	0	0	4	3	6	6	1	9.7	8.8
G3H533	G3H533	3	3	3			tr|G3H533|G3H533_CRIGR Peptidyl-prolyl cis-trans isomerase OS=Cricetulus griseus OX=10029 GN=CgPICR_005246 PE=3 SV=1	1	3	3	3	0	1	1	0	0	0	0	0	1	1	2	0	0	1	1	0	0	0	0	0	1	1	2	0	0	1	1	0	0	0	0	0	1	1	2	0	15.3	15.3
G3H5K6;G3HH48	G3H5K6;G3HH48	2;1	2;1	2;1			tr|G3H5K6|G3H5K6_CRIGR Pyruvate dehydrogenase E1 component subunit alpha OS=Cricetulus griseus OX=10029 GN=PDH-A1 PE=2 SV=1;tr|G3HH48|G3HH48_CRIGR Pyruvate dehydrogenase E1 component subunit alpha, somatic form, mitochondrial OS=Cricetulus griseus OX=10029	2	2	2	2	0	0	1	0	0	0	0	1	1	1	2	0	0	0	1	0	0	0	0	1	1	1	2	0	0	0	1	0	0	0	0	1	1	1	2	0	6.7	6.7
G3H5P9	G3H5P9	1	1	1			tr|G3H5P9|G3H5P9_CRIGR RNA helicase aquarius OS=Cricetulus griseus OX=10029 GN=I79_005635 PE=3 SV=1	1	1	1	1	0	0	0	0	0	0	0	0	0	0	1	0	0	0	0	0	0	0	0	0	0	0	1	0	0	0	0	0	0	0	0	0	0	0	1	0	0.6	0.6
G3H5Q5	G3H5Q5	2	2	2			tr|G3H5Q5|G3H5Q5_CRIGR DNA mismatch repair protein OS=Cricetulus griseus OX=10029 GN=I79_005641 PE=3 SV=1	1	2	2	2	0	0	0	0	1	0	0	0	1	1	1	0	0	0	0	0	1	0	0	0	1	1	1	0	0	0	0	0	1	0	0	0	1	1	1	0	2.9	2.9
G3H5U0	G3H5U0	1	1	1			tr|G3H5U0|G3H5U0_CRIGR CDK5 regulatory subunit-associated protein 3 OS=Cricetulus griseus OX=10029 GN=I79_005682 PE=3 SV=1	1	1	1	1	0	0	0	0	1	0	0	1	0	0	0	0	0	0	0	0	1	0	0	1	0	0	0	0	0	0	0	0	1	0	0	1	0	0	0	0	3.7	3.7
G3H5V0	G3H5V0	8	8	8			tr|G3H5V0|G3H5V0_CRIGR Importin subunit beta-1 OS=Cricetulus griseus OX=10029 GN=I79_005692 PE=3 SV=1	1	8	8	8	1	2	3	0	4	1	3	4	5	5	3	1	1	2	3	0	4	1	3	4	5	5	3	1	1	2	3	0	4	1	3	4	5	5	3	1	4.1	4.1
G3H5W4;G3HW09;G3I5G8	G3H5W4;G3HW09;G3I5G8	2;1;1	2;1;1	2;1;1			tr|G3H5W4|G3H5W4_CRIGR 60S ribosomal protein L23 OS=Cricetulus griseus OX=10029 GN=CgPICR_018727 PE=3 SV=1;tr|G3HW09|G3HW09_CRIGR 60S ribosomal protein L23 OS=Cricetulus griseus OX=10029 GN=I79_015156 PE=3 SV=1;tr|G3I5G8|G3I5G8_CRIGR 60S ribosomal protein	3	2	2	2	0	1	1	0	1	0	0	1	1	0	2	0	0	1	1	0	1	0	0	1	1	0	2	0	0	1	1	0	1	0	0	1	1	0	2	0	15.7	15.7
G3HP71;G3H605	G3HP71;G3H605	2;2	2;2	2;2			tr|G3HP71|G3HP71_CRIGR Heterogeneous nuclear ribonucleoprotein H (Fragment) OS=Cricetulus griseus OX=10029 GN=I79_012577 PE=4 SV=1;tr|G3H605|G3H605_CRIGR Heterogeneous nuclear ribonucleoprotein H2 OS=Cricetulus griseus OX=10029 GN=H671_xg20015 PE=4 SV=1	2	2	2	2	0	1	0	0	0	0	0	0	1	1	1	0	0	1	0	0	0	0	0	0	1	1	1	0	0	1	0	0	0	0	0	0	1	1	1	0	5.8	5.8
G3H675	G3H675	1	1	1			tr|G3H675|G3H675_CRIGR Nucleoporin Nup37 OS=Cricetulus griseus OX=10029 GN=H671_1g2265 PE=4 SV=1	1	1	1	1	0	1	1	0	0	0	1	1	0	0	1	0	0	1	1	0	0	0	1	1	0	0	1	0	0	1	1	0	0	0	1	1	0	0	1	0	3.1	3.1
G3H683	G3H683	5	5	5			tr|G3H683|G3H683_CRIGR Small subunit processome component 20-like OS=Cricetulus griseus OX=10029 GN=I79_005837 PE=4 SV=1	1	5	5	5	0	5	4	0	3	0	1	4	4	4	4	2	0	5	4	0	3	0	1	4	4	4	4	2	0	5	4	0	3	0	1	4	4	4	4	2	1.8	1.8
G3H6B2;G3GZJ9;G3IBJ1	G3H6B2	4;1;1	4;1;1	4;1;1			tr|G3H6B2|G3H6B2_CRIGR Dynamin GTPase OS=Cricetulus griseus OX=10029 GN=I79_005867 PE=4 SV=1	3	4	4	4	0	1	2	0	0	0	0	0	0	0	4	0	0	1	2	0	0	0	0	0	0	0	4	0	0	1	2	0	0	0	0	0	0	0	4	0	5.1	5.1
G3H6B5;G3HLH5	G3H6B5	3;1	3;1	3;1			tr|G3H6B5|G3H6B5_CRIGR Interleukin enhancer-binding factor 3 OS=Cricetulus griseus OX=10029 GN=I79_005870 PE=4 SV=1	2	3	3	3	0	1	0	0	1	0	0	1	0	0	1	0	0	1	0	0	1	0	0	1	0	0	1	0	0	1	0	0	1	0	0	1	0	0	1	0	3.2	3.2
G3H6R7	G3H6R7	1	1	1			tr|G3H6R7|G3H6R7_CRIGR Sphingosine-1-phosphate lyase 1 OS=Cricetulus griseus OX=10029 GN=I79_006036 PE=3 SV=1	1	1	1	1	0	0	0	0	0	0	0	0	0	1	1	0	0	0	0	0	0	0	0	0	0	1	1	0	0	0	0	0	0	0	0	0	0	1	1	0	1.6	1.6
G3H6T5	G3H6T5	1	1	1			tr|G3H6T5|G3H6T5_CRIGR Hexokinase OS=Cricetulus griseus OX=10029 GN=I79_006054 PE=3 SV=1	1	1	1	1	0	1	1	0	1	0	0	1	1	1	1	0	0	1	1	0	1	0	0	1	1	1	1	0	0	1	1	0	1	0	0	1	1	1	1	0	1.4	1.4
G3H6U1	G3H6U1	7	7	7			tr|G3H6U1|G3H6U1_CRIGR RNA helicase OS=Cricetulus griseus OX=10029 GN=I79_006060 PE=3 SV=1	1	7	7	7	1	3	1	0	2	0	0	3	2	4	6	0	1	3	1	0	2	0	0	3	2	4	6	0	1	3	1	0	2	0	0	3	2	4	6	0	10.8	10.8
G3H777;G3I8W9	G3H777	9;4	9;4	6;3			tr|G3H777|G3H777_CRIGR ADP/ATP translocase 2 OS=Cricetulus griseus OX=10029 GN=I79_006206 PE=3 SV=1	2	9	9	6	1	7	5	0	4	1	2	5	6	5	5	3	1	7	5	0	4	1	2	5	6	5	5	3	1	5	4	0	3	1	1	4	3	3	4	2	12.6	12.6
G3H7A8	G3H7A8	2	2	2			tr|G3H7A8|G3H7A8_CRIGR Kinectin OS=Cricetulus griseus OX=10029 GN=I79_006238 PE=4 SV=1	1	2	2	2	0	0	0	0	0	0	0	0	0	0	2	0	0	0	0	0	0	0	0	0	0	0	2	0	0	0	0	0	0	0	0	0	0	0	2	0	2.1	2.1
G3H7C7	G3H7C7	1	1	1			tr|G3H7C7|G3H7C7_CRIGR Protein CIP2A OS=Cricetulus griseus OX=10029 GN=I79_006257 PE=4 SV=1	1	1	1	1	0	1	0	0	0	0	0	0	0	0	0	0	0	1	0	0	0	0	0	0	0	0	0	0	0	1	0	0	0	0	0	0	0	0	0	0	2.4	2.4
G3H7F1	G3H7F1	1	1	1			tr|G3H7F1|G3H7F1_CRIGR Nuclear cap-binding protein subunit 1 OS=Cricetulus griseus OX=10029 GN=I79_006282 PE=4 SV=1	1	1	1	1	0	1	1	0	0	0	0	1	0	1	0	0	0	1	1	0	0	0	0	1	0	1	0	0	0	1	1	0	0	0	0	1	0	1	0	0	2.8	2.8
G3H7H4	G3H7H4	1	1	1			tr|G3H7H4|G3H7H4_CRIGR Protein transport protein Sec61 subunit beta OS=Cricetulus griseus OX=10029 GN=CgPICR_003086 PE=3 SV=1	1	1	1	1	0	1	1	0	0	0	0	0	0	1	1	0	0	1	1	0	0	0	0	0	0	1	1	0	0	1	1	0	0	0	0	0	0	1	1	0	18.8	18.8
G3HHK3;G3H7J9;G3HZS0;G3H0Z6;G3HMM5	G3HHK3;G3H7J9;G3HZS0;G3H0Z6;G3HMM5	2;2;1;1;1	2;2;1;1;1	2;2;1;1;1			tr|G3HHK3|G3HHK3_CRIGR 60S ribosomal protein L31 OS=Cricetulus griseus OX=10029 GN=CgPICR_004281 PE=3 SV=1;tr|G3H7J9|G3H7J9_CRIGR 60S ribosomal protein L31 OS=Cricetulus griseus OX=10029 GN=I79_006331 PE=3 SV=1;tr|G3HZS0|G3HZS0_CRIGR 60S ribosomal protein	5	2	2	2	1	2	1	1	1	1	0	2	2	1	1	1	1	2	1	1	1	1	0	2	2	1	1	1	1	2	1	1	1	1	0	2	2	1	1	1	17.6	17.6
G3H7K5	G3H7K5	2	2	2			tr|G3H7K5|G3H7K5_CRIGR CCT5 OS=Cricetulus griseus OX=10029 GN=CgPICR_008840 PE=3 SV=1	1	2	2	2	0	1	0	0	0	0	0	0	0	1	1	0	0	1	0	0	0	0	0	0	0	1	1	0	0	1	0	0	0	0	0	0	0	1	1	0	4.4	4.4
G3H7M8	G3H7M8	8	8	8			tr|G3H7M8|G3H7M8_CRIGR Heterogeneous nuclear ribonucleoprotein U OS=Cricetulus griseus OX=10029 GN=I79_006363 PE=4 SV=1	1	8	8	8	2	1	0	0	1	2	1	1	2	1	5	0	2	1	0	0	1	2	1	1	2	1	5	0	2	1	0	0	1	2	1	1	2	1	5	0	11.7	11.7
G3H7N7	G3H7N7	2	2	2			tr|G3H7N7|G3H7N7_CRIGR Protein ELYS OS=Cricetulus griseus OX=10029 GN=I79_006372 PE=3 SV=1	1	2	2	2	0	0	0	0	0	0	0	0	0	0	2	0	0	0	0	0	0	0	0	0	0	0	2	0	0	0	0	0	0	0	0	0	0	0	2	0	1.7	1.7
G3H7U0	G3H7U0	3	3	3			tr|G3H7U0|G3H7U0_CRIGR 3-hydroxyacyl-CoA dehydrogenase type-2 OS=Cricetulus griseus OX=10029 GN=H671_xg20529 PE=3 SV=1	1	3	3	3	1	0	0	0	0	0	0	1	0	2	2	0	1	0	0	0	0	0	0	1	0	2	2	0	1	0	0	0	0	0	0	1	0	2	2	0	14.6	14.6
G3H7U2	G3H7U2	5	5	5			tr|G3H7U2|G3H7U2_CRIGR Structural maintenance of chromosomes protein OS=Cricetulus griseus OX=10029 GN=I79_006435 PE=3 SV=1	1	5	5	5	0	2	3	0	1	0	0	2	2	2	2	1	0	2	3	0	1	0	0	2	2	2	2	1	0	2	3	0	1	0	0	2	2	2	2	1	5	5
G3H7Y0	G3H7Y0	4	4	4			tr|G3H7Y0|G3H7Y0_CRIGR Coatomer subunit alpha OS=Cricetulus griseus OX=10029 GN=I79_006476 PE=4 SV=1	1	4	4	4	0	2	2	0	1	0	0	2	1	3	3	1	0	2	2	0	1	0	0	2	1	3	3	1	0	2	2	0	1	0	0	2	1	3	3	1	3.9	3.9
G3H7Y5;G3I0M9;G3HDH1	G3H7Y5;G3I0M9	4;2;1	1;1;0	1;1;0			tr|G3H7Y5|G3H7Y5_CRIGR Sodium/potassium-transporting ATPase subunit alpha-2 OS=Cricetulus griseus OX=10029 GN=I79_006481 PE=3 SV=1;tr|G3I0M9|G3I0M9_CRIGR Sodium/potassium-transporting ATPase subunit alpha-3 OS=Cricetulus griseus OX=10029 GN=I79_016917 PE=4	3	4	1	1	0	3	2	0	1	0	0	2	2	2	3	2	0	1	1	0	0	0	0	1	1	1	1	1	0	1	1	0	0	0	0	1	1	1	1	1	3.8	0.8
G3H8H1	G3H8H1	2	2	2			tr|G3H8H1|G3H8H1_CRIGR Nucleoporin NUP53 OS=Cricetulus griseus OX=10029 GN=H671_6g15446 PE=3 SV=1	1	2	2	2	0	0	0	0	0	0	0	0	0	2	2	0	0	0	0	0	0	0	0	0	0	2	2	0	0	0	0	0	0	0	0	0	0	2	2	0	6.2	6.2
G3H8N3;G3HFG4	G3H8N3;G3HFG4	2;1	1;1	1;1			tr|G3H8N3|G3H8N3_CRIGR 60S ribosomal protein L4 OS=Cricetulus griseus OX=10029 GN=I79_006739 PE=3 SV=1;tr|G3HFG4|G3HFG4_CRIGR 60S ribosomal protein L4 OS=Cricetulus griseus OX=10029 GN=CgPICR_006951 PE=3 SV=1	2	2	1	1	2	2	2	0	2	2	0	1	1	0	1	1	1	1	1	0	1	1	0	1	1	0	1	1	1	1	1	0	1	1	0	1	1	0	1	1	7	3.5
G3H8N4	G3H8N4	2	1	1			tr|G3H8N4|G3H8N4_CRIGR Lactase-like protein OS=Cricetulus griseus OX=10029 GN=I79_006744 PE=3 SV=1	1	2	1	1	0	1	1	0	1	0	0	1	1	1	2	0	0	0	0	0	0	0	0	0	0	0	1	0	0	0	0	0	0	0	0	0	0	0	1	0	3.6	3.6
G3HHC3;G3H8Q6	G3HHC3;G3H8Q6	1;1	1;1	1;1			tr|G3HHC3|G3HHC3_CRIGR Importin subunit alpha OS=Cricetulus griseus OX=10029 GN=I79_010021 PE=3 SV=1;tr|G3H8Q6|G3H8Q6_CRIGR Importin subunit alpha OS=Cricetulus griseus OX=10029 GN=I79_006766 PE=3 SV=1	2	1	1	1	0	1	0	0	0	0	0	0	0	1	0	0	0	1	0	0	0	0	0	0	0	1	0	0	0	1	0	0	0	0	0	0	0	1	0	0	1.8	1.8
G3H8S7	G3H8S7	2	2	2			tr|G3H8S7|G3H8S7_CRIGR Brefeldin A-inhibited guanine nucleotide-exchange protein 2 OS=Cricetulus griseus OX=10029 GN=I79_006788 PE=4 SV=1	1	2	2	2	0	2	0	0	0	0	0	0	0	0	0	0	0	2	0	0	0	0	0	0	0	0	0	0	0	2	0	0	0	0	0	0	0	0	0	0	1.8	1.8
G3H8V5	G3H8V5	1	1	1			tr|G3H8V5|G3H8V5_CRIGR Carboxypeptidase OS=Cricetulus griseus OX=10029 GN=I79_006816 PE=3 SV=1	1	1	1	1	0	0	0	0	0	0	0	0	0	0	1	0	0	0	0	0	0	0	0	0	0	0	1	0	0	0	0	0	0	0	0	0	0	0	1	0	2.9	2.9
G3H8W5	G3H8W5	1	1	1			tr|G3H8W5|G3H8W5_CRIGR 6-phosphofructokinase OS=Cricetulus griseus OX=10029 GN=I79_006852 PE=3 SV=1	1	1	1	1	0	1	0	0	0	0	0	1	1	1	0	0	0	1	0	0	0	0	0	1	1	1	0	0	0	1	0	0	0	0	0	1	1	1	0	0	1.6	1.6
G3H8Z9	G3H8Z9	7	7	4			tr|G3H8Z9|G3H8Z9_CRIGR Sodium/potassium-transporting ATPase subunit alpha OS=Cricetulus griseus OX=10029 GN=I79_006860 PE=3 SV=1	1	7	7	4	0	2	1	0	2	0	0	2	3	1	5	1	0	2	1	0	2	0	0	2	3	1	5	1	0	0	0	0	1	0	0	1	2	0	3	0	11.5	11.5
G3H916	G3H916	1	1	1			tr|G3H916|G3H916_CRIGR WD repeat-containing protein 3 OS=Cricetulus griseus OX=10029 GN=I79_006877 PE=4 SV=1	1	1	1	1	0	1	1	0	0	0	0	0	0	1	1	0	0	1	1	0	0	0	0	0	0	1	1	0	0	1	1	0	0	0	0	0	0	1	1	0	2	2
G3H953	G3H953	2	2	2			tr|G3H953|G3H953_CRIGR KH domain-containing, RNA-binding, signal transduction-associated protein 1 OS=Cricetulus griseus OX=10029 GN=I79_006915 PE=3 SV=1	1	2	2	2	0	0	0	0	1	0	0	1	1	0	2	0	0	0	0	0	1	0	0	1	1	0	2	0	0	0	0	0	1	0	0	1	1	0	2	0	4.7	4.7
G3H9B2	G3H9B2	9	9	9			tr|G3H9B2|G3H9B2_CRIGR Myoferlin OS=Cricetulus griseus OX=10029 GN=I79_006979 PE=3 SV=1	1	9	9	9	0	4	2	0	1	0	1	2	2	4	7	1	0	4	2	0	1	0	1	2	2	4	7	1	0	4	2	0	1	0	1	2	2	4	7	1	6.5	6.5
G3H9D1	G3H9D1	25	25	23			tr|G3H9D1|G3H9D1_CRIGR Acetyl-CoA carboxylase 1 OS=Cricetulus griseus OX=10029 GN=I79_006999 PE=1 SV=1	1	25	25	23	1	16	12	0	15	3	4	13	18	10	10	7	1	16	12	0	15	3	4	13	18	10	10	7	1	15	11	0	13	3	4	11	16	9	10	6	14.2	14.2
G3H9D8	G3H9D8	1	1	1			tr|G3H9D8|G3H9D8_CRIGR Phosphatidylinositol-glycan biosynthesis class W protein OS=Cricetulus griseus OX=10029 GN=I79_007006 PE=3 SV=1	1	1	1	1	0	0	0	0	0	0	0	1	0	0	0	0	0	0	0	0	0	0	0	1	0	0	0	0	0	0	0	0	0	0	0	1	0	0	0	0	2.2	2.2
G3H9T1	G3H9T1	2	2	2			tr|G3H9T1|G3H9T1_CRIGR Dolichyl-diphosphooligosaccharide--protein glycosyltransferase 48 kDa subunit OS=Cricetulus griseus OX=10029 GN=CgPICR_007306 PE=3 SV=1	1	2	2	2	0	1	1	0	1	0	0	0	0	1	1	0	0	1	1	0	1	0	0	0	0	1	1	0	0	1	1	0	1	0	0	0	0	1	1	0	4.3	4.3
G3H9Z1	G3H9Z1	2	2	2			tr|G3H9Z1|G3H9Z1_CRIGR Glutathione transferase OS=Cricetulus griseus OX=10029 GN=I79_007224 PE=3 SV=1	1	2	2	2	0	0	0	0	1	0	0	0	2	1	0	0	0	0	0	0	1	0	0	0	2	1	0	0	0	0	0	0	1	0	0	0	2	1	0	0	15.5	15.5
G3HA23	G3HA23	1	1	1			tr|G3HA23|G3HA23_CRIGR Malate dehydrogenase (Fragment) OS=Cricetulus griseus OX=10029 GN=I79_007263 PE=3 SV=1	1	1	1	1	0	0	0	0	1	0	0	1	1	1	1	1	0	0	0	0	1	0	0	1	1	1	1	1	0	0	0	0	1	0	0	1	1	1	1	1	4.4	4.4
G3HA69	G3HA69	15	15	15			tr|G3HA69|G3HA69_CRIGR Nuclear pore complex protein Nup205 OS=Cricetulus griseus OX=10029 GN=I79_007312 PE=3 SV=1	1	15	15	15	2	9	8	0	6	1	0	9	8	9	2	2	2	9	8	0	6	1	0	9	8	9	2	2	2	9	8	0	6	1	0	9	8	9	2	2	6.3	6.3
G3HAE2	G3HAE2	1	1	1			tr|G3HAE2|G3HAE2_CRIGR ATP synthase subunit alpha, mitochondrial OS=Cricetulus griseus OX=10029 GN=I79_007391 PE=3 SV=1	1	1	1	1	0	0	0	0	0	0	0	0	0	0	1	0	0	0	0	0	0	0	0	0	0	0	1	0	0	0	0	0	0	0	0	0	0	0	1	0	23.1	23.1
G3HAE3	G3HAE3	6	6	6			tr|G3HAE3|G3HAE3_CRIGR ATP synthase F1 subunit alpha OS=Cricetulus griseus OX=10029 GN=I79_007392 PE=3 SV=1	1	6	6	6	1	2	1	0	1	0	1	3	2	2	4	1	1	2	1	0	1	0	1	3	2	2	4	1	1	2	1	0	1	0	1	3	2	2	4	1	15.8	15.8
G3HAF4	G3HAF4	2	2	2			tr|G3HAF4|G3HAF4_CRIGR Splicing factor 3B subunit 3 OS=Cricetulus griseus OX=10029 GN=I79_007403 PE=4 SV=1	1	2	2	2	0	0	0	0	0	0	0	0	1	1	1	0	0	0	0	0	0	0	0	0	1	1	1	0	0	0	0	0	0	0	0	0	1	1	1	0	2	2
G3HAG8	G3HAG8	2	2	2			tr|G3HAG8|G3HAG8_CRIGR AP-1 complex subunit gamma OS=Cricetulus griseus OX=10029 GN=I79_007420 PE=3 SV=1	1	2	2	2	1	0	1	0	0	1	0	0	0	0	0	0	1	0	1	0	0	1	0	0	0	0	0	0	1	0	1	0	0	1	0	0	0	0	0	0	2.9	2.9
G3HAJ0;G3HAJ1	G3HAJ0;G3HAJ1	2;1	2;1	2;1			tr|G3HAJ0|G3HAJ0_CRIGR Golgin subfamily B member 1 OS=Cricetulus griseus OX=10029 GN=I79_007444 PE=4 SV=1;tr|G3HAJ1|G3HAJ1_CRIGR Golgin subfamily B member 1 OS=Cricetulus griseus OX=10029 GN=I79_007445 PE=4 SV=1	2	2	2	2	0	0	0	0	0	0	0	0	0	0	2	1	0	0	0	0	0	0	0	0	0	0	2	1	0	0	0	0	0	0	0	0	0	0	2	1	0.7	0.7
G3HAR4	G3HAR4	1	1	1			tr|G3HAR4|G3HAR4_CRIGR Cysteine desulfurase, mitochondrial OS=Cricetulus griseus OX=10029 GN=I79_007522 PE=3 SV=1	1	1	1	1	0	0	0	0	0	0	0	0	0	1	1	1	0	0	0	0	0	0	0	0	0	1	1	1	0	0	0	0	0	0	0	0	0	1	1	1	2.9	2.9
G3HAR7	G3HAR7	2	2	2			tr|G3HAR7|G3HAR7_CRIGR RNA-binding protein 39 OS=Cricetulus griseus OX=10029 GN=I79_007525 PE=4 SV=1	1	2	2	2	1	0	0	0	0	0	0	0	0	0	2	1	1	0	0	0	0	0	0	0	0	0	2	1	1	0	0	0	0	0	0	0	0	0	2	1	4.2	4.2
G3HAV4	G3HAV4	1	1	1			tr|G3HAV4|G3HAV4_CRIGR Vacuolar protein sorting-associated protein VTA1-like OS=Cricetulus griseus OX=10029 GN=I79_007563 PE=3 SV=1	1	1	1	1	0	1	0	0	0	1	0	0	0	0	0	1	0	1	0	0	0	1	0	0	0	0	0	1	0	1	0	0	0	1	0	0	0	0	0	1	4.2	4.2
G3HB04	G3HB04	2	2	2			tr|G3HB04|G3HB04_CRIGR Protein disulfide-isomerase A6 OS=Cricetulus griseus OX=10029 GN=I79_007616 PE=4 SV=1	1	2	2	2	0	0	0	0	0	0	0	2	2	1	1	0	0	0	0	0	0	0	0	2	2	1	1	0	0	0	0	0	0	0	0	2	2	1	1	0	8.9	8.9
G3HB38	G3HB38	2	2	2			tr|G3HB38|G3HB38_CRIGR RNA helicase OS=Cricetulus griseus OX=10029 GN=I79_007653 PE=3 SV=1	1	2	2	2	0	0	0	0	0	0	0	0	0	0	2	0	0	0	0	0	0	0	0	0	0	0	2	0	0	0	0	0	0	0	0	0	0	0	2	0	4.3	4.3
G3HBB2	G3HBB2	1	1	1			tr|G3HBB2|G3HBB2_CRIGR Heterogeneous nuclear ribonucleoprotein F OS=Cricetulus griseus OX=10029 GN=I79_007737 PE=4 SV=1	1	1	1	1	0	1	0	0	0	0	0	0	0	0	0	0	0	1	0	0	0	0	0	0	0	0	0	0	0	1	0	0	0	0	0	0	0	0	0	0	12.2	12.2
G3HBE7	G3HBE7	1	1	1			tr|G3HBE7|G3HBE7_CRIGR Acyl-CoA synthetase family member 2, mitochondrial OS=Cricetulus griseus OX=10029 GN=I79_007776 PE=3 SV=1	1	1	1	1	0	0	1	0	0	0	0	0	0	0	1	0	0	0	1	0	0	0	0	0	0	0	1	0	0	0	1	0	0	0	0	0	0	0	1	0	2.1	2.1
G3HBL0	G3HBL0	2	2	2			tr|G3HBL0|G3HBL0_CRIGR Rae1 protein homolog OS=Cricetulus griseus OX=10029 GN=I79_007844 PE=3 SV=1	1	2	2	2	0	1	1	0	0	0	0	0	0	0	2	0	0	1	1	0	0	0	0	0	0	0	2	0	0	1	1	0	0	0	0	0	0	0	2	0	7.1	7.1
G3HBM4	G3HBM4	2	1	1			tr|G3HBM4|G3HBM4_CRIGR Calcium-binding mitochondrial carrier protein Aralar2 OS=Cricetulus griseus OX=10029 GN=I79_007859 PE=3 SV=1	1	2	1	1	1	2	2	0	1	0	0	1	1	1	1	0	1	1	1	0	1	0	0	1	1	1	1	0	1	1	1	0	1	0	0	1	1	1	1	0	3.6	2.1
G3HC17	G3HC17	1	1	1			tr|G3HC17|G3HC17_CRIGR Interleukin enhancer-binding factor 2 OS=Cricetulus griseus OX=10029 GN=I79_008060 PE=4 SV=1	1	1	1	1	0	0	0	0	0	0	0	0	1	1	1	0	0	0	0	0	0	0	0	0	1	1	1	0	0	0	0	0	0	0	0	0	1	1	1	0	8.2	8.2
G3HC18	G3HC18	1	1	1			tr|G3HC18|G3HC18_CRIGR Interleukin enhancer-binding factor 2 OS=Cricetulus griseus OX=10029 GN=I79_008061 PE=4 SV=1	1	1	1	1	0	0	0	0	0	0	0	0	0	1	1	0	0	0	0	0	0	0	0	0	0	1	1	0	0	0	0	0	0	0	0	0	0	1	1	0	9.7	9.7
G3HC84;G3IBV6;G3HB20	G3HC84	8;1;1	8;1;1	7;0;0			tr|G3HC84|G3HC84_CRIGR Heat shock protein HSP 90-beta OS=Cricetulus griseus OX=10029 GN=I79_008088 PE=3 SV=1	3	8	8	7	1	5	4	0	4	0	2	4	2	4	5	0	1	5	4	0	4	0	2	4	2	4	5	0	1	5	4	0	3	0	2	3	1	4	5	0	17.7	17.7
G3HCJ1	G3HCJ1	2	2	2			tr|G3HCJ1|G3HCJ1_CRIGR Lon protease homolog, mitochondrial OS=Cricetulus griseus OX=10029 GN=LONP1 PE=3 SV=1	1	2	2	2	0	0	0	0	0	0	0	0	0	0	2	0	0	0	0	0	0	0	0	0	0	0	2	0	0	0	0	0	0	0	0	0	0	0	2	0	3.1	3.1
G3HCK3	G3HCK3	1	1	1			tr|G3HCK3|G3HCK3_CRIGR ATP-dependent Clp protease proteolytic subunit OS=Cricetulus griseus OX=10029 GN=I79_008214 PE=3 SV=1	1	1	1	1	0	0	0	0	0	0	0	0	0	1	0	0	0	0	0	0	0	0	0	0	0	1	0	0	0	0	0	0	0	0	0	0	0	1	0	0	4.4	4.4
G3HCK9;G3GVT2;G3IEA9	G3HCK9;G3GVT2;G3IEA9	2;1;1	2;1;1	2;1;1			tr|G3HCK9|G3HCK9_CRIGR Far upstream element-binding protein 2 OS=Cricetulus griseus OX=10029 GN=I79_008220 PE=4 SV=1;tr|G3GVT2|G3GVT2_CRIGR Far upstream element-binding protein 1 OS=Cricetulus griseus OX=10029 GN=I79_001831 PE=4 SV=1;tr|G3IEA9|G3IEA9_CRIGR	3	2	2	2	0	0	0	0	0	0	0	0	0	0	2	0	0	0	0	0	0	0	0	0	0	0	2	0	0	0	0	0	0	0	0	0	0	0	2	0	4.4	4.4
G3HCX8	G3HCX8	2	2	2			tr|G3HCX8|G3HCX8_CRIGR Calreticulin OS=Cricetulus griseus OX=10029 GN=CgPICR_020604 PE=3 SV=1	1	2	2	2	0	1	0	0	1	0	0	1	1	2	1	0	0	1	0	0	1	0	0	1	1	2	1	0	0	1	0	0	1	0	0	1	1	2	1	0	5.8	5.8
G3HD18;G3INX6	G3HD18	3;1	3;1	3;1			tr|G3HD18|G3HD18_CRIGR RNA helicase OS=Cricetulus griseus OX=10029 GN=CgPICR_020573 PE=4 SV=1	2	3	3	3	0	1	1	0	0	0	0	0	0	0	2	1	0	1	1	0	0	0	0	0	0	0	2	1	0	1	1	0	0	0	0	0	0	0	2	1	5.2	5.2
G3HD94	G3HD94	3	3	3			tr|G3HD94|G3HD94_CRIGR Non-specific serine/threonine protein kinase OS=Cricetulus griseus OX=10029 GN=I79_008473 PE=3 SV=1	1	3	3	3	0	0	2	1	2	0	1	1	0	0	0	0	0	0	2	1	2	0	1	1	0	0	0	0	0	0	2	1	2	0	1	1	0	0	0	0	1.4	1.4
G3HD97	G3HD97	1	1	1			tr|G3HD97|G3HD97_CRIGR Thioredoxin domain-containing protein 5 OS=Cricetulus griseus OX=10029 GN=I79_008476 PE=3 SV=1	1	1	1	1	0	1	1	0	0	0	0	0	0	0	1	0	0	1	1	0	0	0	0	0	0	0	1	0	0	1	1	0	0	0	0	0	0	0	1	0	3.1	3.1
G3HDA8	G3HDA8	1	1	1			tr|G3HDA8|G3HDA8_CRIGR Heterogeneous nuclear ribonucleoprotein F OS=Cricetulus griseus OX=10029 GN=I79_008488 PE=4 SV=1	1	1	1	1	0	1	1	0	0	0	0	1	1	1	1	1	0	1	1	0	0	0	0	1	1	1	1	1	0	1	1	0	0	0	0	1	1	1	1	1	4.1	4.1
G3HDL6	G3HDL6	3	3	3			tr|G3HDL6|G3HDL6_CRIGR Elongation factor 1-beta OS=Cricetulus griseus OX=10029 GN=I79_008601 PE=3 SV=1	1	3	3	3	1	0	0	0	0	0	0	0	1	0	2	1	1	0	0	0	0	0	0	0	1	0	2	1	1	0	0	0	0	0	0	0	1	0	2	1	14.2	14.2
G3HDS7	G3HDS7	11	2	2			tr|G3HDS7|G3HDS7_CRIGR Histone H1.3 OS=Cricetulus griseus OX=10029 GN=I79_008693 PE=3 SV=1	1	11	2	2	2	6	5	0	3	2	3	2	2	7	8	3	1	1	0	0	2	0	0	0	0	1	1	0	1	1	0	0	2	0	0	0	0	1	1	0	30	10.1
G3IB92;G3HDT7;G3HDT0;G3HJY9	G3IB92;G3HDT7;G3HDT0;G3HJY9	11;11;11;6	5;5;5;5	1;1;1;1			tr|G3IB92|G3IB92_CRIGR Histone H2B OS=Cricetulus griseus OX=10029 GN=CgPICR_009887 PE=3 SV=1;tr|G3HDT7|G3HDT7_CRIGR Histone H2B OS=Cricetulus griseus OX=10029 GN=CgPICR_009874 PE=3 SV=1;tr|G3HDT0|G3HDT0_CRIGR Histone H2B OS=Cricetulus griseus OX=10029 GN=I	4	11	5	1	1	8	5	0	3	0	0	4	3	8	9	3	1	4	3	0	1	0	0	1	1	4	4	2	0	1	1	0	0	0	0	0	0	1	1	0	43.7	19.8
G3HDT6;G3H4Q1;G3HDS9;G3INW9;G3HPV2;G3HDV5;G3HDU4;G3H2T8;G3I968;G3HPW0;G3H154;G3H6T0	G3HDT6	16;7;7;7;7;7;7;7;7;6;3;1	16;7;7;7;7;7;7;7;7;6;3;1	0;0;0;0;0;0;0;0;0;0;0;0			tr|G3HDT6|G3HDT6_CRIGR Histone H2A type 1 OS=Cricetulus griseus OX=10029 GN=I79_008702 PE=3 SV=1	12	16	16	0	1	8	6	0	1	2	3	5	4	7	13	3	1	8	6	0	1	2	3	5	4	7	13	3	0	0	0	0	0	0	0	0	0	0	0	0	29.6	29.6
G3HDU1;G3HDU9;G3HPV5;G3HDT8	G3HDU1	15;4;4;3	6;0;0;0	5;0;0;0			tr|G3HDU1|G3HDU1_CRIGR HIST1H1D OS=Cricetulus griseus OX=10029 GN=CgPICR_009866 PE=3 SV=1	4	15	6	5	3	6	7	0	2	4	4	5	6	8	10	5	2	1	2	0	1	2	1	3	3	3	2	2	2	1	2	0	1	2	1	3	3	2	2	2	34.9	10.4
G3HDV8	G3HDV8	3	3	1			tr|G3HDV8|G3HDV8_CRIGR 60S ribosomal protein L4 OS=Cricetulus griseus OX=10029 GN=I79_008724 PE=3 SV=1	1	3	3	1	1	2	3	0	2	1	0	1	1	1	2	0	1	2	3	0	2	1	0	1	1	1	2	0	0	0	1	0	0	0	0	0	0	0	1	0	17.2	17.2
G3HE84	G3HE84	2	2	2			tr|G3HE84|G3HE84_CRIGR APC-binding protein EB1 OS=Cricetulus griseus OX=10029 GN=H671_6g16114 PE=3 SV=1	1	2	2	2	0	0	0	0	0	0	0	0	0	1	2	0	0	0	0	0	0	0	0	0	0	1	2	0	0	0	0	0	0	0	0	0	0	1	2	0	5.2	5.2
G3HEA9	G3HEA9	2	2	2			tr|G3HEA9|G3HEA9_CRIGR Minor histocompatibility antigen H13 OS=Cricetulus griseus OX=10029 GN=I79_008888 PE=3 SV=1	1	2	2	2	0	1	0	0	1	1	0	1	0	1	2	0	0	1	0	0	1	1	0	1	0	1	2	0	0	1	0	0	1	1	0	1	0	1	2	0	9.8	9.8
G3HEJ8	G3HEJ8	5	2	2			tr|G3HEJ8|G3HEJ8_CRIGR ADP/ATP translocase 2 OS=Cricetulus griseus OX=10029 GN=I79_008982 PE=3 SV=1	1	5	2	2	0	3	1	0	1	0	1	1	4	3	3	1	0	1	0	0	0	0	0	0	1	1	2	0	0	1	0	0	0	0	0	0	1	1	2	0	14.1	4.8
G3HEN9	G3HEN9	1	1	1			tr|G3HEN9|G3HEN9_CRIGR Septin-5 OS=Cricetulus griseus OX=10029 GN=I79_009027 PE=3 SV=1	1	1	1	1	0	0	0	0	0	0	0	1	0	1	1	0	0	0	0	0	0	0	0	1	0	1	1	0	0	0	0	0	0	0	0	1	0	1	1	0	3.4	3.4
G3HER1	G3HER1	1	1	1			tr|G3HER1|G3HER1_CRIGR Tricarboxylate transport protein, mitochondrial OS=Cricetulus griseus OX=10029 GN=I79_009055 PE=3 SV=1	1	1	1	1	0	1	0	0	0	0	0	0	0	0	0	0	0	1	0	0	0	0	0	0	0	0	0	0	0	1	0	0	0	0	0	0	0	0	0	0	5.3	5.3
G3HES3	G3HES3	2	2	2			tr|G3HES3|G3HES3_CRIGR Chromosome segregation 1-like protein OS=Cricetulus griseus OX=10029 GN=I79_009067 PE=3 SV=1	1	2	2	2	1	1	1	0	2	1	0	0	1	1	1	1	1	1	1	0	2	1	0	0	1	1	1	1	1	1	1	0	2	1	0	0	1	1	1	1	2.7	2.7
G3HEZ0;G3HQE8	G3HEZ0	9;1	9;1	9;1			tr|G3HEZ0|G3HEZ0_CRIGR 75 kDa glucose-regulated protein OS=Cricetulus griseus OX=10029 GN=I79_009139 PE=3 SV=1	2	9	9	9	0	3	1	0	2	0	1	3	3	2	7	1	0	3	1	0	2	0	1	3	3	2	7	1	0	3	1	0	2	0	1	3	3	2	7	1	15.4	15.4
G3HEZ1	G3HEZ1	1	1	1			tr|G3HEZ1|G3HEZ1_CRIGR Eukaryotic peptide chain release factor subunit 1 OS=Cricetulus griseus OX=10029 GN=I79_009142 PE=3 SV=1	1	1	1	1	0	1	0	0	0	1	0	0	0	0	0	0	0	1	0	0	0	1	0	0	0	0	0	0	0	1	0	0	0	1	0	0	0	0	0	0	2	2
G3HF46;G3IH54;G3IHX5;G3HPJ9;G3I7U1	G3HF46	4;1;1;1;1	4;1;1;1;1	4;1;1;1;1			tr|G3HF46|G3HF46_CRIGR Polypyrimidine tract-binding protein 1 OS=Cricetulus griseus OX=10029 GN=I79_009199 PE=4 SV=1	5	4	4	4	1	2	1	0	2	1	0	2	1	3	3	0	1	2	1	0	2	1	0	2	1	3	3	0	1	2	1	0	2	1	0	2	1	3	3	0	7.8	7.8
G3HF65	G3HF65	1	1	1			tr|G3HF65|G3HF65_CRIGR ATP synthase F1 subunit delta OS=Cricetulus griseus OX=10029 GN=CgPICR_013077 PE=3 SV=1	1	1	1	1	0	0	0	0	0	0	0	0	0	0	1	1	0	0	0	0	0	0	0	0	0	0	1	1	0	0	0	0	0	0	0	0	0	0	1	1	9	9
G3HFJ9;G3IG25;G3IG24	G3HFJ9;G3IG25;G3IG24	1;1;1	1;1;1	1;1;1			tr|G3HFJ9|G3HFJ9_CRIGR ATP-dependent RNA helicase DDX25 OS=Cricetulus griseus OX=10029 GN=I79_009358 PE=4 SV=1;tr|G3IG25|G3IG25_CRIGR RNA helicase OS=Cricetulus griseus OX=10029 GN=I79_022702 PE=4 SV=1;tr|G3IG24|G3IG24_CRIGR RNA helicase OS=Cricetulus gris	3	1	1	1	0	1	1	0	0	0	0	1	0	1	1	0	0	1	1	0	0	0	0	1	0	1	1	0	0	1	1	0	0	0	0	1	0	1	1	0	3.2	3.2
G3HFL6	G3HFL6	3	3	3			tr|G3HFL6|G3HFL6_CRIGR ATP-binding cassette sub-family G member 3 OS=Cricetulus griseus OX=10029 GN=I79_009378 PE=4 SV=1	1	3	3	3	0	1	1	0	1	0	0	0	1	1	2	0	0	1	1	0	1	0	0	0	1	1	2	0	0	1	1	0	1	0	0	0	1	1	2	0	5.3	5.3
G3HFM4	G3HFM4	2	2	2			tr|G3HFM4|G3HFM4_CRIGR Filamin-B OS=Cricetulus griseus OX=10029 GN=I79_009386 PE=3 SV=1	1	2	2	2	0	0	0	0	1	0	0	1	1	1	1	0	0	0	0	0	1	0	0	1	1	1	1	0	0	0	0	0	1	0	0	1	1	1	1	0	0.8	0.8
G3HFN7	G3HFN7	1	1	1			tr|G3HFN7|G3HFN7_CRIGR Pyridoxal-dependent decarboxylase domain-containing protein 1 OS=Cricetulus griseus OX=10029 GN=H671_1g2072 PE=4 SV=1	1	1	1	1	0	1	0	0	0	0	0	0	0	1	1	0	0	1	0	0	0	0	0	0	0	1	1	0	0	1	0	0	0	0	0	0	0	1	1	0	1.9	1.9
G3I0L8;G3HFQ4	G3I0L8;G3HFQ4	1;1	1;1	1;1			tr|G3I0L8|G3I0L8_CRIGR Dihydrolipoyllysine-residue succinyltransferase component of 2-oxoglutarate dehydrogenase complex, mitochondrial OS=Cricetulus griseus OX=10029 GN=I79_016906 PE=4 SV=1;tr|G3HFQ4|G3HFQ4_CRIGR Dihydrolipoamide acetyltransferase compone	2	1	1	1	0	0	0	0	0	0	0	0	0	1	1	0	0	0	0	0	0	0	0	0	0	1	1	0	0	0	0	0	0	0	0	0	0	1	1	0	18	18
G3HG08	G3HG08	2	2	2			tr|G3HG08|G3HG08_CRIGR Sphingomyelin phosphodiesterase 4 OS=Cricetulus griseus OX=10029 GN=I79_009527 PE=4 SV=1	1	2	2	2	0	1	1	0	1	0	0	0	1	0	1	0	0	1	1	0	1	0	0	0	1	0	1	0	0	1	1	0	1	0	0	0	1	0	1	0	3	3
G3HG69	G3HG69	1	1	1			tr|G3HG69|G3HG69_CRIGR Hepatoma-derived growth factor OS=Cricetulus griseus OX=10029 GN=I79_009588 PE=4 SV=1	1	1	1	1	0	0	0	0	0	0	0	1	0	0	1	0	0	0	0	0	0	0	0	1	0	0	1	0	0	0	0	0	0	0	0	1	0	0	1	0	6.3	6.3
G3HG95	G3HG95	9	9	9			tr|G3HG95|G3HG95_CRIGR Lamin-A/C OS=Cricetulus griseus OX=10029 GN=I79_009616 PE=3 SV=1	1	9	9	9	0	3	1	0	0	0	0	4	2	5	5	0	0	3	1	0	0	0	0	4	2	5	5	0	0	3	1	0	0	0	0	4	2	5	5	0	15.6	15.6
G3HGA2	G3HGA2	1	1	1			tr|G3HGA2|G3HGA2_CRIGR Translocon-associated protein subunit beta OS=Cricetulus griseus OX=10029 GN=I79_009623 PE=3 SV=1	1	1	1	1	0	1	0	0	0	0	0	0	0	0	0	0	0	1	0	0	0	0	0	0	0	0	0	0	0	1	0	0	0	0	0	0	0	0	0	0	12	12
G3HGP6	G3HGP6	3	3	3			tr|G3HGP6|G3HGP6_CRIGR CCT-alpha OS=Cricetulus griseus OX=10029 GN=I79_009786 PE=3 SV=1	1	3	3	3	0	0	0	0	0	0	0	1	1	2	2	1	0	0	0	0	0	0	0	1	1	2	2	1	0	0	0	0	0	0	0	1	1	2	2	1	5.8	5.8
G3HGS2	G3HGS2	45	45	45			tr|G3HGS2|G3HGS2_CRIGR Propionyl-CoA carboxylase alpha chain, mitochondrial OS=Cricetulus griseus OX=10029 GN=I79_009813 PE=3 SV=1	1	45	45	45	7	14	13	3	25	10	11	27	35	20	18	11	7	14	13	3	25	10	11	27	35	20	18	11	7	14	13	3	25	10	11	27	35	20	18	11	33.5	33.5
G3HGY8	G3HGY8	5	2	2			tr|G3HGY8|G3HGY8_CRIGR Elongation factor 1-alpha OS=Cricetulus griseus OX=10029 GN=I79_009882 PE=3 SV=1	1	5	2	2	3	4	4	1	3	2	2	3	3	2	4	4	0	1	1	0	0	0	0	1	1	1	2	2	0	1	1	0	0	0	0	1	1	1	2	2	11	6
G3HH11	G3HH11	1	1	1			tr|G3HH11|G3HH11_CRIGR CMP-N-acetylneuraminic acid synthase OS=Cricetulus griseus OX=10029 GN=I79_009906 PE=3 SV=1	1	1	1	1	0	0	0	0	0	0	0	0	1	1	1	0	0	0	0	0	0	0	0	0	1	1	1	0	0	0	0	0	0	0	0	0	1	1	1	0	4	4
G3HH39;G3IHP6;G3GZK1;G3ICB6	G3HH39;G3IHP6	19;12;3;1	19;12;3;1	6;6;0;0			tr|G3HH39|G3HH39_CRIGR Elongation factor 1-alpha 1 OS=Cricetulus griseus OX=10029 GN=I79_009935 PE=3 SV=1;tr|G3IHP6|G3IHP6_CRIGR Elongation factor 1-alpha 1 OS=Cricetulus griseus OX=10029 GN=I79_023350 PE=4 SV=1	4	19	19	6	7	8	6	1	6	4	2	6	7	8	17	8	7	8	6	1	6	4	2	6	7	8	17	8	3	2	2	0	1	2	1	1	2	3	5	3	32.2	32.2
G3HHF3	G3HHF3	2	2	2			tr|G3HHF3|G3HHF3_CRIGR Succinyl-CoA:3-ketoacid-coenzyme A transferase OS=Cricetulus griseus OX=10029 GN=I79_010054 PE=3 SV=1	1	2	2	2	0	1	0	0	1	0	1	0	1	0	2	0	0	1	0	0	1	0	1	0	1	0	2	0	0	1	0	0	1	0	1	0	1	0	2	0	2.5	2.5
G3HHH5	G3HHH5	1	1	1			tr|G3HHH5|G3HHH5_CRIGR Voltage-dependent anion-selective channel protein 3 OS=Cricetulus griseus OX=10029 GN=I79_010092 PE=3 SV=1	1	1	1	1	0	0	0	0	0	0	0	1	0	1	1	0	0	0	0	0	0	0	0	1	0	1	1	0	0	0	0	0	0	0	0	1	0	1	1	0	10.1	10.1
G3HHM2;G3H7S7;G3HPV9;G3HDS5;G3HDT2;G3HSC1;G3IID7	G3HHM2	10;2;2;2;2;2;1	2;2;2;2;2;2;1	0;0;0;0;0;0;0			tr|G3HHM2|G3HHM2_CRIGR Histone H3.1t OS=Cricetulus griseus OX=10029 GN=I79_010126 PE=3 SV=1	7	10	2	0	1	7	4	0	3	0	0	4	3	5	7	3	0	1	0	0	1	0	0	1	1	0	1	0	0	0	0	0	0	0	0	0	0	0	0	0	12.5	3.4
G3HHR3;G3I621;G3IJR3	G3HHR3	10;1;1	9;1;1	9;1;1			tr|G3HHR3|G3HHR3_CRIGR Vimentin OS=Cricetulus griseus OX=10029 GN=CgPICR_005384 PE=3 SV=1	3	10	9	9	3	5	5	0	1	0	2	3	3	6	5	1	3	5	4	0	1	0	2	3	3	6	5	1	3	5	4	0	1	0	2	3	3	6	5	1	21.2	19.1
G3HI72	G3HI72	1	1	1			tr|G3HI72|G3HI72_CRIGR ARF GTPase-activating protein GIT2 (Fragment) OS=Cricetulus griseus OX=10029 GN=I79_010339 PE=4 SV=1	1	1	1	1	0	0	0	0	0	0	0	0	0	0	1	0	0	0	0	0	0	0	0	0	0	0	1	0	0	0	0	0	0	0	0	0	0	0	1	0	2.4	2.4
G3HI85	G3HI85	15	13	7			tr|G3HI85|G3HI85_CRIGR Acetyl-CoA carboxylase OS=Cricetulus griseus OX=10029 GN=I79_010352 PE=4 SV=1	1	15	13	7	1	11	9	1	13	4	2	13	13	5	2	5	1	10	8	1	11	4	2	11	11	4	2	4	0	5	5	1	6	2	1	6	6	1	1	3	4.3	3.4
G3HIC4;G3GVP4	G3HIC4;G3GVP4	2;1	2;1	2;1			tr|G3HIC4|G3HIC4_CRIGR Protein transport protein Sec61 subunit alpha isoform 1 (Fragment) OS=Cricetulus griseus OX=10029 GN=I79_010384 PE=3 SV=1;tr|G3GVP4|G3GVP4_CRIGR Protein transport protein Sec61 subunit alpha isoform 2 OS=Cricetulus griseus OX=10029 G	2	2	2	2	0	1	1	0	0	0	0	0	1	0	1	0	0	1	1	0	0	0	0	0	1	0	1	0	0	1	1	0	0	0	0	0	1	0	1	0	4.8	4.8
G3HID0	G3HID0	4	4	4			tr|G3HID0|G3HID0_CRIGR Dolichyl-diphosphooligosaccharide--protein glycosyltransferase subunit 1 OS=Cricetulus griseus OX=10029 GN=I79_010390 PE=3 SV=1	1	4	4	4	1	2	3	0	2	0	0	2	1	2	3	0	1	2	3	0	2	0	0	2	1	2	3	0	1	2	3	0	2	0	0	2	1	2	3	0	6.9	6.9
G3HID3;G3GZ72	G3HID3	5;1	5;1	5;1			tr|G3HID3|G3HID3_CRIGR Coatomer subunit gamma OS=Cricetulus griseus OX=10029 GN=I79_010394 PE=3 SV=1	2	5	5	5	0	3	1	0	1	0	0	1	0	1	3	0	0	3	1	0	1	0	0	1	0	1	3	0	0	3	1	0	1	0	0	1	0	1	3	0	6.2	6.2
G3HIK1	G3HIK1	1	1	1			tr|G3HIK1|G3HIK1_CRIGR Nuclear pore complex protein Nup93 OS=Cricetulus griseus OX=10029 GN=I79_010472 PE=3 SV=1	1	1	1	1	0	1	1	0	1	0	0	1	1	1	1	0	0	1	1	0	1	0	0	1	1	1	1	0	0	1	1	0	1	0	0	1	1	1	1	0	1.4	1.4
G3HIP2	G3HIP2	2	2	2			tr|G3HIP2|G3HIP2_CRIGR HNRNPR OS=Cricetulus griseus OX=10029 GN=CgPICR_007280 PE=4 SV=1	1	2	2	2	0	1	1	0	1	0	0	1	1	0	1	1	0	1	1	0	1	0	0	1	1	0	1	1	0	1	1	0	1	0	0	1	1	0	1	1	3.5	3.5
G3HIT4	G3HIT4	3	3	3			tr|G3HIT4|G3HIT4_CRIGR Methylcrotonoyl-CoA carboxylase beta chain, mitochondrial OS=Cricetulus griseus OX=10029 GN=I79_010561 PE=4 SV=1	1	3	3	3	0	1	1	0	1	0	1	2	3	1	1	0	0	1	1	0	1	0	1	2	3	1	1	0	0	1	1	0	1	0	1	2	3	1	1	0	7.3	7.3
G3HIT8	G3HIT8	1	1	1			tr|G3HIT8|G3HIT8_CRIGR 28S ribosomal protein S27, mitochondrial OS=Cricetulus griseus OX=10029 GN=I79_010565 PE=4 SV=1	1	1	1	1	0	0	0	0	0	0	0	0	1	0	0	0	0	0	0	0	0	0	0	0	1	0	0	0	0	0	0	0	0	0	0	0	1	0	0	0	3.6	3.6
G3HJ15	G3HJ15	8	8	8			tr|G3HJ15|G3HJ15_CRIGR E3 SUMO-protein ligase RanBP2 OS=Cricetulus griseus OX=10029 GN=I79_010649 PE=4 SV=1	1	8	8	8	0	5	3	0	3	1	0	3	1	4	4	1	0	5	3	0	3	1	0	3	1	4	4	1	0	5	3	0	3	1	0	3	1	4	4	1	3.7	3.7
G3HJ89	G3HJ89	51	51	51			tr|G3HJ89|G3HJ89_CRIGR Clathrin heavy chain OS=Cricetulus griseus OX=10029 GN=I79_010729 PE=3 SV=1	1	51	51	51	14	25	19	3	25	9	10	22	31	27	23	16	14	25	19	3	25	9	10	22	31	27	23	16	14	25	19	3	25	9	10	22	31	27	23	16	22.5	22.5
G3HJB6	G3HJB6	3	3	3			tr|G3HJB6|G3HJB6_CRIGR Ras and Rab interactor-like protein OS=Cricetulus griseus OX=10029 GN=I79_010758 PE=4 SV=1	1	3	3	3	0	2	1	0	0	0	0	0	1	1	2	0	0	2	1	0	0	0	0	0	1	1	2	0	0	2	1	0	0	0	0	0	1	1	2	0	6	6
G3HJK8	G3HJK8	2	2	2			tr|G3HJK8|G3HJK8_CRIGR MICOS complex subunit MIC60 OS=Cricetulus griseus OX=10029 GN=I79_010854 PE=3 SV=1	1	2	2	2	1	0	0	0	0	0	0	0	0	1	2	1	1	0	0	0	0	0	0	0	0	1	2	1	1	0	0	0	0	0	0	0	0	1	2	1	3.9	3.9
G3HJP6;G3H2N4	G3HJP6	5;2	5;2	5;2			tr|G3HJP6|G3HJP6_CRIGR Prohibitin OS=Cricetulus griseus OX=10029 GN=I79_010895 PE=3 SV=1	2	5	5	5	0	0	0	0	1	0	0	1	1	1	5	0	0	0	0	0	1	0	0	1	1	1	5	0	0	0	0	0	1	0	0	1	1	1	5	0	13.6	13.6
G3HJS0	G3HJS0	4	4	4			tr|G3HJS0|G3HJS0_CRIGR Spectrin beta chain, brain 1 OS=Cricetulus griseus OX=10029 GN=I79_010919 PE=4 SV=1	1	4	4	4	0	2	1	0	2	0	0	1	3	3	1	0	0	2	1	0	2	0	0	1	3	3	1	0	0	2	1	0	2	0	0	1	3	3	1	0	3.6	3.6
G3HJS1	G3HJS1	1	1	1			tr|G3HJS1|G3HJS1_CRIGR Spectrin beta chain, brain 1 OS=Cricetulus griseus OX=10029 GN=I79_010920 PE=4 SV=1	1	1	1	1	0	1	1	0	0	0	0	0	0	0	0	0	0	1	1	0	0	0	0	0	0	0	0	0	0	1	1	0	0	0	0	0	0	0	0	0	1.8	1.8
G3HK00	G3HK00	3	3	3			tr|G3HK00|G3HK00_CRIGR Guanine nucleotide-binding protein subunit beta-2-like 1 OS=Cricetulus griseus OX=10029 GN=I79_011006 PE=4 SV=1	1	3	3	3	0	0	0	0	1	0	0	2	2	1	2	0	0	0	0	0	1	0	0	2	2	1	2	0	0	0	0	0	1	0	0	2	2	1	2	0	12.3	12.3
G3HKD3	G3HKD3	1	1	1			tr|G3HKD3|G3HKD3_CRIGR Mitochondrial carrier-like 1 OS=Cricetulus griseus OX=10029 GN=I79_011153 PE=3 SV=1	1	1	1	1	0	1	0	0	0	0	0	0	0	0	0	0	0	1	0	0	0	0	0	0	0	0	0	0	0	1	0	0	0	0	0	0	0	0	0	0	8.3	8.3
G3I1V7;G3HKD6;G3HSE6;G3H937	G3I1V7;G3HKD6;G3HSE6;G3H937	2;2;1;1	2;2;1;1	2;2;1;1			tr|G3I1V7|G3I1V7_CRIGR Histone-binding protein RBBP7 (Fragment) OS=Cricetulus griseus OX=10029 GN=I79_017376 PE=4 SV=1;tr|G3HKD6|G3HKD6_CRIGR Histone-binding protein RBBP7 OS=Cricetulus griseus OX=10029 GN=I79_011156 PE=4 SV=1;tr|G3HSE6|G3HSE6_CRIGR Histon	4	2	2	2	0	0	0	0	0	0	0	1	0	1	2	1	0	0	0	0	0	0	0	1	0	1	2	1	0	0	0	0	0	0	0	1	0	1	2	1	7.6	7.6
G3HKG8	G3HKG8	3	3	3			tr|G3HKG8|G3HKG8_CRIGR 40S ribosomal protein S3a OS=Cricetulus griseus OX=10029 GN=RPS3A PE=3 SV=1	1	3	3	3	0	3	0	0	0	0	0	0	0	0	0	0	0	3	0	0	0	0	0	0	0	0	0	0	0	3	0	0	0	0	0	0	0	0	0	0	13.6	13.6
G3HKP3	G3HKP3	4	4	4			tr|G3HKP3|G3HKP3_CRIGR Cytochrome b-c1 complex subunit 1, mitochondrial OS=Cricetulus griseus OX=10029 GN=I79_011272 PE=4 SV=1	1	4	4	4	1	1	1	0	1	0	0	2	1	1	3	1	1	1	1	0	1	0	0	2	1	1	3	1	1	1	1	0	1	0	0	2	1	1	3	1	9.9	9.9
G3HRQ3;G3HKQ9	G3HRQ3;G3HKQ9	1;1	1;1	1;1			tr|G3HRQ3|G3HRQ3_CRIGR SWI/SNF complex subunit SMARCC2 OS=Cricetulus griseus OX=10029 GN=I79_013500 PE=4 SV=1;tr|G3HKQ9|G3HKQ9_CRIGR SWI/SNF complex subunit SMARCC1 (Fragment) OS=Cricetulus griseus OX=10029 GN=I79_011288 PE=4 SV=1	2	1	1	1	0	0	0	0	0	0	0	0	0	0	1	0	0	0	0	0	0	0	0	0	0	0	1	0	0	0	0	0	0	0	0	0	0	0	1	0	0.9	0.9
G3HL13;G3H1E7	G3HL13	8;1	8;1	8;1			tr|G3HL13|G3HL13_CRIGR 60 kDa chaperonin OS=Cricetulus griseus OX=10029 GN=I79_011398 PE=3 SV=1	2	8	8	8	2	2	3	1	5	3	2	4	4	3	8	3	2	2	3	1	5	3	2	4	4	3	8	3	2	2	3	1	5	3	2	4	4	3	8	3	11	11
G3HL16	G3HL16	1	1	1			tr|G3HL16|G3HL16_CRIGR Splicing factor 3B subunit 1 OS=Cricetulus griseus OX=10029 GN=H671_2g6483 PE=3 SV=1	1	1	1	1	0	0	0	0	0	0	0	1	0	0	1	0	0	0	0	0	0	0	0	1	0	0	1	0	0	0	0	0	0	0	0	1	0	0	1	0	1	1
G3HLJ2	G3HLJ2	2	2	2			tr|G3HLJ2|G3HLJ2_CRIGR Glucose-6-phosphatase OS=Cricetulus griseus OX=10029 GN=CgPICR_016878 PE=3 SV=1	1	2	2	2	0	1	1	0	1	0	0	0	1	1	2	0	0	1	1	0	1	0	0	0	1	1	2	0	0	1	1	0	1	0	0	0	1	1	2	0	5.8	5.8
G3HLL4	G3HLL4	3	3	3			tr|G3HLL4|G3HLL4_CRIGR 116 kDa U5 small nuclear ribonucleoprotein component OS=Cricetulus griseus OX=10029 GN=I79_011604 PE=3 SV=1	1	3	3	3	1	0	0	0	1	0	0	0	1	1	0	0	1	0	0	0	1	0	0	0	1	1	0	0	1	0	0	0	1	0	0	0	1	1	0	0	2.6	2.6
G3HM03	G3HM03	1	1	1			tr|G3HM03|G3HM03_CRIGR Synaptic vesicle membrane protein VAT-1-like OS=Cricetulus griseus OX=10029 GN=I79_011747 PE=4 SV=1	1	1	1	1	0	1	0	0	0	0	0	0	0	1	0	0	0	1	0	0	0	0	0	0	0	1	0	0	0	1	0	0	0	0	0	0	0	1	0	0	4.2	4.2
G3HMB4	G3HMB4	9	9	9			tr|G3HMB4|G3HMB4_CRIGR 2-oxoglutarate dehydrogenase E1 component, mitochondrial OS=Cricetulus griseus OX=10029 GN=I79_011865 PE=3 SV=1	1	9	9	9	0	3	2	0	3	0	0	3	3	6	6	1	0	3	2	0	3	0	0	3	3	6	6	1	0	3	2	0	3	0	0	3	3	6	6	1	11.9	11.9
G3HMD1;G3GUM6;G3GSU4;G3HYZ5;G3IHS0;G3GZ97;G3GSD8;G3I9H0;G3HXF7;G3HNV7;G3H208;G3H740;G3IHF4;G3H7Q5;G3GTJ3;G3H9M7;G3H9M6;G3HK68;G3HRW7;G3IHW0	G3HMD1;G3GUM6;G3GSU4	5;4;3;2;2;2;2;1;1;1;1;1;1;1;1;1;1;1;1;1	5;4;3;2;2;2;2;1;1;1;1;1;1;1;1;1;1;1;1;1	2;2;1;1;1;1;1;0;0;0;0;0;0;1;0;0;0;0;0;0			tr|G3HMD1|G3HMD1_CRIGR Glyceraldehyde-3-phosphate dehydrogenase OS=Cricetulus griseus OX=10029 GN=I79_011887 PE=3 SV=1;tr|G3GUM6|G3GUM6_CRIGR Glyceraldehyde-3-phosphate dehydrogenase OS=Cricetulus griseus OX=10029 GN=I79_001391 PE=3 SV=1;tr|G3GSU4|G3GSU4_C	20	5	5	2	0	1	1	0	1	0	1	1	4	1	2	0	0	1	1	0	1	0	1	1	4	1	2	0	0	0	0	0	1	0	0	0	1	0	1	0	18.4	18.4
G3HMJ8;G3IFR0	G3HMJ8;G3IFR0	2;1	2;1	2;1			tr|G3HMJ8|G3HMJ8_CRIGR 60S ribosomal protein L7 OS=Cricetulus griseus OX=10029 GN=CgPICR_021945 PE=3 SV=1;tr|G3IFR0|G3IFR0_CRIGR 60S ribosomal protein L7 OS=Cricetulus griseus OX=10029 GN=I79_022583 PE=4 SV=1	2	2	2	2	0	1	1	0	2	0	1	2	2	1	2	0	0	1	1	0	2	0	1	2	2	1	2	0	0	1	1	0	2	0	1	2	2	1	2	0	9.6	9.6
G3HN88	G3HN88	2	2	2			tr|G3HN88|G3HN88_CRIGR Adenylyl cyclase-associated protein OS=Cricetulus griseus OX=10029 GN=I79_012224 PE=3 SV=1	1	2	2	2	1	1	1	0	0	0	0	0	0	2	2	0	1	1	1	0	0	0	0	0	0	2	2	0	1	1	1	0	0	0	0	0	0	2	2	0	4.6	4.6
G3HNB8	G3HNB8	2	2	2			tr|G3HNB8|G3HNB8_CRIGR Proteolipid protein 2 OS=Cricetulus griseus OX=10029 GN=H671_xg20585 PE=4 SV=1	1	2	2	2	0	0	0	0	0	0	0	0	0	1	2	1	0	0	0	0	0	0	0	0	0	1	2	1	0	0	0	0	0	0	0	0	0	1	2	1	7.9	7.9
G3HNJ6;G3IDT1;G3H732;G3H4R9;G3HL96;G3HVH8	G3HNJ6;G3IDT1;G3H732;G3H4R9;G3HL96;G3HVH8	2;1;1;1;1;1	2;1;1;1;1;1	2;1;1;1;1;1			tr|G3HNJ6|G3HNJ6_CRIGR 60S ribosomal protein L5 OS=Cricetulus griseus OX=10029 GN=I79_012334 PE=3 SV=1;tr|G3IDT1|G3IDT1_CRIGR 60S ribosomal protein L5 OS=Cricetulus griseus OX=10029 GN=I79_021865 PE=3 SV=1;tr|G3H732|G3H732_CRIGR 60S ribosomal protein L5 OS	6	2	2	2	2	1	1	0	0	2	0	0	0	1	1	1	2	1	1	0	0	2	0	0	0	1	1	1	2	1	1	0	0	2	0	0	0	1	1	1	7.7	7.7
G3HNP4	G3HNP4	3	3	3			tr|G3HNP4|G3HNP4_CRIGR rRNA 2-O-methyltransferase fibrillarin OS=Cricetulus griseus OX=10029 GN=I79_012386 PE=3 SV=1	1	3	3	3	0	1	1	0	0	0	0	1	0	2	3	1	0	1	1	0	0	0	0	1	0	2	3	1	0	1	1	0	0	0	0	1	0	2	3	1	6	6
G3HP24	G3HP24	2	2	2			tr|G3HP24|G3HP24_CRIGR Isoleucyl-tRNA synthetase OS=Cricetulus griseus OX=10029 GN=I79_012527 PE=3 SV=1	1	2	2	2	1	1	0	0	1	0	0	0	1	2	1	1	1	1	0	0	1	0	0	0	1	2	1	1	1	1	0	0	1	0	0	0	1	2	1	1	1.8	1.8
G3HP37	G3HP37	1	1	1			tr|G3HP37|G3HP37_CRIGR Non-specific serine/threonine protein kinase OS=Cricetulus griseus OX=10029 GN=I79_012541 PE=3 SV=1	1	1	1	1	0	0	0	0	0	0	0	0	0	0	1	0	0	0	0	0	0	0	0	0	0	0	1	0	0	0	0	0	0	0	0	0	0	0	1	0	1.1	1.1
G3HP46;G3HP66;G3I3W6;G3HRP6;G3HWQ0;G3GWH0	G3HP46;G3HP66;G3I3W6;G3HRP6;G3HWQ0;G3GWH0	2;2;2;1;1;1	2;2;2;1;1;1	2;2;2;1;1;1			tr|G3HP46|G3HP46_CRIGR 60S ribosomal protein L27a OS=Cricetulus griseus OX=10029 GN=CgPICR_014680 PE=3 SV=1;tr|G3HP66|G3HP66_CRIGR 60S ribosomal protein L27a OS=Cricetulus griseus OX=10029 GN=CgPICR_023635 PE=4 SV=1;tr|G3I3W6|G3I3W6_CRIGR 60S ribosomal pro	6	2	2	2	1	2	1	1	1	1	1	2	1	2	1	1	1	2	1	1	1	1	1	2	1	2	1	1	1	2	1	1	1	1	1	2	1	2	1	1	13.7	13.7
G3HPP3	G3HPP3	2	2	2			tr|G3HPP3|G3HPP3_CRIGR MGST3 OS=Cricetulus griseus OX=10029 GN=CgPICR_000718 PE=4 SV=1	1	2	2	2	1	1	1	0	1	0	0	1	1	1	1	0	1	1	1	0	1	0	0	1	1	1	1	0	1	1	1	0	1	0	0	1	1	1	1	0	14.5	14.5
G3HYI7;G3HPQ0	G3HYI7;G3HPQ0	2;2	2;2	2;2			tr|G3HYI7|G3HYI7_CRIGR U2 snRNP auxiliary factor large subunit OS=Cricetulus griseus OX=10029 GN=I79_016120 PE=3 SV=1;tr|G3HPQ0|G3HPQ0_CRIGR U2 snRNP auxiliary factor large subunit OS=Cricetulus griseus OX=10029 GN=I79_012765 PE=3 SV=1	2	2	2	2	1	1	2	0	1	0	0	1	1	1	2	2	1	1	2	0	1	0	0	1	1	1	2	2	1	1	2	0	1	0	0	1	1	1	2	2	5.7	5.7
G3INX0;G3HPV1	G3INX0;G3HPV1	11;11	1;1	1;1			tr|G3INX0|G3INX0_CRIGR Histone H2B OS=Cricetulus griseus OX=10029 GN=I79_025665 PE=3 SV=1;tr|G3HPV1|G3HPV1_CRIGR Histone H2B OS=Cricetulus griseus OX=10029 GN=I79_012822 PE=3 SV=1	2	11	1	1	1	7	4	0	4	0	0	5	4	8	9	3	0	0	0	0	1	0	0	1	1	1	1	0	0	0	0	0	1	0	0	1	1	1	1	0	43.7	8.7
G3HPV6;G3HDU7;G3HDT9;G3H2T6;G3HDS1	G3HPV6;G3HDU7;G3HDT9;G3H2T6;G3HDS1	16;9;9;9;9	9;9;9;9;9	0;0;0;0;0			tr|G3HPV6|G3HPV6_CRIGR Histone H4 OS=Cricetulus griseus OX=10029 GN=I79_012827 PE=3 SV=1;tr|G3HDU7|G3HDU7_CRIGR Histone H4 OS=Cricetulus griseus OX=10029 GN=I79_008713 PE=3 SV=1;tr|G3HDT9|G3HDT9_CRIGR Histone H4 OS=Cricetulus griseus OX=10029 GN=I79_008705	5	16	9	0	5	6	4	1	6	3	0	7	6	9	13	4	5	3	3	1	6	3	0	4	5	7	8	4	0	0	0	0	0	0	0	0	0	0	0	0	30.5	13
G3HPV7	G3HPV7	15	6	0			tr|G3HPV7|G3HPV7_CRIGR Histone H4 OS=Cricetulus griseus OX=10029 GN=I79_012828 PE=3 SV=1	1	15	6	0	5	7	5	1	8	3	0	7	7	11	13	5	0	4	2	0	2	0	0	3	2	4	5	1	0	0	0	0	0	0	0	0	0	0	0	0	32.2	15.1
G3HQ05	G3HQ05	3	3	3			tr|G3HQ05|G3HQ05_CRIGR Succinate--CoA ligase [ADP/GDP-forming] subunit alpha, mitochondrial OS=Cricetulus griseus OX=10029 GN=SUCLG1 PE=3 SV=1	1	3	3	3	0	1	0	0	1	1	0	2	2	2	2	0	0	1	0	0	1	1	0	2	2	2	2	0	0	1	0	0	1	1	0	2	2	2	2	0	11.7	11.7
G3HQ64	G3HQ64	2	2	2			tr|G3HQ64|G3HQ64_CRIGR 7-dehydrocholesterol reductase OS=Cricetulus griseus OX=10029 GN=I79_012958 PE=3 SV=1	1	2	2	2	0	0	0	0	0	0	0	0	1	0	1	0	0	0	0	0	0	0	0	0	1	0	1	0	0	0	0	0	0	0	0	0	1	0	1	0	5.1	5.1
G3HQ69	G3HQ69	1	1	1			tr|G3HQ69|G3HQ69_CRIGR Src substrate cortactin OS=Cricetulus griseus OX=10029 GN=I79_012963 PE=4 SV=1	1	1	1	1	0	0	0	0	0	0	0	0	0	0	1	0	0	0	0	0	0	0	0	0	0	0	1	0	0	0	0	0	0	0	0	0	0	0	1	0	1.8	1.8
G3HQM6	G3HQM6	6	6	6			tr|G3HQM6|G3HQM6_CRIGR Endoplasmin OS=Cricetulus griseus OX=10029 GN=I79_013131 PE=3 SV=1	1	6	6	6	0	1	1	0	1	0	0	1	2	4	5	0	0	1	1	0	1	0	0	1	2	4	5	0	0	1	1	0	1	0	0	1	2	4	5	0	7.8	7.8
G3HQP8;G3HCL2;G3IG44;G3IEG6;G3GZ08;G3GRQ1;G3HMW8	G3HQP8;G3HCL2;G3IG44;G3IEG6	6;5;4;3;2;2;1	6;5;4;3;2;2;1	6;5;4;3;2;2;1			tr|G3HQP8|G3HQP8_CRIGR Tubulin beta chain OS=Cricetulus griseus OX=10029 GN=CgPICR_019487 PE=3 SV=1;tr|G3HCL2|G3HCL2_CRIGR Tubulin beta chain OS=Cricetulus griseus OX=10029 GN=CgPICR_019983 PE=3 SV=1;tr|G3IG44|G3IG44_CRIGR Tubulin beta chain OS=Cricetulus	7	6	6	6	2	4	1	0	2	1	0	4	3	4	5	1	2	4	1	0	2	1	0	4	3	4	5	1	2	4	1	0	2	1	0	4	3	4	5	1	19.8	19.8
G3HQS9	G3HQS9	2	2	2			tr|G3HQS9|G3HQS9_CRIGR Antigen peptide transporter 1 OS=Cricetulus griseus OX=10029 GN=I79_013185 PE=3 SV=1	1	2	2	2	0	1	1	0	1	0	0	1	2	1	1	1	0	1	1	0	1	0	0	1	2	1	1	1	0	1	1	0	1	0	0	1	2	1	1	1	2.9	2.9
G3HQT1	G3HQT1	1	1	1			tr|G3HQT1|G3HQT1_CRIGR Antigen peptide transporter 2 OS=Cricetulus griseus OX=10029 GN=I79_013187 PE=3 SV=1	1	1	1	1	0	1	0	0	0	0	0	0	0	0	1	0	0	1	0	0	0	0	0	0	0	0	1	0	0	1	0	0	0	0	0	0	0	0	1	0	1.4	1.4
G3HQV2	G3HQV2	1	1	1			tr|G3HQV2|G3HQV2_CRIGR Non-specific serine/threonine protein kinase OS=Cricetulus griseus OX=10029 GN=I79_013208 PE=3 SV=1	1	1	1	1	0	1	1	0	1	1	0	0	0	1	1	0	0	1	1	0	1	1	0	0	0	1	1	0	0	1	1	0	1	1	0	0	0	1	1	0	2.3	2.3
G3HR77	G3HR77	2	2	2			tr|G3HR77|G3HR77_CRIGR 39S ribosomal protein L2, mitochondrial OS=Cricetulus griseus OX=10029 GN=I79_013340 PE=4 SV=1	1	2	2	2	0	0	0	0	0	0	0	0	0	1	2	0	0	0	0	0	0	0	0	0	0	1	2	0	0	0	0	0	0	0	0	0	0	1	2	0	8.6	8.6
G3HRC5	G3HRC5	1	1	1			tr|G3HRC5|G3HRC5_CRIGR Dolichyl-diphosphooligosaccharide--protein glycosyltransferase subunit DAD1 OS=Cricetulus griseus OX=10029 GN=I79_013390 PE=3 SV=1	1	1	1	1	0	1	0	0	0	0	0	0	0	0	0	0	0	1	0	0	0	0	0	0	0	0	0	0	0	1	0	0	0	0	0	0	0	0	0	0	9.7	9.7
G3HRJ1	G3HRJ1	2	2	2			tr|G3HRJ1|G3HRJ1_CRIGR FACT complex subunit SSRP1 OS=Cricetulus griseus OX=10029 GN=I79_013463 PE=3 SV=1	1	2	2	2	0	0	0	0	0	0	0	0	0	1	1	0	0	0	0	0	0	0	0	0	0	1	1	0	0	0	0	0	0	0	0	0	0	1	1	0	3.8	3.8
G3HRJ7	G3HRJ7	1	1	1			tr|G3HRJ7|G3HRJ7_CRIGR Catenin delta-1 OS=Cricetulus griseus OX=10029 GN=I79_013441 PE=3 SV=1	1	1	1	1	0	0	0	0	0	0	0	0	0	0	1	0	0	0	0	0	0	0	0	0	0	0	1	0	0	0	0	0	0	0	0	0	0	0	1	0	1.1	1.1
G3HRK0	G3HRK0	1	1	1			tr|G3HRK0|G3HRK0_CRIGR PA2G4 OS=Cricetulus griseus OX=10029 GN=CgPICR_002470 PE=3 SV=1	1	1	1	1	0	0	0	0	0	0	0	0	0	1	0	0	0	0	0	0	0	0	0	0	0	1	0	0	0	0	0	0	0	0	0	0	0	1	0	0	4.6	4.6
G3HRN0	G3HRN0	5	5	5			tr|G3HRN0|G3HRN0_CRIGR ATP synthase subunit beta OS=Cricetulus griseus OX=10029 GN=I79_013474 PE=3 SV=1	1	5	5	5	2	2	2	0	3	1	1	4	3	3	4	2	2	2	2	0	3	1	1	4	3	3	4	2	2	2	2	0	3	1	1	4	3	3	4	2	11.2	11.2
G3HS15	G3HS15	3	2	2			tr|G3HS15|G3HS15_CRIGR Heat shock protein HSP 90-alpha OS=Cricetulus griseus OX=10029 GN=I79_013640 PE=3 SV=1	1	3	2	2	1	1	0	0	2	0	0	2	2	2	2	0	1	1	0	0	1	0	0	1	1	2	2	0	1	1	0	0	1	0	0	1	1	2	2	0	9.2	6
G3HS38	G3HS38	1	1	1			tr|G3HS38|G3HS38_CRIGR Treacle protein OS=Cricetulus griseus OX=10029 GN=I79_013664 PE=4 SV=1	1	1	1	1	0	0	0	0	0	0	0	1	0	0	1	0	0	0	0	0	0	0	0	1	0	0	1	0	0	0	0	0	0	0	0	1	0	0	1	0	1.2	1.2
G3HS67	G3HS67	1	1	1			tr|G3HS67|G3HS67_CRIGR Heme oxygenase OS=Cricetulus griseus OX=10029 GN=I79_013693 PE=3 SV=1	1	1	1	1	0	0	1	0	0	0	0	0	0	0	1	0	0	0	1	0	0	0	0	0	0	0	1	0	0	0	1	0	0	0	0	0	0	0	1	0	5.4	5.4
G3HS69	G3HS69	1	1	1			tr|G3HS69|G3HS69_CRIGR DnaJ-like subfamily A member 3, mitochondrial OS=Cricetulus griseus OX=10029 GN=I79_013695 PE=3 SV=1	1	1	1	1	0	1	0	0	0	0	0	0	0	1	0	0	0	1	0	0	0	0	0	0	0	1	0	0	0	1	0	0	0	0	0	0	0	1	0	0	2.4	2.4
G3HSA2	G3HSA2	6	6	6			tr|G3HSA2|G3HSA2_CRIGR Myb-binding protein 1A OS=Cricetulus griseus OX=10029 GN=I79_013731 PE=3 SV=1	1	6	6	6	0	2	2	0	4	0	1	3	4	4	5	0	0	2	2	0	4	0	1	3	4	4	5	0	0	2	2	0	4	0	1	3	4	4	5	0	7.8	7.8
G3HSH0	G3HSH0	1	1	1			tr|G3HSH0|G3HSH0_CRIGR Mitochondrial ribonuclease P protein 1 OS=Cricetulus griseus OX=10029 GN=I79_013801 PE=4 SV=1	1	1	1	1	0	0	0	0	0	0	0	0	0	1	1	0	0	0	0	0	0	0	0	0	0	1	1	0	0	0	0	0	0	0	0	0	0	1	1	0	2.5	2.5
G3HSL4	G3HSL4	12	12	12			tr|G3HSL4|G3HSL4_CRIGR Elongation factor 2 OS=Cricetulus griseus OX=10029 GN=I79_013848 PE=3 SV=1	1	12	12	12	1	4	3	0	8	0	4	11	12	7	9	1	1	4	3	0	8	0	4	11	12	7	9	1	1	4	3	0	8	0	4	11	12	7	9	1	13.8	13.8
G3HSM8	G3HSM8	3	3	3			tr|G3HSM8|G3HSM8_CRIGR Lamin-B2 OS=Cricetulus griseus OX=10029 GN=I79_013862 PE=3 SV=1	1	3	3	3	0	1	1	0	0	0	0	0	0	1	2	0	0	1	1	0	0	0	0	0	0	1	2	0	0	1	1	0	0	0	0	0	0	1	2	0	8	8
G3HSZ4	G3HSZ4	3	3	3			tr|G3HSZ4|G3HSZ4_CRIGR Splicing factor, arginine/serine-rich 7 (Fragment) OS=Cricetulus griseus OX=10029 GN=I79_013994 PE=4 SV=1	1	3	3	3	0	2	2	0	0	0	0	0	0	1	2	1	0	2	2	0	0	0	0	0	0	1	2	1	0	2	2	0	0	0	0	0	0	1	2	1	9.7	9.7
G3HT22	G3HT22	2	2	2			tr|G3HT22|G3HT22_CRIGR Glycerol-3-phosphate dehydrogenase OS=Cricetulus griseus OX=10029 GN=I79_014035 PE=3 SV=1	1	2	2	2	0	2	1	0	0	0	0	0	0	2	1	0	0	2	1	0	0	0	0	0	0	2	1	0	0	2	1	0	0	0	0	0	0	2	1	0	3	3
G3HT77	G3HT77	5	5	5			tr|G3HT77|G3HT77_CRIGR Cytoplasmic FMR1-interacting protein OS=Cricetulus griseus OX=10029 GN=I79_014098 PE=3 SV=1	1	5	5	5	0	4	3	0	2	0	0	3	2	4	3	0	0	4	3	0	2	0	0	3	2	4	3	0	0	4	3	0	2	0	0	3	2	4	3	0	4.6	4.6
G3HTF7	G3HTF7	7	7	7			tr|G3HTF7|G3HTF7_CRIGR Myosin-Ic OS=Cricetulus griseus OX=10029 GN=I79_014182 PE=3 SV=1	1	7	7	7	1	3	2	1	4	1	1	3	1	3	4	1	1	3	2	1	4	1	1	3	1	3	4	1	1	3	2	1	4	1	1	3	1	3	4	1	14.2	14.2
G3HTH1	G3HTH1	1	1	1			tr|G3HTH1|G3HTH1_CRIGR Nucleoredoxin OS=Cricetulus griseus OX=10029 GN=I79_014196 PE=4 SV=1	1	1	1	1	0	1	1	1	1	0	1	1	1	1	1	1	0	1	1	1	1	0	1	1	1	1	1	1	0	1	1	1	1	0	1	1	1	1	1	1	2.4	2.4
G3HTQ8;G3HU28	G3HTQ8;G3HU28	1;1	1;1	1;1			tr|G3HTQ8|G3HTQ8_CRIGR F-actin-capping protein subunit beta OS=Cricetulus griseus OX=10029 GN=CgPICR_016796 PE=3 SV=1;tr|G3HU28|G3HU28_CRIGR F-actin-capping protein subunit beta OS=Cricetulus griseus OX=10029 GN=I79_014432 PE=3 SV=1	2	1	1	1	0	0	0	0	0	0	0	0	0	0	1	0	0	0	0	0	0	0	0	0	0	0	1	0	0	0	0	0	0	0	0	0	0	0	1	0	7.9	7.9
G3HTV9	G3HTV9	2	2	2			tr|G3HTV9|G3HTV9_CRIGR Acyl-coenzyme A oxidase OS=Cricetulus griseus OX=10029 GN=I79_014341 PE=3 SV=1	1	2	2	2	0	2	2	0	0	0	0	0	0	0	1	0	0	2	2	0	0	0	0	0	0	0	1	0	0	2	2	0	0	0	0	0	0	0	1	0	3.8	3.8
G3HUC2	G3HUC2	1	1	1			tr|G3HUC2|G3HUC2_CRIGR A-kinase anchor protein 2 OS=Cricetulus griseus OX=10029 GN=I79_014530 PE=4 SV=1	1	1	1	1	0	0	0	0	0	0	0	0	0	0	1	0	0	0	0	0	0	0	0	0	0	0	1	0	0	0	0	0	0	0	0	0	0	0	1	0	1.7	1.7
G3HUQ1	G3HUQ1	1	1	1			tr|G3HUQ1|G3HUQ1_CRIGR Protein unc-84-like A OS=Cricetulus griseus OX=10029 GN=I79_014665 PE=4 SV=1	1	1	1	1	0	0	0	0	0	0	0	0	0	1	0	0	0	0	0	0	0	0	0	0	0	1	0	0	0	0	0	0	0	0	0	0	0	1	0	0	1.4	1.4
G3HV39;G3H6Y9	G3HV39	3;1	3;1	2;1			tr|G3HV39|G3HV39_CRIGR Poly(RC)-binding protein 2 OS=Cricetulus griseus OX=10029 GN=I79_014816 PE=4 SV=1	2	3	3	2	1	2	2	0	1	1	0	1	1	1	2	1	1	2	2	0	1	1	0	1	1	1	2	1	0	1	1	0	0	0	0	0	0	0	1	0	9.7	9.7
G3HV45	G3HV45	2	2	2			tr|G3HV45|G3HV45_CRIGR Transcription factor Sp1 OS=Cricetulus griseus OX=10029 GN=I79_014822 PE=4 SV=1	1	2	2	2	0	2	0	0	0	0	0	0	0	0	1	1	0	2	0	0	0	0	0	0	0	0	1	1	0	2	0	0	0	0	0	0	0	0	1	1	2.7	2.7
G3HV48	G3HV48	1	1	1			tr|G3HV48|G3HV48_CRIGR Aladin OS=Cricetulus griseus OX=10029 GN=I79_014825 PE=4 SV=1	1	1	1	1	0	1	1	0	1	0	0	1	1	1	1	0	0	1	1	0	1	0	0	1	1	1	1	0	0	1	1	0	1	0	0	1	1	1	1	0	2.2	2.2
G3HV92	G3HV92	4	4	4			tr|G3HV92|G3HV92_CRIGR DKC1 OS=Cricetulus griseus OX=10029 GN=CgPICR_021071 PE=3 SV=1	1	4	4	4	0	3	1	0	1	0	0	1	0	3	2	1	0	3	1	0	1	0	0	1	0	3	2	1	0	3	1	0	1	0	0	1	0	3	2	1	5.8	5.8
G3HW36	G3HW36	13	13	13			tr|G3HW36|G3HW36_CRIGR Serine hydroxymethyltransferase OS=Cricetulus griseus OX=10029 GN=I79_015184 PE=3 SV=1	1	13	13	13	1	5	2	0	6	1	0	6	10	6	8	2	1	5	2	0	6	1	0	6	10	6	8	2	1	5	2	0	6	1	0	6	10	6	8	2	25.8	25.8
G3HW62	G3HW62	3	3	3			tr|G3HW62|G3HW62_CRIGR Elongation factor Ts, mitochondrial OS=Cricetulus griseus OX=10029 GN=TSFM PE=3 SV=1	1	3	3	3	0	1	1	0	1	0	0	1	1	2	2	0	0	1	1	0	1	0	0	1	1	2	2	0	0	1	1	0	1	0	0	1	1	2	2	0	12.6	12.6
G3HWJ2	G3HWJ2	4	4	4			tr|G3HWJ2|G3HWJ2_CRIGR Plectin-1 OS=Cricetulus griseus OX=10029 GN=I79_015375 PE=3 SV=1	1	4	4	4	0	2	1	0	0	0	0	3	1	0	2	0	0	2	1	0	0	0	0	3	1	0	2	0	0	2	1	0	0	0	0	3	1	0	2	0	6.2	6.2
G3HWJ3	G3HWJ3	29	29	29			tr|G3HWJ3|G3HWJ3_CRIGR Uncharacterized protein OS=Cricetulus griseus OX=10029 GN=I79_015376 PE=3 SV=1	1	29	29	29	2	14	10	1	15	1	4	18	15	15	13	10	2	14	10	1	15	1	4	18	15	15	13	10	2	14	10	1	15	1	4	18	15	15	13	10	14.9	14.9
G3HWM5	G3HWM5	1	1	1			tr|G3HWM5|G3HWM5_CRIGR Ribosome biogenesis protein BOP1 OS=Cricetulus griseus OX=10029 GN=BOP1 PE=3 SV=1	1	1	1	1	1	1	0	0	0	0	0	0	0	0	1	1	1	1	0	0	0	0	0	0	0	0	1	1	1	1	0	0	0	0	0	0	0	0	1	1	1.6	1.6
G3HWN6	G3HWN6	1	1	1			tr|G3HWN6|G3HWN6_CRIGR DNA topoisomerase I (Fragment) OS=Cricetulus griseus OX=10029 GN=I79_015397 PE=3 SV=1	1	1	1	1	0	0	0	0	0	0	0	0	0	0	1	0	0	0	0	0	0	0	0	0	0	0	1	0	0	0	0	0	0	0	0	0	0	0	1	0	1.4	1.4
G3HWP7	G3HWP7	2	2	2			tr|G3HWP7|G3HWP7_CRIGR FACT complex subunit OS=Cricetulus griseus OX=10029 GN=I79_015425 PE=3 SV=1	1	2	2	2	0	0	0	0	0	0	0	0	0	1	2	0	0	0	0	0	0	0	0	0	0	1	2	0	0	0	0	0	0	0	0	0	0	1	2	0	2.9	2.9
G3HWP9;G3HBY4	G3HWP9	3;1	3;1	3;1			tr|G3HWP9|G3HWP9_CRIGR Heterogeneous nuclear ribonucleoprotein C-like 1-like isoform 5 OS=Cricetulus griseus OX=10029 GN=H671_1g2253 PE=3 SV=1	2	3	3	3	0	1	0	0	1	0	0	1	1	0	2	1	0	1	0	0	1	0	0	1	1	0	2	1	0	1	0	0	1	0	0	1	1	0	2	1	11.4	11.4
G3HWW6	G3HWW6	2	2	2			tr|G3HWW6|G3HWW6_CRIGR Pre-mRNA-splicing factor SYF1 OS=Cricetulus griseus OX=10029 GN=I79_015479 PE=4 SV=1	1	2	2	2	0	1	0	0	0	0	1	0	0	1	2	0	0	1	0	0	0	0	1	0	0	1	2	0	0	1	0	0	0	0	1	0	0	1	2	0	2.7	2.7
G3HWX4	G3HWX4	14	2	0			tr|G3HWX4|G3HWX4_CRIGR Elongation factor 1-alpha 1 OS=Cricetulus griseus OX=10029 GN=I79_015487 PE=3 SV=1	1	14	2	0	5	8	6	1	6	3	2	5	5	4	12	6	2	2	2	0	2	1	1	1	1	0	1	1	0	0	0	0	0	0	0	0	0	0	0	0	26.9	5
G3HWX8	G3HWX8	1	1	1			tr|G3HWX8|G3HWX8_CRIGR Estradiol 17-beta-dehydrogenase 12 OS=Cricetulus griseus OX=10029 GN=I79_015493 PE=3 SV=1	1	1	1	1	1	1	1	0	1	0	0	1	1	1	1	0	1	1	1	0	1	0	0	1	1	1	1	0	1	1	1	0	1	0	0	1	1	1	1	0	4.5	4.5
G3HX93	G3HX93	1	1	1			tr|G3HX93|G3HX93_CRIGR CCAAT/enhancer-binding protein zeta OS=Cricetulus griseus OX=10029 GN=CgPICR_015178 PE=3 SV=1	1	1	1	1	0	0	0	0	0	0	0	0	0	0	1	0	0	0	0	0	0	0	0	0	0	0	1	0	0	0	0	0	0	0	0	0	0	0	1	0	1	1
G3HXA2	G3HXA2	1	1	1			tr|G3HXA2|G3HXA2_CRIGR Basic leucine zipper and W2 domain-containing protein 2 OS=Cricetulus griseus OX=10029 GN=I79_015621 PE=3 SV=1	1	1	1	1	0	0	0	0	0	0	0	0	0	0	1	0	0	0	0	0	0	0	0	0	0	0	1	0	0	0	0	0	0	0	0	0	0	0	1	0	2.4	2.4
G3HXL1	G3HXL1	2	1	1			tr|G3HXL1|G3HXL1_CRIGR PCBP1 OS=Cricetulus griseus OX=10029 GN=CgPICR_019882 PE=4 SV=1	1	2	1	1	2	2	2	0	2	2	0	2	2	2	2	1	1	1	1	0	1	1	0	1	1	1	1	0	1	1	1	0	1	1	0	1	1	1	1	0	6.7	3.7
G3HXT9	G3HXT9	1	1	1			tr|G3HXT9|G3HXT9_CRIGR Peripheral-type benzodiazepine receptor OS=Cricetulus griseus OX=10029 GN=I79_015853 PE=3 SV=1	1	1	1	1	0	1	0	0	0	0	0	1	0	0	0	0	0	1	0	0	0	0	0	1	0	0	0	0	0	1	0	0	0	0	0	1	0	0	0	0	5.9	5.9
G3HXX8	G3HXX8	1	1	1			tr|G3HXX8|G3HXX8_CRIGR Delta-1-pyrroline-5-carboxylate synthase OS=Cricetulus griseus OX=10029 GN=H671_3g8921 PE=3 SV=1	1	1	1	1	0	0	0	0	0	0	0	1	1	0	0	0	0	0	0	0	0	0	0	1	1	0	0	0	0	0	0	0	0	0	0	1	1	0	0	0	1.6	1.6
G3HY08	G3HY08	1	1	1			tr|G3HY08|G3HY08_CRIGR MIF OS=Cricetulus griseus OX=10029 GN=CgPICR_015963 PE=3 SV=1	1	1	1	1	0	0	0	0	0	0	0	0	0	0	1	0	0	0	0	0	0	0	0	0	0	0	1	0	0	0	0	0	0	0	0	0	0	0	1	0	8.7	8.7
G3HY35	G3HY35	1	1	1			tr|G3HY35|G3HY35_CRIGR SEC14-like protein 5 OS=Cricetulus griseus OX=10029 GN=I79_015952 PE=4 SV=1	1	1	1	1	0	0	1	0	0	0	0	0	0	0	0	1	0	0	1	0	0	0	0	0	0	0	0	1	0	0	1	0	0	0	0	0	0	0	0	1	1.4	1.4
G3HY68	G3HY68	2	2	2			tr|G3HY68|G3HY68_CRIGR Cohesin subunit SA-2 OS=Cricetulus griseus OX=10029 GN=I79_015986 PE=3 SV=1	1	2	2	2	0	0	0	0	1	0	0	0	1	1	1	0	0	0	0	0	1	0	0	0	1	1	1	0	0	0	0	0	1	0	0	0	1	1	1	0	1.9	1.9
G3HYB7	G3HYB7	4	4	4			tr|G3HYB7|G3HYB7_CRIGR T-complex protein 1 subunit eta OS=Cricetulus griseus OX=10029 GN=H671_8g19533 PE=3 SV=1	1	4	4	4	1	1	0	0	1	0	0	2	1	1	4	0	1	1	0	0	1	0	0	2	1	1	4	0	1	1	0	0	1	0	0	2	1	1	4	0	10.2	10.2
G3HYK9;G3I4R0;G3I0F9;G3I9S3;G3HMP4;G3HL76;G3H7D6;G3HSQ1;G3HTQ7;G3I3I5;G3H7V4;G3H4N9;G3GUI2;G3GSB7;G3H0N4;G3HVW8;G3HTS2;G3HT02	G3HYK9;G3I4R0;G3I0F9;G3I9S3;G3HMP4;G3HL76;G3H7D6;G3HSQ1	6;6;6;6;5;5;5;4;2;2;2;1;1;1;1;1;1;1	6;6;6;6;5;5;5;4;2;2;2;1;1;1;1;1;1;1	6;6;6;6;5;5;5;4;2;2;2;1;1;1;1;1;1;1			tr|G3HYK9|G3HYK9_CRIGR 60S ribosomal protein L7a (Fragment) OS=Cricetulus griseus OX=10029 GN=I79_016147 PE=3 SV=1;tr|G3I4R0|G3I4R0_CRIGR 60S ribosomal protein L7a OS=Cricetulus griseus OX=10029 GN=I79_018443 PE=3 SV=1;tr|G3I0F9|G3I0F9_CRIGR 60S ribosomal	18	6	6	6	0	4	4	0	3	0	1	2	3	4	5	1	0	4	4	0	3	0	1	2	3	4	5	1	0	4	4	0	3	0	1	2	3	4	5	1	18.8	18.8
G3HYU7	G3HYU7	5	5	5			tr|G3HYU7|G3HYU7_CRIGR Exportin-5 OS=Cricetulus griseus OX=10029 GN=I79_016239 PE=4 SV=1	1	5	5	5	0	3	1	0	2	0	0	1	1	1	1	0	0	3	1	0	2	0	0	1	1	1	1	0	0	3	1	0	2	0	0	1	1	1	1	0	4.7	4.7
G3HZ42	G3HZ42	2	2	2			tr|G3HZ42|G3HZ42_CRIGR CCT-beta OS=Cricetulus griseus OX=10029 GN=I79_016337 PE=3 SV=1	1	2	2	2	0	0	0	0	0	0	0	0	0	1	1	0	0	0	0	0	0	0	0	0	0	1	1	0	0	0	0	0	0	0	0	0	0	1	1	0	3.9	3.9
G3I071;G3HZI1;G3HBA7	G3I071;G3HZI1;G3HBA7	3;3;2	3;3;2	3;3;2			tr|G3I071|G3I071_CRIGR 60S ribosomal protein L35 OS=Cricetulus griseus OX=10029 GN=CgPICR_009381 PE=3 SV=1;tr|G3HZI1|G3HZI1_CRIGR 60S ribosomal protein L35 OS=Cricetulus griseus OX=10029 GN=CgPICR_015357 PE=3 SV=1;tr|G3HBA7|G3HBA7_CRIGR 60S ribosomal prote	3	3	3	3	0	3	2	0	1	1	1	1	2	3	1	1	0	3	2	0	1	1	1	1	2	3	1	1	0	3	2	0	1	1	1	1	2	3	1	1	9.8	9.8
G3I004	G3I004	2	2	2			tr|G3I004|G3I004_CRIGR 40S ribosomal protein S11 OS=Cricetulus griseus OX=10029 GN=CgPICR_019310 PE=3 SV=1	1	2	2	2	0	1	1	0	0	0	1	1	1	1	2	0	0	1	1	0	0	0	1	1	1	1	2	0	0	1	1	0	0	0	1	1	1	1	2	0	12.7	12.7
G3I013	G3I013	1	1	1			tr|G3I013|G3I013_CRIGR Telomeric repeat-binding factor OS=Cricetulus griseus OX=10029 GN=I79_016684 PE=4 SV=1	1	1	1	1	0	0	0	0	0	0	0	0	0	0	1	0	0	0	0	0	0	0	0	0	0	0	1	0	0	0	0	0	0	0	0	0	0	0	1	0	3.3	3.3
G3I027	G3I027	2	2	2			tr|G3I027|G3I027_CRIGR Heat shock protein 75 kDa, mitochondrial OS=Cricetulus griseus OX=10029 GN=I79_016693 PE=3 SV=1	1	2	2	2	0	2	1	0	0	0	0	1	0	2	0	0	0	2	1	0	0	0	0	1	0	2	0	0	0	2	1	0	0	0	0	1	0	2	0	0	3.8	3.8
G3I1P7;G3I055	G3I1P7;G3I055	1;1	1;1	1;1			tr|G3I1P7|G3I1P7_CRIGR Bromodomain and WD repeat-containing protein 3 (Fragment) OS=Cricetulus griseus OX=10029 GN=I79_017311 PE=4 SV=1;tr|G3I055|G3I055_CRIGR Bromodomain and WD repeat-containing protein 1 OS=Cricetulus griseus OX=10029 GN=I79_016731 PE=4	2	1	1	1	0	1	1	0	0	0	0	0	0	1	1	0	0	1	1	0	0	0	0	0	0	1	1	0	0	1	1	0	0	0	0	0	0	1	1	0	1.6	1.6
G3I064	G3I064	3	3	3			tr|G3I064|G3I064_CRIGR Neutral alpha-glucosidase AB OS=Cricetulus griseus OX=10029 GN=I79_016741 PE=3 SV=1	1	3	3	3	0	2	1	0	2	0	0	2	3	3	2	1	0	2	1	0	2	0	0	2	3	3	2	1	0	2	1	0	2	0	0	2	3	3	2	1	4.1	4.1
G3I072;G3IE48;G3HBJ5	G3I072	8;3;2	8;3;2	8;3;2			tr|G3I072|G3I072_CRIGR Elongation factor 1-gamma OS=Cricetulus griseus OX=10029 GN=I79_016749 PE=4 SV=1	3	8	8	8	3	5	4	0	2	4	2	3	3	6	5	2	3	5	4	0	2	4	2	3	3	6	5	2	3	5	4	0	2	4	2	3	3	6	5	2	34.2	34.2
G3I073	G3I073	6	6	6			tr|G3I073|G3I073_CRIGR Elongation factor 1-gamma OS=Cricetulus griseus OX=10029 GN=I79_016750 PE=4 SV=1	1	6	6	6	3	2	2	0	2	2	0	2	2	3	4	3	3	2	2	0	2	2	0	2	2	3	4	3	3	2	2	0	2	2	0	2	2	3	4	3	24.4	24.4
G3I0C8	G3I0C8	2	2	2			tr|G3I0C8|G3I0C8_CRIGR Acetyl-CoA acetyltransferase, mitochondrial OS=Cricetulus griseus OX=10029 GN=I79_016807 PE=3 SV=1	1	2	2	2	0	0	0	0	1	0	0	1	1	0	1	0	0	0	0	0	1	0	0	1	1	0	1	0	0	0	0	0	1	0	0	1	1	0	1	0	7.3	7.3
G3I0D8;G3IFM8	G3I0D8	5;1	5;1	5;1			tr|G3I0D8|G3I0D8_CRIGR NADH-cytochrome b5 reductase OS=Cricetulus griseus OX=10029 GN=I79_016819 PE=3 SV=1	2	5	5	5	1	2	1	0	1	1	0	2	3	2	4	2	1	2	1	0	1	1	0	2	3	2	4	2	1	2	1	0	1	1	0	2	3	2	4	2	11	11
G3IF49;G3I0H2	G3IF49;G3I0H2	1;1	1;1	1;1			tr|G3IF49|G3IF49_CRIGR 40S ribosomal protein S4 OS=Cricetulus griseus OX=10029 GN=I79_022364 PE=4 SV=1;tr|G3I0H2|G3I0H2_CRIGR 40S ribosomal protein S4 OS=Cricetulus griseus OX=10029 GN=I79_016857 PE=3 SV=1	2	1	1	1	0	0	0	0	0	0	0	0	1	1	0	0	0	0	0	0	0	0	0	0	1	1	0	0	0	0	0	0	0	0	0	0	1	1	0	0	9.5	9.5
G3I0V6	G3I0V6	1	1	1			tr|G3I0V6|G3I0V6_CRIGR 28S ribosomal protein S35, mitochondrial OS=Cricetulus griseus OX=10029 GN=I79_016997 PE=4 SV=1	1	1	1	1	0	0	0	0	0	0	0	1	1	1	1	0	0	0	0	0	0	0	0	1	1	1	1	0	0	0	0	0	0	0	0	1	1	1	1	0	16.9	16.9
G3I0X5	G3I0X5	2	2	2			tr|G3I0X5|G3I0X5_CRIGR Epoxide hydrolase 1 OS=Cricetulus griseus OX=10029 GN=I79_017017 PE=3 SV=1	1	2	2	2	0	2	1	0	0	0	0	0	1	0	0	0	0	2	1	0	0	0	0	0	1	0	0	0	0	2	1	0	0	0	0	0	1	0	0	0	10.1	10.1
G3I0Z2	G3I0Z2	1	1	1			tr|G3I0Z2|G3I0Z2_CRIGR Alpha-soluble NSF attachment protein OS=Cricetulus griseus OX=10029 GN=I79_017035 PE=3 SV=1	1	1	1	1	0	0	0	0	0	0	0	0	0	0	1	0	0	0	0	0	0	0	0	0	0	0	1	0	0	0	0	0	0	0	0	0	0	0	1	0	11.7	11.7
G3I100;G3HCC0;G3HSB4;G3H151	G3I100	3;1;1;1	3;1;1;1	2;1;1;1			tr|G3I100|G3I100_CRIGR 60S ribosomal protein L27 OS=Cricetulus griseus OX=10029 GN=I79_017043 PE=3 SV=1	4	3	3	2	0	2	1	0	1	0	0	1	2	1	0	0	0	2	1	0	1	0	0	1	2	1	0	0	0	1	1	0	1	0	0	1	2	1	0	0	24.3	24.3
G3I180	G3I180	1	1	1			tr|G3I180|G3I180_CRIGR TRAF family member-associated NF-kappa-B activator OS=Cricetulus griseus OX=10029 GN=I79_017129 PE=4 SV=1	1	1	1	1	0	1	1	0	0	0	0	1	0	1	1	1	0	1	1	0	0	0	0	1	0	1	1	1	0	1	1	0	0	0	0	1	0	1	1	1	2.6	2.6
G3I1D1	G3I1D1	2	1	1			tr|G3I1D1|G3I1D1_CRIGR Guanine nucleotide-binding protein subunit beta-4 OS=Cricetulus griseus OX=10029 GN=H671_1g2915 PE=4 SV=1	1	2	1	1	1	1	0	0	0	1	0	1	1	0	2	0	0	1	0	0	0	0	0	1	1	0	1	0	0	1	0	0	0	0	0	1	1	0	1	0	5.5	2.5
G3I1D2	G3I1D2	2	2	2			tr|G3I1D2|G3I1D2_CRIGR Actin-like protein 6A OS=Cricetulus griseus OX=10029 GN=I79_017185 PE=3 SV=1	1	2	2	2	0	0	0	0	0	0	0	1	1	0	2	0	0	0	0	0	0	0	0	1	1	0	2	0	0	0	0	0	0	0	0	1	1	0	2	0	4.4	4.4
G3I1E0	G3I1E0	5	5	5			tr|G3I1E0|G3I1E0_CRIGR Propionyl-CoA carboxylase beta chain, mitochondrial OS=Cricetulus griseus OX=10029 GN=I79_017193 PE=4 SV=1	1	5	5	5	0	1	0	0	1	0	2	2	2	1	1	0	0	1	0	0	1	0	2	2	2	1	1	0	0	1	0	0	1	0	2	2	2	1	1	0	9.6	9.6
G3I1S5;G3ID55;G3I0N4;G3IJG4;G3I6P1	G3I1S5	5;1;1;1;1	4;1;1;1;1	3;0;0;0;0			tr|G3I1S5|G3I1S5_CRIGR Glyceraldehyde-3-phosphate dehydrogenase OS=Cricetulus griseus OX=10029 GN=I79_017344 PE=3 SV=1	5	5	4	3	0	1	2	0	0	1	1	2	2	2	3	0	0	0	1	0	0	1	0	1	1	1	2	0	0	0	1	0	0	0	0	1	1	1	2	0	19.3	13.7
G3I1X8	G3I1X8	3	3	2			tr|G3I1X8|G3I1X8_CRIGR Guanine nucleotide-binding protein G(I)/G(S)/G(T) subunit beta-1 OS=Cricetulus griseus OX=10029 GN=I79_017392 PE=3 SV=1	1	3	3	2	1	0	1	0	0	1	0	0	0	1	3	0	1	0	1	0	0	1	0	0	0	1	3	0	0	0	1	0	0	0	0	0	0	1	2	0	7.1	7.1
G3I220	G3I220	2	2	2			tr|G3I220|G3I220_CRIGR Cytoskeleton-associated protein 4 OS=Cricetulus griseus OX=10029 GN=I79_017443 PE=4 SV=1	1	2	2	2	0	0	0	0	1	0	0	1	0	1	2	0	0	0	0	0	1	0	0	1	0	1	2	0	0	0	0	0	1	0	0	1	0	1	2	0	7.1	7.1
G3I255;G3HFW4	G3I255;G3HFW4	2;1	2;1	2;1			tr|G3I255|G3I255_CRIGR L-lactate dehydrogenase OS=Cricetulus griseus OX=10029 GN=I79_017480 PE=3 SV=1;tr|G3HFW4|G3HFW4_CRIGR L-lactate dehydrogenase OS=Cricetulus griseus OX=10029 GN=CgPICR_011466 PE=3 SV=1	2	2	2	2	0	0	0	0	0	0	0	0	2	0	0	0	0	0	0	0	0	0	0	0	2	0	0	0	0	0	0	0	0	0	0	0	2	0	0	0	6	6
G3I277	G3I277	4	4	4			tr|G3I277|G3I277_CRIGR Dihydrolipoyl dehydrogenase OS=Cricetulus griseus OX=10029 GN=H671_5g13631 PE=3 SV=1	1	4	4	4	0	1	0	0	0	0	0	1	0	1	1	0	0	1	0	0	0	0	0	1	0	1	1	0	0	1	0	0	0	0	0	1	0	1	1	0	10.6	10.6
G3I2G1	G3I2G1	1	1	1			tr|G3I2G1|G3I2G1_CRIGR Fos-related antigen 1 OS=Cricetulus griseus OX=10029 GN=I79_017603 PE=4 SV=1	1	1	1	1	0	1	0	0	0	0	0	0	0	0	1	0	0	1	0	0	0	0	0	0	0	0	1	0	0	1	0	0	0	0	0	0	0	0	1	0	4.3	4.3
G3I2I2	G3I2I2	2	2	2			tr|G3I2I2|G3I2I2_CRIGR DNA-dependent protein kinase catalytic subunit OS=Cricetulus griseus OX=10029 GN=I79_017613 PE=3 SV=1	1	2	2	2	0	1	0	0	0	0	0	0	1	1	0	0	0	1	0	0	0	0	0	0	1	1	0	0	0	1	0	0	0	0	0	0	1	1	0	0	0.7	0.7
G3I2I9	G3I2I9	6	6	6			tr|G3I2I9|G3I2I9_CRIGR 60S ribosomal protein L3 OS=Cricetulus griseus OX=10029 GN=CgPICR_015041 PE=3 SV=1	1	6	6	6	2	3	1	0	2	1	0	3	5	3	3	0	2	3	1	0	2	1	0	3	5	3	3	0	2	3	1	0	2	1	0	3	5	3	3	0	14.4	14.4
G3I2M1;G3GTT9	G3I2M1;G3GTT9	2;1	2;1	2;1			tr|G3I2M1|G3I2M1_CRIGR T-complex protein 1 subunit zeta OS=Cricetulus griseus OX=10029 GN=I79_017661 PE=3 SV=1;tr|G3GTT9|G3GTT9_CRIGR T-complex protein 1 subunit zeta-2 OS=Cricetulus griseus OX=10029 GN=I79_001078 PE=4 SV=1	2	2	2	2	0	0	0	0	0	0	0	1	0	1	1	0	0	0	0	0	0	0	0	1	0	1	1	0	0	0	0	0	0	0	0	1	0	1	1	0	4.3	4.3
G3I2N1	G3I2N1	5	5	5			tr|G3I2N1|G3I2N1_CRIGR Phosphate carrier protein, mitochondrial OS=Cricetulus griseus OX=10029 GN=I79_017672 PE=3 SV=1	1	5	5	5	0	1	0	0	1	1	2	3	1	3	4	2	0	1	0	0	1	1	2	3	1	3	4	2	0	1	0	0	1	1	2	3	1	3	4	2	21.2	21.2
G3I2N4	G3I2N4	4	4	4			tr|G3I2N4|G3I2N4_CRIGR Lamina-associated polypeptide 2, isoforms alpha/zeta OS=Cricetulus griseus OX=10029 GN=I79_017678 PE=4 SV=1	1	4	4	4	0	1	2	0	0	0	0	1	0	1	1	1	0	1	2	0	0	0	0	1	0	1	1	1	0	1	2	0	0	0	0	1	0	1	1	1	10.7	10.7
G3I2P7	G3I2P7	1	1	1			tr|G3I2P7|G3I2P7_CRIGR 28S ribosomal protein S16, mitochondrial OS=Cricetulus griseus OX=10029 GN=I79_017690 PE=3 SV=1	1	1	1	1	0	0	0	0	0	0	0	0	0	0	1	0	0	0	0	0	0	0	0	0	0	0	1	0	0	0	0	0	0	0	0	0	0	0	1	0	32.7	32.7
G3I2Q7	G3I2Q7	2	2	2			tr|G3I2Q7|G3I2Q7_CRIGR Transcription intermediary factor 1-beta OS=Cricetulus griseus OX=10029 GN=I79_017700 PE=4 SV=1	1	2	2	2	0	1	0	0	0	0	0	0	0	2	1	0	0	1	0	0	0	0	0	0	0	2	1	0	0	1	0	0	0	0	0	0	0	2	1	0	2.8	2.8
G3I2V6;G3HWR4	G3I2V6;G3HWR4	2;1	2;1	2;1			tr|G3I2V6|G3I2V6_CRIGR Plexin-B2 OS=Cricetulus griseus OX=10029 GN=I79_017750 PE=3 SV=1;tr|G3HWR4|G3HWR4_CRIGR Plexin-B2 OS=Cricetulus griseus OX=10029 GN=I79_015412 PE=4 SV=1	2	2	2	2	1	1	0	1	0	1	0	0	0	0	2	1	1	1	0	1	0	1	0	0	0	0	2	1	1	1	0	1	0	1	0	0	0	0	2	1	1.2	1.2
G3I2X8	G3I2X8	2	2	2			tr|G3I2X8|G3I2X8_CRIGR CCR4-NOT transcription complex subunit 1 OS=Cricetulus griseus OX=10029 GN=I79_017774 PE=4 SV=1	1	2	2	2	0	0	1	0	0	0	0	0	0	0	1	0	0	0	1	0	0	0	0	0	0	0	1	0	0	0	1	0	0	0	0	0	0	0	1	0	1.6	1.6
G3I2Y1	G3I2Y1	1	1	1			tr|G3I2Y1|G3I2Y1_CRIGR Aspartate aminotransferase OS=Cricetulus griseus OX=10029 GN=CgPICR_005558 PE=3 SV=1	1	1	1	1	0	0	0	0	1	0	0	0	1	0	0	0	0	0	0	0	1	0	0	0	1	0	0	0	0	0	0	0	1	0	0	0	1	0	0	0	3.3	3.3
G3I306;G3ICR6	G3I306;G3ICR6	4;2	4;2	4;2			tr|G3I306|G3I306_CRIGR Eukaryotic translation initiation factor 4 gamma 1 OS=Cricetulus griseus OX=10029 GN=I79_017805 PE=3 SV=1;tr|G3ICR6|G3ICR6_CRIGR Eukaryotic translation initiation factor 4 gamma 1 OS=Cricetulus griseus OX=10029 GN=H671_xg20331 PE=4 S	2	4	4	4	0	3	1	0	1	0	1	1	1	1	3	0	0	3	1	0	1	0	1	1	1	1	3	0	0	3	1	0	1	0	1	1	1	1	3	0	3.6	3.6
G3I3A8	G3I3A8	2	2	2			tr|G3I3A8|G3I3A8_CRIGR Nuclear mitotic apparatus protein 1 OS=Cricetulus griseus OX=10029 GN=I79_017912 PE=4 SV=1	1	2	2	2	0	0	0	0	0	0	0	0	0	0	2	0	0	0	0	0	0	0	0	0	0	0	2	0	0	0	0	0	0	0	0	0	0	0	2	0	0.9	0.9
G3I3B3	G3I3B3	5	5	5			tr|G3I3B3|G3I3B3_CRIGR Nuclear pore complex protein Nup96 OS=Cricetulus griseus OX=10029 GN=I79_017917 PE=4 SV=1	1	5	5	5	0	2	2	0	1	0	0	1	1	4	4	0	0	2	2	0	1	0	0	1	1	4	4	0	0	2	2	0	1	0	0	1	1	4	4	0	5.7	5.7
G3I3H0	G3I3H0	2	2	2			tr|G3I3H0|G3I3H0_CRIGR Glutamate carrier 1 OS=Cricetulus griseus OX=10029 GN=H671_3g9881 PE=3 SV=1	1	2	2	2	0	0	0	0	0	0	0	0	0	2	0	0	0	0	0	0	0	0	0	0	0	2	0	0	0	0	0	0	0	0	0	0	0	2	0	0	9.3	9.3
G3I3I0	G3I3I0	3	3	3			tr|G3I3I0|G3I3I0_CRIGR AP-2 complex subunit alpha OS=Cricetulus griseus OX=10029 GN=I79_017988 PE=3 SV=1	1	3	3	3	1	1	1	1	2	1	1	2	3	1	1	1	1	1	1	1	2	1	1	2	3	1	1	1	1	1	1	1	2	1	1	2	3	1	1	1	5	5
G3I3Z5	G3I3Z5	3	3	3			tr|G3I3Z5|G3I3Z5_CRIGR Coronin OS=Cricetulus griseus OX=10029 GN=I79_018166 PE=3 SV=1	1	3	3	3	0	1	1	0	0	0	0	0	0	1	3	0	0	1	1	0	0	0	0	0	0	1	3	0	0	1	1	0	0	0	0	0	0	1	3	0	7.6	7.6
G3I432	G3I432	3	3	3			tr|G3I432|G3I432_CRIGR ATPase family AAA domain-containing protein 3 OS=Cricetulus griseus OX=10029 GN=H671_2g6122 PE=3 SV=1	1	3	3	3	0	1	0	0	0	0	0	1	2	1	2	0	0	1	0	0	0	0	0	1	2	1	2	0	0	1	0	0	0	0	0	1	2	1	2	0	4.9	4.9
G3I486	G3I486	4	4	4			tr|G3I486|G3I486_CRIGR Heterochromatin protein 1-binding protein 3 OS=Cricetulus griseus OX=10029 GN=I79_018263 PE=4 SV=1	1	4	4	4	0	1	1	0	1	0	0	1	1	2	4	1	0	1	1	0	1	0	0	1	1	2	4	1	0	1	1	0	1	0	0	1	1	2	4	1	5.9	5.9
G3I4A7	G3I4A7	1	1	1			tr|G3I4A7|G3I4A7_CRIGR Methenyltetrahydrofolate cyclohydrolase OS=Cricetulus griseus OX=10029 GN=I79_018284 PE=3 SV=1	1	1	1	1	0	0	1	0	0	0	0	0	0	0	1	0	0	0	1	0	0	0	0	0	0	0	1	0	0	0	1	0	0	0	0	0	0	0	1	0	2.9	2.9
G3I4F4	G3I4F4	2	2	2			tr|G3I4F4|G3I4F4_CRIGR General transcription factor 3C polypeptide 1 OS=Cricetulus griseus OX=10029 GN=I79_018332 PE=4 SV=1	1	2	2	2	0	1	0	0	0	0	0	0	0	0	2	0	0	1	0	0	0	0	0	0	0	0	2	0	0	1	0	0	0	0	0	0	0	0	2	0	1.1	1.1
G3I4H6;G3IH03;G3I3X4	G3I4H6	3;1;1	3;1;1	3;1;1			tr|G3I4H6|G3I4H6_CRIGR Fructose-bisphosphate aldolase OS=Cricetulus griseus OX=10029 GN=I79_018355 PE=3 SV=1	3	3	3	3	0	2	1	0	0	1	1	1	1	2	3	0	0	2	1	0	0	1	1	1	1	2	3	0	0	2	1	0	0	1	1	1	1	2	3	0	9.9	9.9
G3I4K5	G3I4K5	2	2	2			tr|G3I4K5|G3I4K5_CRIGR RNA-binding protein 14 OS=Cricetulus griseus OX=10029 GN=I79_018387 PE=4 SV=1	1	2	2	2	1	1	0	0	0	0	0	0	0	1	1	0	1	1	0	0	0	0	0	0	0	1	1	0	1	1	0	0	0	0	0	0	0	1	1	0	4.8	4.8
G3I4L6	G3I4L6	45	45	45			tr|G3I4L6|G3I4L6_CRIGR Pyruvate carboxylase OS=Cricetulus griseus OX=10029 GN=PC PE=2 SV=1	1	45	45	45	4	10	11	6	27	6	9	27	36	17	14	12	4	10	11	6	27	6	9	27	36	17	14	12	4	10	11	6	27	6	9	27	36	17	14	12	30.9	30.9
G3I4X9	G3I4X9	1	1	1			tr|G3I4X9|G3I4X9_CRIGR Cyclin-dependent kinase 2-associated protein 1 OS=Cricetulus griseus OX=10029 GN=H671_4g11597 PE=3 SV=1	1	1	1	1	0	1	0	0	0	0	0	0	0	0	1	1	0	1	0	0	0	0	0	0	0	0	1	1	0	1	0	0	0	0	0	0	0	0	1	1	16.1	16.1
G3I501;G3IBS0	G3I501	6;1	6;1	6;1			tr|G3I501|G3I501_CRIGR H1F0 OS=Cricetulus griseus OX=10029 GN=CgPICR_015008 PE=3 SV=1	2	6	6	6	2	5	4	2	6	1	3	6	5	4	5	4	2	5	4	2	6	1	3	6	5	4	5	4	2	5	4	2	6	1	3	6	5	4	5	4	24.2	24.2
G3I531	G3I531	1	1	1			tr|G3I531|G3I531_CRIGR Ran GTPase-activating protein 1 OS=Cricetulus griseus OX=10029 GN=I79_018572 PE=4 SV=1	1	1	1	1	0	1	0	0	1	0	0	0	1	1	1	0	0	1	0	0	1	0	0	0	1	1	1	0	0	1	0	0	1	0	0	0	1	1	1	0	2	2
G3I5G1	G3I5G1	1	1	1			tr|G3I5G1|G3I5G1_CRIGR Cohesin subunit SA-3 OS=Cricetulus griseus OX=10029 GN=I79_018707 PE=3 SV=1	1	1	1	1	0	0	0	0	0	0	0	0	0	0	1	0	0	0	0	0	0	0	0	0	0	0	1	0	0	0	0	0	0	0	0	0	0	0	1	0	1	1
G3I5H3	G3I5H3	2	2	2			tr|G3I5H3|G3I5H3_CRIGR Elongation factor 1-delta OS=Cricetulus griseus OX=10029 GN=I79_018721 PE=3 SV=1	1	2	2	2	0	1	1	0	1	0	0	1	1	1	2	0	0	1	1	0	1	0	0	1	1	1	2	0	0	1	1	0	1	0	0	1	1	1	2	0	8.7	8.7
G3I5N5	G3I5N5	9	9	9			tr|G3I5N5|G3I5N5_CRIGR DNA topoisomerase 2 OS=Cricetulus griseus OX=10029 GN=I79_018788 PE=3 SV=1	1	9	9	9	1	2	0	0	5	0	0	7	7	3	4	1	1	2	0	0	5	0	0	7	7	3	4	1	1	2	0	0	5	0	0	7	7	3	4	1	5.7	5.7
G3I5T3	G3I5T3	1	1	1			tr|G3I5T3|G3I5T3_CRIGR RNA helicase OS=Cricetulus griseus OX=10029 GN=H671_4g12986 PE=3 SV=1	1	1	1	1	0	1	0	0	0	0	0	1	0	1	1	1	0	1	0	0	0	0	0	1	0	1	1	1	0	1	0	0	0	0	0	1	0	1	1	1	2.1	2.1
G3I5W3	G3I5W3	2	2	2			tr|G3I5W3|G3I5W3_CRIGR TAR DNA-binding protein 43 OS=Cricetulus griseus OX=10029 GN=I79_018871 PE=4 SV=1	1	2	2	2	1	1	0	0	1	0	1	1	1	2	2	1	1	1	0	0	1	0	1	1	1	2	2	1	1	1	0	0	1	0	1	1	1	2	2	1	10.3	10.3
G3I5Z8	G3I5Z8	2	2	2			tr|G3I5Z8|G3I5Z8_CRIGR Proteasome-associated protein ECM29-like OS=Cricetulus griseus OX=10029 GN=I79_018909 PE=4 SV=1	1	2	2	2	1	1	1	0	1	0	1	1	0	0	0	1	1	1	1	0	1	0	1	1	0	0	0	1	1	1	1	0	1	0	1	1	0	0	0	1	1.4	1.4
G3I668	G3I668	2	2	2			tr|G3I668|G3I668_CRIGR Guanine nucleotide-binding protein G(I)/G(S)/G(T) subunit beta-2 OS=Cricetulus griseus OX=10029 GN=I79_018980 PE=3 SV=1	1	2	2	2	0	0	0	0	1	0	1	1	1	1	1	0	0	0	0	0	1	0	1	1	1	1	1	0	0	0	0	0	1	0	1	1	1	1	1	0	8.2	8.2
G3I6I6;G3HWE9;G3INA2;G3H3C6;G3HQ80;G3ICI3;G3HZR3;G3HN36;G3GVM3;G3H588	G3I6I6;G3HWE9;G3INA2;G3H3C6;G3HQ80	9;7;6;6;5;2;1;1;1;1	9;7;6;6;5;2;1;1;1;1	9;7;6;6;5;2;1;1;1;1			tr|G3I6I6|G3I6I6_CRIGR Tubulin alpha chain OS=Cricetulus griseus OX=10029 GN=I79_019110 PE=3 SV=1;tr|G3HWE9|G3HWE9_CRIGR Tubulin alpha chain OS=Cricetulus griseus OX=10029 GN=I79_015306 PE=3 SV=1;tr|G3INA2|G3INA2_CRIGR Tubulin alpha chain, nucleomorph OS=C	10	9	9	9	2	4	2	0	2	0	1	4	3	5	8	1	2	4	2	0	2	0	1	4	3	5	8	1	2	4	2	0	2	0	1	4	3	5	8	1	19.1	19.1
G3I6W6	G3I6W6	1	1	1			tr|G3I6W6|G3I6W6_CRIGR WD repeat-containing protein 46 OS=Cricetulus griseus OX=10029 GN=I79_019244 PE=4 SV=1	1	1	1	1	0	0	0	0	0	0	0	0	1	0	1	0	0	0	0	0	0	0	0	0	1	0	1	0	0	0	0	0	0	0	0	0	1	0	1	0	4	4
G3I710	G3I710	4	4	4			tr|G3I710|G3I710_CRIGR AP-2 complex subunit alpha OS=Cricetulus griseus OX=10029 GN=I79_019291 PE=3 SV=1	1	4	4	4	2	2	3	0	2	2	0	3	2	3	3	1	2	2	3	0	2	2	0	3	2	3	3	1	2	2	3	0	2	2	0	3	2	3	3	1	5.7	5.7
G3I782	G3I782	1	1	1			tr|G3I782|G3I782_CRIGR Heterogeneous nuclear ribonucleoprotein D0 OS=Cricetulus griseus OX=10029 GN=I79_019367 PE=4 SV=1	1	1	1	1	0	0	0	0	0	0	0	0	0	1	1	0	0	0	0	0	0	0	0	0	0	1	1	0	0	0	0	0	0	0	0	0	0	1	1	0	6.2	6.2
G3I783	G3I783	1	1	1			tr|G3I783|G3I783_CRIGR Heterogeneous nuclear ribonucleoprotein D-like OS=Cricetulus griseus OX=10029 GN=I79_019368 PE=4 SV=1	1	1	1	1	0	0	0	0	0	0	0	0	0	0	1	0	0	0	0	0	0	0	0	0	0	0	1	0	0	0	0	0	0	0	0	0	0	0	1	0	5.9	5.9
G3I7H8	G3I7H8	28	28	28			tr|G3I7H8|G3I7H8_CRIGR Methylcrotonoyl-CoA carboxylase subunit alpha, mitochondrial OS=Cricetulus griseus OX=10029 GN=I79_019467 PE=4 SV=1	1	28	28	28	6	12	9	2	15	7	9	18	23	11	10	8	6	12	9	2	15	7	9	18	23	11	10	8	6	12	9	2	15	7	9	18	23	11	10	8	37.2	37.2
G3I7M2	G3I7M2	7	7	7			tr|G3I7M2|G3I7M2_CRIGR Elongation factor Tu OS=Cricetulus griseus OX=10029 GN=H671_3g10221 PE=3 SV=1	1	7	7	7	1	1	0	0	2	0	1	4	3	0	4	1	1	1	0	0	2	0	1	4	3	0	4	1	1	1	0	0	2	0	1	4	3	0	4	1	13.9	13.9
G3I7Z8	G3I7Z8	3	3	3			tr|G3I7Z8|G3I7Z8_CRIGR Importin-7 OS=Cricetulus griseus OX=10029 GN=I79_019653 PE=4 SV=1	1	3	3	3	1	1	0	0	0	0	0	0	1	1	1	0	1	1	0	0	0	0	0	0	1	1	1	0	1	1	0	0	0	0	0	0	1	1	1	0	4.4	4.4
G3I834	G3I834	2	2	2			tr|G3I834|G3I834_CRIGR Cytochrome c oxidase polypeptide Va OS=Cricetulus griseus OX=10029 GN=I79_019691 PE=3 SV=1	1	2	2	2	0	2	0	0	0	0	0	0	1	0	2	0	0	2	0	0	0	0	0	0	1	0	2	0	0	2	0	0	0	0	0	0	1	0	2	0	14.3	14.3
G3I8B9	G3I8B9	2	2	2			tr|G3I8B9|G3I8B9_CRIGR AP-2 complex subunit beta OS=Cricetulus griseus OX=10029 GN=I79_019782 PE=3 SV=1	1	2	2	2	0	1	1	0	2	0	0	1	2	2	1	0	0	1	1	0	2	0	0	1	2	2	1	0	0	1	1	0	2	0	0	1	2	2	1	0	5.9	5.9
G3I8R9	G3I8R9	9	9	6			sp|G3I8R9|BIP_CRIGR Endoplasmic reticulum chaperone BiP OS=Cricetulus griseus OX=10029 GN=HSPA5 PE=1 SV=1	1	9	9	6	1	3	1	0	3	1	1	3	5	4	6	4	1	3	1	0	3	1	1	3	5	4	6	4	1	3	1	0	3	1	1	2	4	3	4	4	17.7	17.7
G3I8S7	G3I8S7	1	1	1			tr|G3I8S7|G3I8S7_CRIGR Polyadenylate-binding protein OS=Cricetulus griseus OX=10029 GN=I79_019955 PE=3 SV=1	1	1	1	1	0	0	0	0	0	0	0	0	0	0	1	0	0	0	0	0	0	0	0	0	0	0	1	0	0	0	0	0	0	0	0	0	0	0	1	0	1.9	1.9
G3I8U4	G3I8U4	2	2	2			tr|G3I8U4|G3I8U4_CRIGR EMILIN-2 (Fragment) OS=Cricetulus griseus OX=10029 GN=I79_019976 PE=4 SV=1	1	2	2	2	0	2	2	0	1	0	0	1	1	1	2	0	0	2	2	0	1	0	0	1	1	1	2	0	0	2	2	0	1	0	0	1	1	1	2	0	1.4	1.4
G3I8V2;G3IKT2	G3I8V2;G3IKT2	1;1	1;1	1;1			tr|G3I8V2|G3I8V2_CRIGR THO complex subunit 2 OS=Cricetulus griseus OX=10029 GN=I79_019984 PE=4 SV=1;tr|G3IKT2|G3IKT2_CRIGR THO complex subunit 2 OS=Cricetulus griseus OX=10029 GN=I79_024485 PE=3 SV=1	2	1	1	1	0	1	0	0	0	0	0	0	0	0	0	0	0	1	0	0	0	0	0	0	0	0	0	0	0	1	0	0	0	0	0	0	0	0	0	0	2.2	2.2
G3I905	G3I905	3	3	3			tr|G3I905|G3I905_CRIGR E3 ubiquitin-protein ligase UBR4 OS=Cricetulus griseus OX=10029 GN=I79_020038 PE=3 SV=1	1	3	3	3	0	3	1	0	0	0	0	0	0	0	0	0	0	3	1	0	0	0	0	0	0	0	0	0	0	3	1	0	0	0	0	0	0	0	0	0	1	1
G3I9F7	G3I9F7	1	1	1			tr|G3I9F7|G3I9F7_CRIGR Glutaminase kidney isoform, mitochondrial OS=Cricetulus griseus OX=10029 GN=I79_020199 PE=4 SV=1	1	1	1	1	0	0	0	0	0	0	0	0	0	1	1	0	0	0	0	0	0	0	0	0	0	1	1	0	0	0	0	0	0	0	0	0	0	1	1	0	17.2	17.2
G3I9W6;G3H1D7	G3I9W6;G3H1D7	2;1	2;1	2;1			tr|G3I9W6|G3I9W6_CRIGR 60S ribosomal protein L29 OS=Cricetulus griseus OX=10029 GN=I79_020377 PE=3 SV=1;tr|G3H1D7|G3H1D7_CRIGR 60S ribosomal protein L29 OS=Cricetulus griseus OX=10029 GN=I79_003962 PE=3 SV=1	2	2	2	2	0	1	0	0	1	0	0	0	1	1	2	0	0	1	0	0	1	0	0	0	1	1	2	0	0	1	0	0	1	0	0	0	1	1	2	0	19.9	19.9
G3I9X6	G3I9X6	1	1	1			tr|G3I9X6|G3I9X6_CRIGR Spectrin alpha chain, brain OS=Cricetulus griseus OX=10029 GN=I79_020387 PE=4 SV=1	1	1	1	1	0	0	0	0	0	0	0	0	0	1	1	0	0	0	0	0	0	0	0	0	0	1	1	0	0	0	0	0	0	0	0	0	0	1	1	0	4.7	4.7
G3I9X8	G3I9X8	4	4	4			tr|G3I9X8|G3I9X8_CRIGR Spectrin alpha chain, brain OS=Cricetulus griseus OX=10029 GN=I79_020389 PE=4 SV=1	1	4	4	4	1	2	2	0	0	0	0	0	1	2	3	0	1	2	2	0	0	0	0	0	1	2	3	0	1	2	2	0	0	0	0	0	1	2	3	0	2.1	2.1
G3IAI5	G3IAI5	3	3	3			tr|G3IAI5|G3IAI5_CRIGR DNA helicase OS=Cricetulus griseus OX=10029 GN=H671_3g9988 PE=3 SV=1	1	3	3	3	0	1	0	0	1	0	0	1	0	0	2	0	0	1	0	0	1	0	0	1	0	0	2	0	0	1	0	0	1	0	0	1	0	0	2	0	5.3	5.3
G3IAQ0;G3GUQ0;G3GYC7;G3I0W0;G3GTX7	G3IAQ0;G3GUQ0;G3GYC7	7;6;5;2;1	6;5;4;1;1	6;5;4;1;1			tr|G3IAQ0|G3IAQ0_CRIGR 2-phospho-D-glycerate hydro-lyase OS=Cricetulus griseus OX=10029 GN=I79_020676 PE=3 SV=1;tr|G3GUQ0|G3GUQ0_CRIGR 2-phospho-D-glycerate hydro-lyase OS=Cricetulus griseus OX=10029 GN=I79_001417 PE=3 SV=1;tr|G3GYC7|G3GYC7_CRIGR 2-phospho	5	7	6	6	0	0	1	0	2	0	2	3	3	2	4	0	0	0	1	0	2	0	2	3	3	1	4	0	0	0	1	0	2	0	2	3	3	1	4	0	16.8	14
G3IAS8	G3IAS8	2	2	2			tr|G3IAS8|G3IAS8_CRIGR Heterogeneous nuclear ribonucleoprotein K OS=Cricetulus griseus OX=10029 GN=I79_020709 PE=3 SV=1	1	2	2	2	0	0	0	0	0	0	0	0	0	1	2	0	0	0	0	0	0	0	0	0	0	1	2	0	0	0	0	0	0	0	0	0	0	1	2	0	1.3	1.3
G3IB34	G3IB34	2	2	2			tr|G3IB34|G3IB34_CRIGR Protein RRP5-like OS=Cricetulus griseus OX=10029 GN=I79_020822 PE=4 SV=1	1	2	2	2	0	2	0	1	1	0	0	1	1	1	0	0	0	2	0	1	1	0	0	1	1	1	0	0	0	2	0	1	1	0	0	1	1	1	0	0	1.2	1.2
G3IB53	G3IB53	1	1	1			tr|G3IB53|G3IB53_CRIGR Golgi-associated plant pathogenesis-related protein 1 OS=Cricetulus griseus OX=10029 GN=I79_020842 PE=4 SV=1	1	1	1	1	0	0	0	0	0	0	0	0	0	0	1	0	0	0	0	0	0	0	0	0	0	0	1	0	0	0	0	0	0	0	0	0	0	0	1	0	11.1	11.1
G3IBF1	G3IBF1	2	2	2			tr|G3IBF1|G3IBF1_CRIGR Nucleophosmin OS=Cricetulus griseus OX=10029 GN=I79_020971 PE=3 SV=1	1	2	2	2	0	1	1	0	1	0	0	1	2	1	1	0	0	1	1	0	1	0	0	1	2	1	1	0	0	1	1	0	1	0	0	1	2	1	1	0	8.6	8.6
G3IBK2;G3GZ94	G3IBK2	29;1	29;1	29;1			tr|G3IBK2|G3IBK2_CRIGR Filamin-A OS=Cricetulus griseus OX=10029 GN=I79_021027 PE=4 SV=1	2	29	29	29	6	9	5	0	5	2	3	14	12	13	16	4	6	9	5	0	5	2	3	14	12	13	16	4	6	9	5	0	5	2	3	14	12	13	16	4	13.5	13.5
G3IBN5	G3IBN5	1	1	1			tr|G3IBN5|G3IBN5_CRIGR ATP-dependent RNA helicase DDX18 OS=Cricetulus griseus OX=10029 GN=H671_3g9185 PE=4 SV=1	1	1	1	1	0	0	0	1	1	0	0	0	0	1	1	0	0	0	0	1	1	0	0	0	0	1	1	0	0	0	0	1	1	0	0	0	0	1	1	0	4.5	4.5
G3IBN9;G3IBN8;CON__Q6IME9;CON__Q3SY84;G3IBP0;CON__Q7RTS7;CON__Q32MB2	G3IBN9	16;5;4;4;4;4;4	4;1;2;2;2;2;2	0;0;0;0;0;0;0			tr|G3IBN9|G3IBN9_CRIGR Keratin, type II cytoskeletal 71 OS=Cricetulus griseus OX=10029 GN=I79_021070 PE=3 SV=1	7	16	4	0	2	4	13	0	8	2	7	6	4	6	3	2	1	1	3	0	3	1	2	3	1	3	2	1	0	0	0	0	0	0	0	0	0	0	0	0	14.6	3.1
G3IBP3;REV__G3IKI6	G3IBP3	12;3	3;2	1;1			tr|G3IBP3|G3IBP3_CRIGR Keratin, type II cytoskeletal 2 epidermal OS=Cricetulus griseus OX=10029 GN=I79_021074 PE=3 SV=1	2	12	3	1	1	5	10	1	6	0	3	2	4	4	2	2	0	0	2	0	2	0	0	1	2	2	1	0	0	0	1	0	1	0	0	0	1	1	0	0	15.9	6.1
G3IBY4	G3IBY4	2	2	2			tr|G3IBY4|G3IBY4_CRIGR Plastin-3 OS=Cricetulus griseus OX=10029 GN=I79_021170 PE=4 SV=1	1	2	2	2	0	0	0	0	0	0	0	0	0	0	2	0	0	0	0	0	0	0	0	0	0	0	2	0	0	0	0	0	0	0	0	0	0	0	2	0	4.8	4.8
G3IC10	G3IC10	10	4	4			tr|G3IC10|G3IC10_CRIGR Acetyl-CoA carboxylase 1 OS=Cricetulus griseus OX=10029 GN=I79_021198 PE=4 SV=1	1	10	4	4	3	8	3	0	7	3	1	6	7	4	2	1	2	3	0	0	2	1	0	1	2	1	1	0	2	3	0	0	2	1	0	1	2	1	1	0	27.7	15.2
G3IC63	G3IC63	2	2	2			tr|G3IC63|G3IC63_CRIGR High mobility group protein HMG-I/HMG-Y OS=Cricetulus griseus OX=10029 GN=I79_021251 PE=4 SV=1	1	2	2	2	0	2	2	0	1	0	1	0	0	1	1	0	0	2	2	0	1	0	1	0	0	1	1	0	0	2	2	0	1	0	1	0	0	1	1	0	38.6	38.6
G3ICJ8	G3ICJ8	2	2	2			tr|G3ICJ8|G3ICJ8_CRIGR Butyryl-CoA dehydrogenase OS=Cricetulus griseus OX=10029 GN=I79_021396 PE=3 SV=1	1	2	2	2	0	1	0	0	0	0	0	0	0	0	1	0	0	1	0	0	0	0	0	0	0	0	1	0	0	1	0	0	0	0	0	0	0	0	1	0	5.2	5.2
G3ICK2	G3ICK2	1	1	1			tr|G3ICK2|G3ICK2_CRIGR Vacuolar protein sorting-associated protein 18 homolog OS=Cricetulus griseus OX=10029 GN=CgPICR_001583 PE=3 SV=1	1	1	1	1	0	0	0	0	0	0	0	0	0	1	1	0	0	0	0	0	0	0	0	0	0	1	1	0	0	0	0	0	0	0	0	0	0	1	1	0	1.1	1.1
G3ID08	G3ID08	2	2	2			tr|G3ID08|G3ID08_CRIGR RNA helicase OS=Cricetulus griseus OX=10029 GN=I79_021569 PE=4 SV=1	1	2	2	2	0	1	1	0	1	0	1	1	1	2	2	0	0	1	1	0	1	0	1	1	1	2	2	0	0	1	1	0	1	0	1	1	1	2	2	0	2.7	2.7
G3IDJ2	G3IDJ2	3	3	3			tr|G3IDJ2|G3IDJ2_CRIGR Nuclear pore complex protein Nup214 OS=Cricetulus griseus OX=10029 GN=I79_021774 PE=4 SV=1	1	3	3	3	0	0	0	0	1	0	0	1	1	1	3	0	0	0	0	0	1	0	0	1	1	1	3	0	0	0	0	0	1	0	0	1	1	1	3	0	1.8	1.8
G3IDM2	G3IDM2	2	2	2			tr|G3IDM2|G3IDM2_CRIGR Cofilin, non-muscle isoform OS=Cricetulus griseus OX=10029 GN=I79_021805 PE=3 SV=1	1	2	2	2	1	1	1	1	1	1	0	0	1	0	1	1	1	1	1	1	1	1	0	0	1	0	1	1	1	1	1	1	1	1	0	0	1	0	1	1	16.3	16.3
G3IDQ5	G3IDQ5	1	1	1			tr|G3IDQ5|G3IDQ5_CRIGR Tudor and KH domain-containing protein OS=Cricetulus griseus OX=10029 GN=I79_021838 PE=3 SV=1	1	1	1	1	0	0	0	0	0	0	0	0	0	1	1	0	0	0	0	0	0	0	0	0	0	1	1	0	0	0	0	0	0	0	0	0	0	1	1	0	2.9	2.9
G3IDS7	G3IDS7	2	2	2			tr|G3IDS7|G3IDS7_CRIGR Monocarboxylate transporter 1 OS=Cricetulus griseus OX=10029 GN=CgPICR_014562 PE=3 SV=1	1	2	2	2	1	1	1	0	2	1	2	2	2	2	2	1	1	1	1	0	2	1	2	2	2	2	2	1	1	1	1	0	2	1	2	2	2	2	2	1	4.5	4.5
G3IDT6	G3IDT6	3	3	3			tr|G3IDT6|G3IDT6_CRIGR Protein disulfide-isomerase A4 OS=Cricetulus griseus OX=10029 GN=CgPICR_019838 PE=3 SV=1	1	3	3	3	0	1	1	0	2	0	0	3	2	2	1	0	0	1	1	0	2	0	0	3	2	2	1	0	0	1	1	0	2	0	0	3	2	2	1	0	5.6	5.6
G3IE04	G3IE04	2	2	2			tr|G3IE04|G3IE04_CRIGR Pre-mRNA-processing factor 19 OS=Cricetulus griseus OX=10029 GN=I79_021945 PE=3 SV=1	1	2	2	2	0	0	0	0	0	0	0	1	1	0	1	0	0	0	0	0	0	0	0	1	1	0	1	0	0	0	0	0	0	0	0	1	1	0	1	0	4.7	4.7
G3IEE8	G3IEE8	1	1	1			tr|G3IEE8|G3IEE8_CRIGR Serine/threonine-protein kinase mTOR OS=Cricetulus griseus OX=10029 GN=I79_022096 PE=3 SV=1	1	1	1	1	0	1	0	0	1	0	0	1	1	0	0	0	0	1	0	0	1	0	0	1	1	0	0	0	0	1	0	0	1	0	0	1	1	0	0	0	0.4	0.4
G3IEQ2	G3IEQ2	1	1	1			tr|G3IEQ2|G3IEQ2_CRIGR NACHT, LRR and PYD domains-containing protein 2 OS=Cricetulus griseus OX=10029 GN=I79_022204 PE=3 SV=1	1	1	1	1	1	0	0	0	0	1	0	0	0	0	0	0	1	0	0	0	0	1	0	0	0	0	0	0	1	0	0	0	0	1	0	0	0	0	0	0	1.4	1.4
G3IEX2	G3IEX2	2	2	2			tr|G3IEX2|G3IEX2_CRIGR Nuclease-sensitive element-binding protein 1 OS=Cricetulus griseus OX=10029 GN=I79_022277 PE=4 SV=1	1	2	2	2	1	0	0	0	0	1	0	0	0	1	2	0	1	0	0	0	0	1	0	0	0	1	2	0	1	0	0	0	0	1	0	0	0	1	2	0	16.5	16.5
G3IEY0	G3IEY0	1	1	1			tr|G3IEY0|G3IEY0_CRIGR Succinate dehydrogenase [ubiquinone] iron-sulfur subunit, mitochondrial OS=Cricetulus griseus OX=10029 GN=I79_022285 PE=3 SV=1	1	1	1	1	0	0	0	0	0	0	0	0	0	1	1	0	0	0	0	0	0	0	0	0	0	1	1	0	0	0	0	0	0	0	0	0	0	1	1	0	3.6	3.6
G3IF62	G3IF62	4	4	4			tr|G3IF62|G3IF62_CRIGR Ras GTPase-activating-like protein IQGAP1 OS=Cricetulus griseus OX=10029 GN=I79_022378 PE=4 SV=1	1	4	4	4	1	3	3	0	3	0	0	4	3	3	1	1	1	3	3	0	3	0	0	4	3	3	1	1	1	3	3	0	3	0	0	4	3	3	1	1	3	3
G3IF80	G3IF80	4	4	4			tr|G3IF80|G3IF80_CRIGR Nucleolin OS=Cricetulus griseus OX=10029 GN=I79_022400 PE=4 SV=1	1	4	4	4	0	3	2	0	2	0	0	2	2	3	3	0	0	3	2	0	2	0	0	2	2	3	3	0	0	3	2	0	2	0	0	2	2	3	3	0	11.1	11.1
G3IFS2	G3IFS2	1	1	1			tr|G3IFS2|G3IFS2_CRIGR Cytochrome P450 2C18 OS=Cricetulus griseus OX=10029 GN=I79_022595 PE=3 SV=1	1	1	1	1	1	0	0	0	0	0	0	1	0	0	0	0	1	0	0	0	0	0	0	1	0	0	0	0	1	0	0	0	0	0	0	1	0	0	0	0	2.2	2.2
G3IFV3	G3IFV3	2	2	2			tr|G3IFV3|G3IFV3_CRIGR Exportin-1 OS=Cricetulus griseus OX=10029 GN=I79_022627 PE=3 SV=1	1	2	2	2	0	1	1	0	1	1	0	1	1	1	2	1	0	1	1	0	1	1	0	1	1	1	2	1	0	1	1	0	1	1	0	1	1	1	2	1	3.1	3.1
G3IFX1	G3IFX1	12	12	12			tr|G3IFX1|G3IFX1_CRIGR Succinate dehydrogenase [ubiquinone] flavoprotein subunit, mitochondrial OS=Cricetulus griseus OX=10029 GN=I79_022646 PE=3 SV=1	1	12	12	12	2	6	6	1	3	0	2	4	3	7	11	3	2	6	6	1	3	0	2	4	3	7	11	3	2	6	6	1	3	0	2	4	3	7	11	3	19	19
G3IFZ0	G3IFZ0	1	1	1			tr|G3IFZ0|G3IFZ0_CRIGR Antigen KI-67 OS=Cricetulus griseus OX=10029 GN=I79_022666 PE=4 SV=1	1	1	1	1	0	0	0	0	0	0	0	1	0	1	1	0	0	0	0	0	0	0	0	1	0	1	1	0	0	0	0	0	0	0	0	1	0	1	1	0	1.3	1.3
G3IG05	G3IG05	6	6	6			tr|G3IG05|G3IG05_CRIGR Annexin OS=Cricetulus griseus OX=10029 GN=I79_022682 PE=3 SV=1	1	6	6	6	2	4	2	1	3	1	1	3	4	4	4	4	2	4	2	1	3	1	1	3	4	4	4	4	2	4	2	1	3	1	1	3	4	4	4	4	19.7	19.7
G3IGA2	G3IGA2	3	3	3			tr|G3IGA2|G3IGA2_CRIGR Cytochrome b-c1 complex subunit 2, mitochondrial OS=Cricetulus griseus OX=10029 GN=I79_022785 PE=3 SV=1	1	3	3	3	0	1	1	0	1	0	1	1	1	1	2	1	0	1	1	0	1	0	1	1	1	1	2	1	0	1	1	0	1	0	1	1	1	1	2	1	8.8	8.8
G3IGL0;G3H8P4	G3IGL0	9;2	7;0	7;0			tr|G3IGL0|G3IGL0_CRIGR Helix-destabilizing protein OS=Cricetulus griseus OX=10029 GN=I79_022927 PE=4 SV=1	2	9	7	7	2	6	4	1	3	2	1	3	2	7	6	3	2	4	3	1	2	2	1	2	1	6	5	2	2	4	3	1	2	2	1	2	1	6	5	2	19.4	16.2
G3IMI4;G3IGP5;G3IKB8	G3IMI4;G3IGP5;G3IKB8	1;1;1	1;1;1	1;1;1			tr|G3IMI4|G3IMI4_CRIGR Unspecific monooxygenase OS=Cricetulus griseus OX=10029 GN=I79_025123 PE=3 SV=1;tr|G3IGP5|G3IGP5_CRIGR Cytochrome P450 2A5 OS=Cricetulus griseus OX=10029 GN=I79_022965 PE=3 SV=1;tr|G3IKB8|G3IKB8_CRIGR Unspecific monooxygenase OS=Cric	3	1	1	1	0	0	1	1	0	0	0	0	1	1	0	0	0	0	1	1	0	0	0	0	1	1	0	0	0	0	1	1	0	0	0	0	1	1	0	0	3.4	3.4
G3IGQ2	G3IGQ2	2	2	1			tr|G3IGQ2|G3IGQ2_CRIGR Heat shock cognate 71 kDa protein OS=Cricetulus griseus OX=10029 GN=I79_022973 PE=3 SV=1	1	2	2	1	1	2	0	1	1	1	0	1	1	1	1	1	1	2	0	1	1	1	0	1	1	1	1	1	1	1	0	1	1	1	0	1	1	1	1	1	38.6	38.6
G3IGQ3	G3IGQ3	5	4	0			tr|G3IGQ3|G3IGQ3_CRIGR Heat shock cognate 71 kDa protein OS=Cricetulus griseus OX=10029 GN=I79_022974 PE=3 SV=1	1	5	4	0	0	2	2	0	1	0	0	2	1	3	4	0	0	2	2	0	1	0	0	2	1	3	3	0	0	0	0	0	0	0	0	0	0	0	0	0	20.8	15.5
G3IH63;G3HFM7	G3IH63;G3HFM7	7;5	7;5	2;0			tr|G3IH63|G3IH63_CRIGR Myosin-9 OS=Cricetulus griseus OX=10029 GN=I79_023145 PE=3 SV=1;tr|G3HFM7|G3HFM7_CRIGR Myosin-11 OS=Cricetulus griseus OX=10029 GN=I79_009389 PE=3 SV=1	2	7	7	2	1	4	4	0	2	0	1	3	5	4	2	0	1	4	4	0	2	0	1	3	5	4	2	0	1	0	0	0	0	0	0	1	1	1	0	0	3.3	3.3
G3IH79	G3IH79	2	2	2			tr|G3IH79|G3IH79_CRIGR 60S ribosomal protein L34 OS=Cricetulus griseus OX=10029 GN=I79_023163 PE=3 SV=1	1	2	2	2	0	0	0	1	2	0	1	2	2	1	1	0	0	0	0	1	2	0	1	2	2	1	1	0	0	0	0	1	2	0	1	2	2	1	1	0	14.6	14.6
G3IHE5	G3IHE5	2	2	2			tr|G3IHE5|G3IHE5_CRIGR GTP-binding nuclear protein Ran OS=Cricetulus griseus OX=10029 GN=H671_2g5922 PE=3 SV=1	1	2	2	2	0	0	0	0	0	0	0	0	0	2	2	0	0	0	0	0	0	0	0	0	0	2	2	0	0	0	0	0	0	0	0	0	0	2	2	0	6	6
G3IHN6	G3IHN6	4	4	4			tr|G3IHN6|G3IHN6_CRIGR 4F2 cell-surface antigen heavy chain OS=Cricetulus griseus OX=10029 GN=I79_023340 PE=4 SV=1	1	4	4	4	0	3	2	0	0	0	0	2	1	2	4	0	0	3	2	0	0	0	0	2	1	2	4	0	0	3	2	0	0	0	0	2	1	2	4	0	8.6	8.6
G3IHQ7	G3IHQ7	2	2	2			tr|G3IHQ7|G3IHQ7_CRIGR Sulfurtransferase OS=Cricetulus griseus OX=10029 GN=I79_023362 PE=4 SV=1	1	2	2	2	0	0	0	0	0	0	0	0	1	2	0	0	0	0	0	0	0	0	0	0	1	2	0	0	0	0	0	0	0	0	0	0	1	2	0	0	8.4	8.4
G3IHY5	G3IHY5	2	2	2			tr|G3IHY5|G3IHY5_CRIGR 6-phosphogluconate dehydrogenase, decarboxylating OS=Cricetulus griseus OX=10029 GN=I79_023445 PE=3 SV=1	1	2	2	2	0	1	1	0	1	1	0	1	1	1	2	1	0	1	1	0	1	1	0	1	1	1	2	1	0	1	1	0	1	1	0	1	1	1	2	1	5.4	5.4
G3II47;G3I9M2	G3II47;G3I9M2	11;6	11;6	11;6			tr|G3II47|G3II47_CRIGR Aconitate hydratase, mitochondrial OS=Cricetulus griseus OX=10029 GN=I79_023509 PE=3 SV=1;tr|G3I9M2|G3I9M2_CRIGR Aconitate hydratase, mitochondrial OS=Cricetulus griseus OX=10029 GN=I79_020274 PE=4 SV=1	2	11	11	11	0	4	2	0	3	0	0	5	4	8	7	1	0	4	2	0	3	0	0	5	4	8	7	1	0	4	2	0	3	0	0	5	4	8	7	1	15.6	15.6
G3IIA0	G3IIA0	1	1	1			tr|G3IIA0|G3IIA0_CRIGR ATP synthase F(0) complex subunit B1, mitochondrial OS=Cricetulus griseus OX=10029 GN=I79_023568 PE=3 SV=1	1	1	1	1	0	0	0	0	0	0	0	0	1	0	0	0	0	0	0	0	0	0	0	0	1	0	0	0	0	0	0	0	0	0	0	0	1	0	0	0	3.4	3.4
G3IIZ6	G3IIZ6	1	1	1			tr|G3IIZ6|G3IIZ6_CRIGR Structural maintenance of chromosomes protein 3 OS=Cricetulus griseus OX=10029 GN=I79_023826 PE=4 SV=1	1	1	1	1	0	1	0	0	0	0	0	0	0	1	1	0	0	1	0	0	0	0	0	0	0	1	1	0	0	1	0	0	0	0	0	0	0	1	1	0	1.2	1.2
G3IJB6	G3IJB6	2	2	2			tr|G3IJB6|G3IJB6_CRIGR Protein RCC2 OS=Cricetulus griseus OX=10029 GN=I79_023949 PE=4 SV=1	1	2	2	2	0	0	0	0	0	0	0	0	0	0	2	0	0	0	0	0	0	0	0	0	0	0	2	0	0	0	0	0	0	0	0	0	0	0	2	0	6.8	6.8
G3IJD1	G3IJD1	2	2	2			tr|G3IJD1|G3IJD1_CRIGR RNA helicase OS=Cricetulus griseus OX=10029 GN=I79_023964 PE=3 SV=1	1	2	2	2	0	2	1	0	0	0	0	1	0	1	1	0	0	2	1	0	0	0	0	1	0	1	1	0	0	2	1	0	0	0	0	1	0	1	1	0	4.1	4.1
G3IK36	G3IK36	2	2	2			tr|G3IK36|G3IK36_CRIGR WD repeat-containing protein 75 OS=Cricetulus griseus OX=10029 GN=I79_024229 PE=4 SV=1	1	2	2	2	0	0	0	0	0	0	0	0	0	1	1	0	0	0	0	0	0	0	0	0	0	1	1	0	0	0	0	0	0	0	0	0	0	1	1	0	2.9	2.9
G3IK44	G3IK44	1	1	1			tr|G3IK44|G3IK44_CRIGR Fructose-bisphosphate aldolase OS=Cricetulus griseus OX=10029 GN=I79_024237 PE=3 SV=1	1	1	1	1	1	0	0	0	0	1	0	0	0	1	1	0	1	0	0	0	0	1	0	0	0	1	1	0	1	0	0	0	0	1	0	0	0	1	1	0	3.9	3.9
G3IKJ4	G3IKJ4	2	2	2			tr|G3IKJ4|G3IKJ4_CRIGR GTP-binding nuclear protein Ran OS=Cricetulus griseus OX=10029 GN=I79_024397 PE=3 SV=1	1	2	2	2	0	1	0	0	0	0	0	0	0	0	2	0	0	1	0	0	0	0	0	0	0	0	2	0	0	1	0	0	0	0	0	0	0	0	2	0	7.8	7.8
G3IKT6	G3IKT6	1	1	1			tr|G3IKT6|G3IKT6_CRIGR 28S ribosomal protein S2, mitochondrial OS=Cricetulus griseus OX=10029 GN=I79_024489 PE=3 SV=1	1	1	1	1	0	1	0	0	0	0	0	0	0	0	1	0	0	1	0	0	0	0	0	0	0	0	1	0	0	1	0	0	0	0	0	0	0	0	1	0	11.9	11.9
G3IL93	G3IL93	2	2	2			tr|G3IL93|G3IL93_CRIGR Nucleoporin NUP188-like OS=Cricetulus griseus OX=10029 GN=I79_024656 PE=4 SV=1	1	2	2	2	0	1	1	0	1	0	0	1	1	2	1	0	0	1	1	0	1	0	0	1	1	2	1	0	0	1	1	0	1	0	0	1	1	2	1	0	2.3	2.3
G3ILN5	G3ILN5	2	2	2			tr|G3ILN5|G3ILN5_CRIGR Reticulocalbin-3 OS=Cricetulus griseus OX=10029 GN=I79_024805 PE=4 SV=1	1	2	2	2	0	0	0	0	1	0	0	1	1	1	2	0	0	0	0	0	1	0	0	1	1	1	2	0	0	0	0	0	1	0	0	1	1	1	2	0	9.1	9.1
G3ILP4	G3ILP4	1	1	1			tr|G3ILP4|G3ILP4_CRIGR 60S ribosomal protein L9 OS=Cricetulus griseus OX=10029 GN=CgPICR_004037 PE=3 SV=1	1	1	1	1	0	1	1	0	1	0	1	1	1	1	1	0	0	1	1	0	1	0	1	1	1	1	1	0	0	1	1	0	1	0	1	1	1	1	1	0	6.2	6.2
G3IM13	G3IM13	1	1	1			tr|G3IM13|G3IM13_CRIGR Calmodulin OS=Cricetulus griseus OX=10029 GN=I79_024941 PE=3 SV=1	1	1	1	1	0	0	0	0	1	0	0	1	1	1	0	0	0	0	0	0	1	0	0	1	1	1	0	0	0	0	0	0	1	0	0	1	1	1	0	0	8.1	8.1
G3IN18;G3H048	G3IN18;G3H048	2;1	2;1	2;1			tr|G3IN18|G3IN18_CRIGR 60S ribosomal protein L8 OS=Cricetulus griseus OX=10029 GN=CgPICR_014961 PE=3 SV=1;tr|G3H048|G3H048_CRIGR 60S ribosomal protein L8 OS=Cricetulus griseus OX=10029 GN=I79_003496 PE=4 SV=1	2	2	2	2	0	2	1	0	1	0	0	2	1	2	2	0	0	2	1	0	1	0	0	2	1	2	2	0	0	2	1	0	1	0	0	2	1	2	2	0	8.6	8.6
G3INC5	G3INC5	1	1	1			tr|G3INC5|G3INC5_CRIGR Cathepsin L1 OS=Cricetulus griseus OX=10029 GN=I79_025440 PE=3 SV=1	1	1	1	1	0	0	0	0	0	0	0	1	0	1	1	0	0	0	0	0	0	0	0	1	0	1	1	0	0	0	0	0	0	0	0	1	0	1	1	0	3.3	3.3
G3IP00	G3IP00	1	1	1			tr|G3IP00|G3IP00_CRIGR Succinyl-CoA ligase [ADP-forming] subunit beta, mitochondrial OS=Cricetulus griseus OX=10029 GN=I79_025699 PE=4 SV=1	1	1	1	1	0	1	0	0	0	0	0	0	0	0	1	0	0	1	0	0	0	0	0	0	0	0	1	0	0	1	0	0	0	0	0	0	0	0	1	0	7.3	7.3
G3IPH0	G3IPH0	1	1	1			tr|G3IPH0|G3IPH0_CRIGR Pre-mRNA-processing-splicing factor 8 OS=Cricetulus griseus OX=10029 GN=I79_025881 PE=4 SV=1	1	1	1	1	0	1	1	0	0	0	0	0	0	1	1	1	0	1	1	0	0	0	0	0	0	1	1	1	0	1	1	0	0	0	0	0	0	1	1	1	2.5	2.5
G3IPR4	G3IPR4	3	3	3			tr|G3IPR4|G3IPR4_CRIGR Pre-mRNA-processing-splicing factor 8 OS=Cricetulus griseus OX=10029 GN=I79_025983 PE=4 SV=1	1	3	3	3	1	1	1	0	3	1	0	2	3	3	3	1	1	1	1	0	3	1	0	2	3	3	3	1	1	1	1	0	3	1	0	2	3	3	3	1	17.8	17.8
G3IQ27	G3IQ27	1	1	1			tr|G3IQ27|G3IQ27_CRIGR Vesicle-fusing ATPase OS=Cricetulus griseus OX=10029 GN=I79_026115 PE=4 SV=1	1	1	1	1	0	1	1	0	1	0	0	1	1	1	0	1	0	1	1	0	1	0	0	1	1	1	0	1	0	1	1	0	1	0	0	1	1	1	0	1	24	24
P02701	P02701	41	41	41			sp|P02701|AVID_CHICK Avidin OS=Gallus gallus GN=AVD PE=1 SV=3	1	41	41	41	24	31	29	11	26	23	15	26	31	32	30	23	24	31	29	11	26	23	15	26	31	32	30	23	24	31	29	11	26	23	15	26	31	32	30	23	54.6	54.6
Q27PQ5	Q27PQ5	1	1	1			tr|Q27PQ5|Q27PQ5_CRIGR NADH-ubiquinone oxidoreductase chain 1 OS=Cricetulus griseus OX=10029 GN=NADH1 PE=3 SV=1	1	1	1	1	0	0	0	0	1	0	0	1	1	0	0	0	0	0	0	0	1	0	0	1	1	0	0	0	0	0	0	0	1	0	0	1	1	0	0	0	4.1	4.1
Q3HR12;G3H8D0;G3HMH5;G3HMW3	Q3HR12;G3H8D0;G3HMH5	4;3;2;1	4;3;2;1	4;3;2;1			tr|Q3HR12|Q3HR12_CRIGR Guanine nucleotide binding protein alpha inhibiting 3 OS=Cricetulus griseus OX=10029 GN=GNAI3 PE=2 SV=1;tr|G3H8D0|G3H8D0_CRIGR Guanine nucleotide-binding protein G(I), alpha-2 subunit OS=Cricetulus griseus OX=10029 GN=I79_006630 PE=3	4	4	4	4	0	2	1	0	1	0	1	1	1	2	4	1	0	2	1	0	1	0	1	1	1	2	4	1	0	2	1	0	1	0	1	1	1	2	4	1	14.1	14.1
REV__CON__P02768-1	REV__CON__P02768-1	2	2	2				1	2	2	2	0	1	0	0	0	0	0	0	0	0	1	0	0	1	0	0	0	0	0	0	0	0	1	0	0	1	0	0	0	0	0	0	0	0	1	0	0	0
REV__CON__P13645	REV__CON__P13645	3	1	1				1	3	1	1	1	1	3	1	2	0	2	2	1	1	1	1	0	0	1	0	0	0	0	0	0	0	0	0	0	0	1	0	0	0	0	0	0	0	0	0	0	0
REV__CON__P35908v2;REV__CON__P35908	REV__CON__P35908v2;REV__CON__P35908	1;1	1;1	1;1			;	2	1	1	1	0	0	1	0	0	0	0	0	0	0	0	0	0	0	1	0	0	0	0	0	0	0	0	0	0	0	1	0	0	0	0	0	0	0	0	0	0	0
REV__G3HRK7	REV__G3HRK7	1	1	1			tr|G3HRK7|G3HRK7_CRIGR Diacylglycerol kinase OS=Cricetulus griseus OX=10029 GN=I79_013512 PE=3 SV=1	1	1	1	1	0	1	1	0	0	0	0	0	0	1	1	0	0	1	1	0	0	0	0	0	0	1	1	0	0	1	1	0	0	0	0	0	0	1	1	0	0	0
[truncated: 83 more columns]

## Sheet: Exp 1 peptides
Sequence	N-term cleavage window	C-term cleavage window	Amino acid before	First amino acid	Second amino acid	Second last amino acid	Last amino acid	Amino acid after	A Count	R Count	N Count	D Count	C Count	Q Count	E Count	G Count	H Count	I Count	L Count	K Count	M Count	F Count	P Count	S Count	T Count	W Count	Y Count	V Count	U Count	O Count	Length	Missed cleavages	Mass	Proteins	Leading razor protein	Start position	End position	Gene names	Protein names	Unique (Groups)	Unique (Proteins)	Charges	PEP	Score	Identification type C1	Identification type C2	Identification type C3	Identification type D1	Identification type D2
LSHANSVVNPIVY	QGKNKPKWAMNMAILLSHANSVVNPIVYAY	ILLSHANSVVNPIVYAYRNRDFRYTFHKII	L	L	S	V	Y	A	1	0	2	0	0	0	0	0	1	1	1	0	0	0	1	2	0	0	1	3	0	0	13	1	1411.75	P29275	P29275	278	290	ADORA2B	Adenosine receptor A2b	yes	yes	2	0.0098628	86.898
SHANSVVNPIVY	GKNKPKWAMNMAILLSHANSVVNPIVYAYR	ILLSHANSVVNPIVYAYRNRDFRYTFHKII	L	S	H	V	Y	A	1	0	2	0	0	0	0	0	1	1	0	0	0	0	1	2	0	0	1	3	0	0	12	0	1298.66	P29275	P29275	279	290	ADORA2B	Adenosine receptor A2b	yes	yes	2	0.02035	116.52					By MS/MS
AAQDSFAAGWGVM	LLKVNQIGTLSESIKAAQDSFAAGWGVMVS	IKAAQDSFAAGWGVMVSHRSGETEDTFIAD	K	A	A	V	M	V	4	0	0	1	0	1	0	2	0	0	0	0	1	1	0	1	0	1	0	1	0	0	13	2	1309.58	P00924	P00924	359	371	ENO1	Enolase 1	yes	yes	2	0.0028171	140.17	By matching			By MS/MS	By MS/MS
AGGALALQEF	VLPVPFLNVLNGGSHAGGALALQEFMIAPT	NGGSHAGGALALQEFMIAPTGAKTFAEALR	H	A	G	E	F	M	3	0	0	0	0	1	1	2	0	0	2	0	0	1	0	0	0	0	0	0	0	0	10	2	975.503	P00924	P00924	161	170	ENO1	Enolase 1	yes	yes	1	0.0057626	107.29					By matching
AQDSFAAGWGVM	LKVNQIGTLSESIKAAQDSFAAGWGVMVSH	IKAAQDSFAAGWGVMVSHRSGETEDTFIAD	A	A	Q	V	M	V	3	0	0	1	0	1	0	2	0	0	0	0	1	1	0	1	0	1	0	1	0	0	12	2	1238.54	P00924	P00924	360	371	ENO1	Enolase 1	yes	yes	2	0.022983	91.265					By MS/MS
IEEELGDNAVFAGENFHHGDKL	PARSERLAKLNQLLRIEEELGDNAVFAGEN	NAVFAGENFHHGDKL_______________	R	I	E	K	L	-	2	0	2	2	0	0	4	3	2	1	2	1	0	2	0	0	0	0	0	1	0	0	22	3	2440.13	P00924	P00924	416	437	ENO1	Enolase 1	yes	yes	3	0.00822	70.99
LNVLNGGSH	LSKSKTSPYVLPVPFLNVLNGGSHAGGALA	VLPVPFLNVLNGGSHAGGALALQEFMIAPT	F	L	N	S	H	A	0	0	2	0	0	0	0	2	1	0	2	0	0	0	0	1	0	0	0	1	0	0	9	2	909.467	P00924	P00924	152	160	ENO1	Enolase 1	yes	yes	2	0.0073637	129.55
LNVLNGGSHAGGALALQEF	LSKSKTSPYVLPVPFLNVLNGGSHAGGALA	NGGSHAGGALALQEFMIAPTGAKTFAEALR	F	L	N	E	F	M	3	0	2	0	0	1	1	4	1	0	4	0	0	1	0	1	0	0	0	1	0	0	19	4	1866.96	P00924	P00924	152	170	ENO1	Enolase 1	yes	yes	2	1.305e-06	150.26	By MS/MS		By MS/MS		By MS/MS
NGGSHAGGALALQEF	KTSPYVLPVPFLNVLNGGSHAGGALALQEF	NGGSHAGGALALQEFMIAPTGAKTFAEALR	L	N	G	E	F	M	3	0	1	0	0	1	1	4	1	0	2	0	0	1	0	1	0	0	0	0	0	0	15	2	1427.68	P00924	P00924	156	170	ENO1	Enolase 1	yes	yes	2	0.016125	85.813					By MS/MS
TSPYVLPVPF	NVPLYKHLADLSKSKTSPYVLPVPFLNVLN	LSKSKTSPYVLPVPFLNVLNGGSHAGGALA	K	T	S	P	F	L	0	0	0	0	0	0	0	0	0	0	1	0	0	1	3	1	1	0	1	2	0	0	10	2	1118.6	P00924	P00924	142	151	ENO1	Enolase 1	yes	yes	2	0.010162	128.48		By MS/MS	By MS/MS	By MS/MS	By MS/MS
VSHRSGETEDTF	IKAAQDSFAAGWGVMVSHRSGETEDTFIAD	GVMVSHRSGETEDTFIADLVVGLRTGQIKT	M	V	S	T	F	I	0	1	0	1	0	0	2	1	1	0	0	0	0	1	0	2	2	0	0	1	0	0	12	0	1363.6	P00924;G3I9N7;G3IAQ0;G3GUQ0;G3GYC7;G3I0W0	P00924	372	383	ENO1	Enolase 1	no	no	2	0.011082	86.624
AAAAAAGAASGLPGPVAQ	______________________________	AAAGAASGLPGPVAQGLKEALVETLTGILS	M	A	A	A	Q	G	9	0	0	0	0	1	0	3	0	0	1	0	0	0	2	1	0	0	0	1	0	0	18	1	1449.76	G3H3I2	G3H3I2	2	19			yes	yes	2	0.006051	75.387	By MS/MS
AAAASAAQNTPSGTN	MGGLNAMQLQNLAALAAAASAAQNTPSGTN	AAAASAAQNTPSGTNALTTSSSPLSVLTSS	L	A	A	T	N	A	6	0	2	0	0	1	0	1	0	0	0	0	0	0	1	2	2	0	0	0	0	0	15	0	1330.61	G3GYL0	G3GYL0	295	309			yes	yes	2	2.6187e-10	158.94	By MS/MS	By MS/MS	By matching
AAAGEHDSSTETL	______________________________	______________________________	M	A	A	T	L	Q	3	0	0	1	0	0	2	1	1	0	1	0	0	0	0	2	2	0	0	0	0	0	13	0	1287.56	G3HB38	G3HB38	2	14			yes	yes	2	0.031218	101.64
AAAGSLERSF	______________________________	______________________________	M	A	A	S	F	V	3	1	0	0	0	0	1	1	0	0	1	0	0	1	0	2	0	0	0	0	0	0	10	1	1007.5	G3GYM0	G3GYM0	2	11			yes	yes	2	0.011119	99.442		By MS/MS			By MS/MS
AAATGATPIAGRF	VISSRNTGQRAVLKFAAATGATPIAGRFTP	KFAAATGATPIAGRFTPGTFTNQIQAAFRE	F	A	A	R	F	T	5	1	0	0	0	0	0	2	0	1	0	0	0	1	1	0	2	0	0	0	0	0	13	0	1202.64	G3HQX0;G3H215	G3HQX0	82	94			yes	no	2	8.9514e-24	156.83					By MS/MS
AAATQPDGKDTPDEPW	QINLSNIRAGNLARRAAATQPDGKDTPDEP	AATQPDGKDTPDEPWAFPAREFLRKKLIGK	R	A	A	P	W	A	3	0	0	3	0	1	1	1	0	0	0	1	0	0	3	0	2	1	0	0	0	0	16	0	1697.75	G3GZ85	G3GZ85	39	54			yes	yes	2	0.012391	78.653
AADEESNAQVTTENQL	LSIVASVLHLGNIHFAADEESNAQVTTENQ	ADEESNAQVTTENQLKYLTRLLGVEGTTLR	F	A	A	Q	L	K	3	0	2	1	0	2	3	0	0	0	1	0	0	0	0	1	2	0	0	1	0	0	16	0	1718.76	G3HTF7	G3HTF7	301	316			yes	yes	2	1.5335e-08	220.29	By MS/MS			By matching	By MS/MS
AADESTGSIAK	SDIAHRIVAPGKGILAADESTGSIAKRLQS	KGILAADESTGSIAKRLQSIGTENTEENRR	L	A	A	A	K	R	3	0	0	1	0	0	1	1	0	1	0	1	0	0	0	2	1	0	0	0	0	0	11	0	1048.5	G3I4H6;G3I3X4	G3I4H6	32	42			yes	no	2	0.0070221	109.66		By matching
AADVGKAGAEREF	SLCFVYPLDFARTRLAADVGKAGAEREFKG	RLAADVGKAGAEREFKGLGDCLVKIYKSDG	L	A	A	E	F	K	4	1	0	1	0	0	2	2	0	0	0	1	0	1	0	0	0	0	0	1	0	0	13	0	1319.65	G3H777;G3HEJ8	G3H777	263	275			no	no	2;3	0.0021031	127.17		By MS/MS	By MS/MS		By matching
AAEAERDQPPRAQN	GMDDMKLLEQRAEQLAAEAERDQPPRAQNK	LAAEAERDQPPRAQNKIFFVRSDASREELA	L	A	A	Q	N	K	4	2	1	1	0	2	2	0	0	0	0	0	0	0	2	0	0	0	0	0	0	0	14	0	1551.74	G3HWW6	G3HWW6	780	793			yes	yes	3	0.00182	91.62
AAEPKAKDPF	APAPEEEMDECEQALAAEPKAKDPFAHLPK	CEQALAAEPKAKDPFAHLPKSTFVLDEFKR	L	A	A	P	F	A	3	0	0	1	0	0	1	0	0	0	0	2	0	1	2	0	0	0	0	0	0	0	10	0	1072.56	G3I073	G3I073	68	77			yes	yes	2	0.047795	76.679
AAGAGATHSPPT	PPKFTLKAGQVVTIWAAGAGATHSPPTDLV	TIWAAGAGATHSPPTDLVWKAQNTWGCGNS	W	A	A	P	T	D	4	0	0	0	0	0	0	2	1	0	0	0	0	0	2	1	2	0	0	0	0	0	12	0	1036.49	G3HG95	G3HG95	499	510			yes	yes	2	3.0041e-06	153.08
AAGAGATHSPPTDLVW	PPKFTLKAGQVVTIWAAGAGATHSPPTDLV	AGAGATHSPPTDLVWKAQNTWGCGNSLRTA	W	A	A	V	W	K	4	0	0	1	0	0	0	2	1	0	1	0	0	0	2	1	2	1	0	1	0	0	16	1	1549.75	G3HG95	G3HG95	499	514			yes	yes	2	0.0068355	82.749
AAGAIAGVPAASL	LLADENGRVGGINLLAAGAIAGVPAASLVT	LLAAGAIAGVPAASLVTPADVIKTRLQVAA	L	A	A	S	L	V	6	0	0	0	0	0	0	2	0	1	1	0	0	0	1	1	0	0	0	1	0	0	13	0	1067.6	G3GUB3	G3GUB3	490	502			yes	yes	2	0.010457	87.323			By MS/MS
AAIADAEQRGEM	RSEIDHVKKQCANLQAAIADAEQRGEMALK	NLQAAIADAEQRGEMALKDAKNKLEGLEDA	Q	A	A	E	M	A	4	1	0	1	0	1	2	1	0	1	0	0	1	0	0	0	0	0	0	0	0	0	12	0	1260.58	CON__P02538;CON__P48668;CON__P04259;G3HES2;G3IH98	CON__P02538	407	418			no	no	2	0.023056	84.17			By MS/MS		By MS/MS
AAKGEGQLGPAER	AFTLKQFAEMYVAKFAAKGEGQLGPAERAK	KFAAKGEGQLGPAERAKKVEDMMKKLWGDR	F	A	A	E	R	A	3	1	0	0	0	1	2	3	0	0	1	1	0	0	1	0	0	0	0	0	0	0	13	1	1282.66	G3HSL4	G3HSL4	251	263			yes	yes	2	0.0069705	119.39	By matching
AAKPEVSSDEDIQY	SLNSEMDGILVNLRLAAKPEVSSDEDIQYR	LAAKPEVSSDEDIQYRVIMRFVNEAVLCLQ	L	A	A	Q	Y	R	2	0	0	2	0	1	2	0	0	1	0	1	0	0	1	2	0	0	1	1	0	0	14	0	1550.71	G3GXQ3	G3GXQ3	662	675			yes	yes	2	0.040222	63.624
AALAPLPPLPAQF	______________________________	______________________________	M	A	A	Q	F	K	4	0	0	0	0	1	0	0	0	0	3	0	0	1	4	0	0	0	0	0	0	0	13	3	1304.75	G3HAV4	G3HAV4	2	14			yes	yes	2	0.0098153	105.14		By MS/MS
AALNVTEKEY	SDNASMCLTSIIKKLAALNVTEKEYKEIIH	IIKKLAALNVTEKEYKEIIHRTLLEKLRKG	L	A	A	E	Y	K	2	0	1	0	0	0	2	0	0	0	1	1	0	0	0	0	1	0	1	1	0	0	10	1	1136.57	G3H683	G3H683	1505	1514			yes	yes	2	2.4441e-07	148.94		By MS/MS	By MS/MS
AAPGVDLTQLL	DLRNVSTGDVNVEMNAAPGVDLTQLLNNMR	VEMNAAPGVDLTQLLNNMRSQYEQLAEQNR	N	A	A	L	L	N	2	0	0	1	0	1	0	1	0	0	3	0	0	0	1	0	1	0	0	1	0	0	11	2	1096.61	CON__P13645;CON__P02535-1	CON__P13645	308	318			no	no	2	0.02176	91.069					By MS/MS
AAQPRSDGPEGQGQGQLL	ISIMGIGVDTIDMVMAAQPRSDGPEGQGQG	PRSDGPEGQGQGQLLIKTVKLAFSVTNNVI	M	A	A	L	L	I	2	1	0	1	0	4	1	4	0	0	2	0	0	0	2	1	0	0	0	0	0	0	18	1	1807.88	G3IL93	G3IL93	272	289			yes	yes	2	0.0022722	89.629					By MS/MS
AAQQHPQAAASY	APYRTQSSASLAASYAAQQHPQAAASYRGQ	ASYAAQQHPQAAASYRGQPGSAYDGTGQPS	Y	A	A	S	Y	R	5	0	0	0	0	3	0	0	1	0	0	0	0	0	1	1	0	0	1	0	0	0	12	0	1241.58	G3I4K5	G3I4K5	411	422			yes	yes	2	0.020305	109.71		By MS/MS
AASALPALVM	RVSTTQKRYAVCSALAASALPALVMSNGHR	VCSALAASALPALVMSNGHRIEEVPELPLV	L	A	A	V	M	S	4	0	0	0	0	0	0	0	0	0	2	0	1	0	1	1	0	0	0	1	0	0	10	2	942.521	G3H8N3;G3HDV8	G3HDV8	129	138			no	no	2	3.2873e-07	148.07	By MS/MS	By MS/MS	By MS/MS		By matching
AASSSSLEKSY	KLCYVALDFEQEMATAASSSSLEKSYELPD	EMATAASSSSLEKSYELPDGQVITIGNERF	T	A	A	S	Y	E	2	0	0	0	0	0	1	0	0	0	1	1	0	0	0	5	0	0	1	0	0	0	11	1	1128.53	G3GVD0;G3HQY2;G3I6E6;G3H5Q0;G3I4A0;G3GX66;G3GX23	G3GVD0	230	240			yes	no	2	0.046586	87.298		By MS/MS	By MS/MS
AAVAPPGPSAAPAPAAGVF	DIDSFVPSKAAPAPAAAVAPPGPSAAPAPA	PPGPSAAPAPAAGVFTDIPISNIRRVIAQR	A	A	A	V	F	T	8	0	0	0	0	0	0	2	0	0	0	0	0	1	5	1	0	0	0	2	0	0	19	0	1617.85	G3H2H5	G3H2H5	401	419			yes	yes	2	0.02424	91.549
AAVDATVNQVL	AATEVKEQTKGKVKLAAVDATVNQVLANRY	KVKLAAVDATVNQVLANRYGIRGFPTIKIF	L	A	A	V	L	A	3	0	1	1	0	1	0	0	0	0	1	0	0	0	0	0	1	0	0	3	0	0	11	0	1099.59	G3HB04	G3HB04	37	47			yes	yes	2	1.0509e-06	151.27
ACAQAGADVVDVAVD	IHTHDTSGAGVAAMLACAQAGADVVDVAVD	ACAQAGADVVDVAVDSMSGMTSQPSMGALV	L	A	C	V	D	S	5	0	0	3	1	1	0	1	0	0	0	0	0	0	0	0	0	0	0	4	0	0	15	0	1459.66	G3I4L6	G3I4L6	785	799			yes	yes	2	0.0024955	104.82					By matching
ACAQAGADVVDVAVDSM	IHTHDTSGAGVAAMLACAQAGADVVDVAVD	AQAGADVVDVAVDSMSGMTSQPSMGALVAC	L	A	C	S	M	S	5	0	0	3	1	1	0	1	0	0	0	0	1	0	0	1	0	0	0	4	0	0	17	0	1677.73	G3I4L6	G3I4L6	785	801			yes	yes	2	0.0014983	108.56					By matching
ACAQAGADVVDVAVDSMSGM	IHTHDTSGAGVAAMLACAQAGADVVDVAVD	GADVVDVAVDSMSGMTSQPSMGALVACTKG	L	A	C	G	M	T	5	0	0	3	1	1	0	2	0	0	0	0	2	0	0	2	0	0	0	4	0	0	20	1	1952.83	G3I4L6	G3I4L6	785	804			yes	yes	2	1.365e-18	183.79					By MS/MS
ACAQTGSGKTAAF	QKHAIPIIKEKRDLMACAQTGSGKTAAFLL	LMACAQTGSGKTAAFLLPILSQIYADGPGE	M	A	C	A	F	L	4	0	0	0	1	1	0	2	0	0	0	1	0	1	0	1	2	0	0	0	0	0	13	0	1268.58	G3GSH5	G3GSH5	222	234			yes	yes	2	0.0064066	90.108
ACGEAACASVH	LKHVNGQDQVVPGLYACGEAACASVHGANR	PGLYACGEAACASVHGANRLGANSLLDLVV	Y	A	C	V	H	G	4	0	0	0	2	0	1	1	1	0	0	0	0	0	0	1	0	0	0	1	0	0	11	0	1131.44	G3IFX1	G3IFX1	426	436			yes	yes	2	2.229e-07	155.75		By MS/MS	By MS/MS		By MS/MS
ACKTGPENAQDRF	SNKELLGPPLGENGFACKTGPENAQDRFAL	GFACKTGPENAQDRFALMTPSKEGHWDCSV	F	A	C	R	F	A	2	1	1	1	1	1	1	1	0	0	0	1	0	1	1	0	1	0	0	0	0	0	13	0	1492.67	G3HJ15	G3HJ15	1369	1381			yes	yes	3	0.014168	66.215		By MS/MS
ACVRQPSQGPTF	GLVQALGAHLNQNVFACVRQPSQGPTFGIK	NVFACVRQPSQGPTFGIKGGAAGGGYSQVI	F	A	C	T	F	G	1	1	0	0	1	2	0	1	0	0	0	0	0	1	2	1	1	0	0	1	0	0	12	0	1346.64	G3H4Z5	G3H4Z5	407	418			yes	yes	2	0.0224	115.78
ADAAVDPIDFPVAPAY	AQRLNVKPLARIAAFADAAVDPIDFPVAPA	DAAVDPIDFPVAPAYAVPKVLKYAGLKKED	F	A	D	A	Y	A	5	0	0	3	0	0	0	0	0	1	0	0	0	1	3	0	0	0	1	2	0	0	16	1	1630.79	G3I0C8	G3I0C8	313	328			yes	yes	2	0.021267	91.584					By MS/MS
ADAQVITVPK	______________________________	______________________________	M	A	D	P	K	K	2	0	0	1	0	1	0	0	0	1	0	1	0	0	1	0	1	0	0	2	0	0	10	0	1040.59	G3HV92	G3HV92	2	11			yes	yes	2	0.0036477	113.93
ADDKVAQSL	VFIPKPFRAFAFVTFADDKVAQSLCGEDLI	FAFVTFADDKVAQSLCGEDLIIKGISVHIS	F	A	D	S	L	C	2	0	0	2	0	1	0	0	0	0	1	1	0	0	0	1	0	0	0	1	0	0	9	0	945.477	G3I5W3	G3I5W3	34	42			yes	yes	2	0.015504	101.64
ADEEIPRSPF	YTPSQEGPYIVSVKYADEEIPRSPFKVKVL	VSVKYADEEIPRSPFKVKVLPTYDASKVTA	Y	A	D	P	F	K	1	1	0	1	0	0	2	0	0	1	0	0	0	1	2	1	0	0	0	0	0	0	10	0	1159.55	G3HFM4	G3HFM4	1498	1507			yes	yes	2	0.03236	83.783
ADIQTERAY	______________________________	______________________________	M	A	D	A	Y	Q	2	1	0	1	0	1	1	0	0	1	0	0	0	0	0	0	1	0	1	0	0	0	9	0	1065.51	G3I004	G3I004	2	10			yes	yes	2	0.026722	112.84		By MS/MS	By MS/MS
ADKQISLPAKL	______________________________	______________________________	M	A	D	K	L	I	2	0	0	1	0	1	0	0	0	1	2	2	0	0	1	1	0	0	0	0	0	0	11	1	1182.7	G3I3H0	G3I3H0	2	12			yes	yes	2	0.024059	89.047
ADLHQLKDNEVL	______________________________	______________________________	M	A	D	V	L	M	1	0	1	2	0	1	1	0	1	0	3	1	0	0	0	0	0	0	0	1	0	0	12	2	1393.72	G3H9Z1	G3H9Z1	2	13			yes	yes	2	0.024806	97.734
ADLSEAANRNNDAL	AKNLQEAEEWYKSKFADLSEAANRNNDALR	FADLSEAANRNNDALRQAKQESNEYRRQVQ	F	A	D	A	L	R	4	1	3	2	0	0	1	0	0	0	2	0	0	0	0	1	0	0	0	0	0	0	14	1	1472.69	G3HHR3	G3HHR3	296	309			yes	yes	2	3.2508e-05	145.91	By MS/MS	By MS/MS	By MS/MS
ADQLTEEQIAEF	______________________________	______________________________	M	A	D	E	F	K	2	0	0	1	0	2	3	0	0	1	1	0	0	1	0	0	1	0	0	0	0	0	12	1	1392.64	G3IM13	G3IM13	2	13			yes	yes	2	0.0038119	142.92					By MS/MS
ADQPIDADVTVIGSGPGGY	SPGLQGVSSVPLRTYADQPIDADVTVIGSG	IDADVTVIGSGPGGYVAAIKAAQLGFKTVC	Y	A	D	G	Y	V	2	0	0	3	0	1	0	4	0	2	0	0	0	0	2	1	1	0	1	2	0	0	19	0	1830.86	G3I277	G3I277	36	54			yes	yes	2	0.013401	109.44
ADSDIVPPASTW	STPEAAAQVVQWVSFADSDIVPPASTWVFP	VSFADSDIVPPASTWVFPTLGIMHHNKQVC	F	A	D	T	W	V	2	0	0	2	0	0	0	0	0	1	0	0	0	0	2	2	1	1	0	1	0	0	12	0	1257.59	G3I072;G3IE48	G3I072	102	113			yes	no	2	0.033079	76.827	By MS/MS				By matching
AEAAAPAPAAGPGQM	RRPGLRRLVLQARAYAEAAAPAPAAGPGQM	AEAAAPAPAAGPGQMSFTFASPTQVFFDGV	Y	A	E	Q	M	S	7	0	0	0	0	1	1	2	0	0	0	0	1	0	3	0	0	0	0	0	0	0	15	0	1308.61	G3HF65	G3HF65	23	37			yes	yes	2	1.2581e-05	123.79
AEAQAEEL	DLAQFMVQNGLSRAEAEAQAEELSFPRSVV	NGLSRAEAEAQAEELSFPRSVVEFLQGYIG	E	A	E	E	L	S	3	0	0	0	0	1	3	0	0	0	1	0	0	0	0	0	0	0	0	0	0	0	8	0	859.392	G3I4L6	G3I4L6	931	938			yes	yes	1	1.5838e-36	174.73
AEDPDNNFMPGAGPL	EEIPLQGHAFEARIYAEDPDNNFMPGAGPL	AEDPDNNFMPGAGPLVHLSTPQADVSTRIE	Y	A	E	P	L	V	2	0	2	2	0	0	1	2	0	0	1	0	1	1	3	0	0	0	0	0	0	0	15	2	1543.66	G3I7H8	G3I7H8	350	364			yes	yes	2	1.7557e-11	164.97	By MS/MS	By MS/MS	By MS/MS	By MS/MS	By MS/MS
AEESDLSRQY	DEGRQRTTKYISCVFAEESDLSRQYAREKA	ISCVFAEESDLSRQYAREKARGELLTTVSL	F	A	E	Q	Y	A	1	1	0	1	0	1	2	0	0	0	1	0	0	0	0	2	0	0	1	0	0	0	10	1	1196.53	G3I4F4	G3I4F4	336	345			yes	yes	2	0.010721	99.802		By MS/MS
AEINANRADAEEE	AVPRNDEWARFGRTLAEINANRADAEEEAA	TLAEINANRADAEEEAAARIPA________	L	A	E	E	E	A	4	1	2	1	0	0	4	0	0	1	0	0	0	0	0	0	0	0	0	0	0	0	13	0	1430.63	G3GUB2	G3GUB2	413	425			yes	yes	2	0.032399	73.632
AEINANRADAEEEAAARIPA	AVPRNDEWARFGRTLAEINANRADAEEEAA	NRADAEEEAAARIPA_______________	L	A	E	P	A	-	8	2	2	1	0	0	4	0	0	2	0	0	0	0	1	0	0	0	0	0	0	0	20	0	2081.01	G3GUB2	G3GUB2	413	432			yes	yes	3	0.010908	67.995
AENSGVKANEVISKLY	IKKFAEAFEAIPRALAENSGVKANEVISKL	ENSGVKANEVISKLYAVHQEGNKNVGLDIE	L	A	E	L	Y	A	2	0	2	0	0	0	2	1	0	1	1	2	0	0	0	2	0	0	1	2	0	0	16	1	1720.9	G3GT05	G3GT05	110	125			yes	yes	2	0.052259	80.69
AEVADNTEPITVGGRL	PTETMLSLPVTDCVYAEVADNTEPITVGGR	EVADNTEPITVGGRLILPHVPAILQYLSKT	Y	A	E	R	L	I	2	1	1	1	0	0	2	2	0	1	1	0	0	0	1	0	2	0	0	2	0	0	16	0	1640.84	G3H683	G3H683	1283	1298			yes	yes	2	8.2089e-07	125.54		By MS/MS	By MS/MS		By MS/MS
AFGGSGGRGSSSGGGY	SVTSSTISSNVASKAAFGGSGGRGSSSGGG	FGGSGGRGSSSGGGYSSGSSSYGSGGRQSG	A	A	F	G	Y	S	1	1	0	0	0	0	0	8	0	0	0	0	0	1	0	4	0	0	1	0	0	0	16	1	1359.58	CON__P35908;CON__P35908v2	CON__P35908	523	538			no	no	2	5.0216e-10	132.5			By MS/MS		By MS/MS
AFGSILEGPEPN	HIKNPDWRYRDAAVMAFGSILEGPEPNQLK	AVMAFGSILEGPEPNQLKPLVIQAMPTLIE	M	A	F	P	N	Q	1	0	1	0	0	0	2	2	0	1	1	0	0	1	2	1	0	0	0	0	0	0	12	2	1229.59	G3H5V0	G3H5V0	1038	1049			yes	yes	2	0.0012848	145.72					By MS/MS
AFHTVNCSAL	LFSKESPLLPAAAELAFHTVNCSALNAEEL	AAAELAFHTVNCSALNAEELRRENGLEVLQ	L	A	F	A	L	N	2	0	1	0	1	0	0	0	1	0	1	0	0	1	0	1	1	0	0	1	0	0	10	1	1118.52	G3GZH6	G3GZH6	1426	1435			yes	yes	2	0.015875	95.909		By MS/MS
AFLQTGNY	SHEQGEMTMLYDLFFAFLQTGNYKEAKKII	MLYDLFFAFLQTGNYKEAKKIIETPGIRAR	F	A	F	N	Y	K	1	0	1	0	0	1	0	1	0	0	1	0	0	1	0	0	1	0	1	0	0	0	8	2	912.434	G3GV47	G3GV47	896	903			yes	yes	1	6.4813e-15	151.29
AFQNTSEGDKY	PPTASISRALSMYEEAFQNTSEGDKYACSP	MYEEAFQNTSEGDKYACSPLPSYLEGLGCV	E	A	F	K	Y	A	1	0	1	1	0	1	1	1	0	0	0	1	0	1	0	1	1	0	1	0	0	0	11	1	1258.55	G3I3B3	G3I3B3	705	715			yes	yes	2	0.0073541	108.98
AFSDIQTGRVL	ATGDYLLSSSDDQYWAFSDIQTGRVLTKVT	DQYWAFSDIQTGRVLTKVTDETSGCSLTCA	W	A	F	V	L	T	1	1	0	1	0	1	0	1	0	1	1	0	0	1	0	1	1	0	0	1	0	0	11	1	1205.64	G3IE04	G3IE04	314	324			yes	yes	2	0.033942	92.051
AGAGESGKLQE	ASTATTISDVFSGTFAGAGESGKLQEVMQE	SGTFAGAGESGKLQEVMQELRALRVLVKEQ	F	A	G	Q	E	V	2	0	0	0	0	1	2	3	0	0	1	1	0	0	0	1	0	0	0	0	0	0	11	1	1045.5	G3I3Z5	G3I3Z5	440	450			yes	yes	2	8.359e-17	163.65			By matching
AGDDAPRAVF	ALVVDNGSGMCKAGFAGDDAPRAVFPSIVG	CKAGFAGDDAPRAVFPSIVGRPRHQGVMVG	F	A	G	V	F	P	3	1	0	2	0	0	0	1	0	0	0	0	0	1	1	0	0	0	0	1	0	0	10	0	1017.49	G3GVD0;G3HQY2;G3I6E6;G3H5Q0;G3I4A0	G3GVD0	22	31			yes	no	2	0.001095	122.13	By MS/MS	By MS/MS	By MS/MS	By matching	By MS/MS
AGDDAPRAVFPS	ALVVDNGSGMCKAGFAGDDAPRAVFPSIVG	AGFAGDDAPRAVFPSIVGRPRHQGVMVGMG	F	A	G	P	S	I	3	1	0	2	0	0	0	1	0	0	0	0	0	1	2	1	0	0	0	1	0	0	12	1	1201.57	G3GVD0;G3HQY2;G3I6E6;G3H5Q0;G3I4A0	G3GVD0	22	33			yes	no	2	0.023135	91.658		By MS/MS	By MS/MS
AGDDAPRAVFPSIV	ALVVDNGSGMCKAGFAGDDAPRAVFPSIVG	FAGDDAPRAVFPSIVGRPRHQGVMVGMGQK	F	A	G	I	V	G	3	1	0	2	0	0	0	1	0	1	0	0	0	1	2	1	0	0	0	2	0	0	14	1	1413.73	G3GVD0;G3HQY2;G3I6E6;G3H5Q0;G3I4A0	G3GVD0	22	35			yes	no	2	0.0013053	90.653		By MS/MS			By MS/MS
AGDQPTVQTPL	GGEHVPNSPFQVTALAGDQPTVQTPLRTQQ	VTALAGDQPTVQTPLRTQQLAPQYTYPQGS	L	A	G	P	L	R	1	0	0	1	0	2	0	1	0	0	1	0	0	0	2	0	2	0	0	1	0	0	11	0	1125.57	G3IBK2	G3IBK2	1583	1593			yes	yes	2	0.0051568	94.85
AGEFDQGSSSEKIQKL	VTAAHCGVTTSDVVVAGEFDQGSSSEKIQK	GEFDQGSSSEKIQKLKIAKVFKNSKYNSLT	V	A	G	K	L	K	1	0	0	1	0	2	2	2	0	1	1	2	0	1	0	3	0	0	0	0	0	0	16	1	1722.84	CON__P00766;P00766	CON__P00766	68	83			yes	no	2	5.8345e-10	118.48
AGGDGLLVGSEKVT	GGLGAGLGGGFGGGFAGGDGLLVGSEKVTM	FAGGDGLLVGSEKVTMQNLNDRLASYLDKV	F	A	G	V	T	M	1	0	0	1	0	0	1	4	0	0	2	1	0	0	0	1	1	0	0	2	0	0	14	2	1301.68	CON__P02533	CON__P02533	105	118			no	no	2	0.019138	91.961			By MS/MS
AGGDGLLVGSEKVTM	GGLGAGLGGGFGGGFAGGDGLLVGSEKVTM	AGGDGLLVGSEKVTMQNLNDRLASYLDKVR	F	A	G	T	M	Q	1	0	0	1	0	0	1	4	0	0	2	1	1	0	0	1	1	0	0	2	0	0	15	2	1432.72	CON__P02533	CON__P02533	105	119			no	no	2	0.015338	86.313			By MS/MS
AGIDSSSPEVKGY	RQQSHFAMMHGGTGFAGIDSSSPEVKGYWA	GFAGIDSSSPEVKGYWASLDASTQTTHELT	F	A	G	G	Y	W	1	0	0	1	0	0	1	2	0	1	0	1	0	0	1	3	0	0	1	1	0	0	13	0	1308.62	G3HXL1	G3HXL1	258	270			yes	yes	2	0.0028209	140.16	By MS/MS	By MS/MS	By MS/MS		By MS/MS
AGKQLEDGRTL	QDKEGIPPDQQRLIFAGKQLEDGRTLSDYN	RLIFAGKQLEDGRTLSDYNIQKESTLHLVL	F	A	G	T	L	S	1	1	0	1	0	1	1	2	0	0	2	1	0	0	0	0	1	0	0	0	0	0	11	1	1186.63	G3GVL0;G3I129	G3GVL0	46	56			yes	no	2;3	6.7997e-06	142.83		By MS/MS	By MS/MS		By MS/MS
AGKQLEDGRTLSDY	QDKEGIPPDQQRLIFAGKQLEDGRTLSDYN	FAGKQLEDGRTLSDYNIQKESTLHLVLRLR	F	A	G	D	Y	N	1	1	0	2	0	1	1	2	0	0	2	1	0	0	0	1	1	0	1	0	0	0	14	2	1551.75	G3GVL0;G3I129	G3GVL0	46	59			yes	no	2	0.0026493	114.86		By MS/MS
AGLSSDDPDLGPAHVVT	PKYPEVGDVRVSFSYAGLSSDDPDLGPAHV	LSSDDPDLGPAHVVTVIARQRGDQLVPYST	Y	A	G	V	T	V	2	0	0	3	0	0	0	2	1	0	2	0	0	0	2	2	1	0	0	2	0	0	17	2	1649.79	G3GS14	G3GS14	246	262			yes	yes	2	7.6467e-06	160.18		By MS/MS			By MS/MS
AGNLASGGAAGAT	FLGGVDKRTQFWRYFAGNLASGGAAGATSL	YFAGNLASGGAAGATSLCFVYPLDFARTRL	F	A	G	A	T	S	5	0	1	0	0	0	0	4	0	0	1	0	0	0	0	1	1	0	0	0	0	0	13	1	1016.49	G3H777;G3I8W9	G3H777	235	247			yes	no	2	7.1585e-26	173.37
AGNLASGGAAGATSL	FLGGVDKRTQFWRYFAGNLASGGAAGATSL	AGNLASGGAAGATSLCFVYPLDFARTRLAA	F	A	G	S	L	C	5	0	1	0	0	0	0	4	0	0	2	0	0	0	0	2	1	0	0	0	0	0	15	1	1216.6	G3H777;G3I8W9	G3H777	235	249			yes	no	2	1.8648e-11	164.64	By MS/MS	By MS/MS	By MS/MS		By MS/MS
AGQGKASSPSLEQPY	RGLLAAGMGDVVNIWAGQGKASSPSLEQPY	AGQGKASSPSLEQPYLTHRLSGRVHGLQFC	W	A	G	P	Y	L	2	0	0	0	0	2	1	2	0	0	1	1	0	0	2	3	0	0	1	0	0	0	15	1	1518.73	G3I6W6	G3I6W6	192	206			yes	yes	2	0.010016	79.693
AGRDPAAAPATGN	PRLRTTIDRAKPVWYAGRDPAAAPATGNKK	WYAGRDPAAAPATGNKKTHLTELQRFLDTA	Y	A	G	G	N	K	5	1	1	1	0	0	0	2	0	0	0	0	0	0	2	0	1	0	0	0	0	0	13	0	1167.56	G3HMB4	G3HMB4	880	892			yes	yes	2	0.026799	75.479
AGSSGPGASSGPGGDHSEL	LRDIARARENIQKSLAGSSGPGASSGPGGD	GPGASSGPGGDHSELIVRIASLEVENQNLR	L	A	G	E	L	I	2	0	0	1	0	0	1	6	1	0	1	0	0	0	2	5	0	0	0	0	0	0	19	0	1625.69	G3I5H3	G3I5H3	119	137			yes	yes	2	1.4619e-27	193.73		By MS/MS	By MS/MS		By matching
AGTVDTQFIDENPELF	NIPFLQNVLNNQQFLAGTVDTQFIDENPEL	GTVDTQFIDENPELFQLRPAQNRAQKLLHY	L	A	G	L	F	Q	1	0	1	2	0	1	2	1	0	1	1	0	0	2	1	0	2	0	0	1	0	0	16	2	1794.83	G3I4L6	G3I4L6	473	488			yes	yes	2	4.1201e-06	196.88				By matching	By MS/MS
AGVAAPVTQVTL	ERLVAIRTEYNLRLKAGVAAPVTQVTLQTT	RLKAGVAAPVTQVTLQTTQRRPELEDSTLR	K	A	G	T	L	Q	3	0	0	0	0	1	0	1	0	0	1	0	0	0	1	0	2	0	0	3	0	0	12	0	1125.64	G3HWJ2	G3HWJ2	637	648			yes	yes	2	0.0020603	95.358
AGVDVTKEPIPVLPTVHY	LATRLPGISETAMIFAGVDVTKEPIPVLPT	DVTKEPIPVLPTVHYNMGGIPTNYKGQVLK	F	A	G	H	Y	N	1	0	0	1	0	0	1	1	1	1	1	1	0	0	3	0	2	0	1	4	0	0	18	1	1934.05	G3IFX1	G3IFX1	380	397			yes	yes	2;3	0.001337	174.73
AGVSSIILNEDNSVVL	SKNVAKLQKHFKKMFAGVSSIILNEDNSVV	GVSSIILNEDNSVVLGISSREGEEVMFKTP	F	A	G	V	L	G	1	0	2	1	0	0	1	1	0	2	2	0	0	0	0	3	0	0	0	3	0	0	16	1	1628.86	G3H352	G3H352	1586	1601			yes	yes	2	0.00032213	120.09		By MS/MS
AHIGNVASSVPVENF	RSMSCPSTGLEEDVLAHIGNVASSVPVENF	AHIGNVASSVPVENFTIHGGLSRILKTRKE	L	A	H	N	F	T	2	0	2	0	0	0	1	1	1	1	0	0	0	1	1	2	0	0	0	3	0	0	15	0	1539.77	G3HMB4	G3HMB4	509	523			yes	yes	2	0.0004448	120.06		By MS/MS
AHISGATSVDQR	LIEEKGAVEALAAALAHISGATSVDQRSLI	AALAHISGATSVDQRSLINSQAGFVTMILR	L	A	H	Q	R	S	2	1	0	1	0	1	0	1	1	1	0	0	0	0	0	2	1	0	0	1	0	0	12	0	1240.62	G3H6U1	G3H6U1	568	579			yes	yes	2	0.020336	109.42		By MS/MS	By matching
AHISGATSVDQRSL	LIEEKGAVEALAAALAHISGATSVDQRSLI	LAHISGATSVDQRSLINSQAGFVTMILRCS	L	A	H	S	L	I	2	1	0	1	0	1	0	1	1	1	1	0	0	0	0	3	1	0	0	1	0	0	14	0	1440.73	G3H6U1	G3H6U1	568	581			yes	yes	2	0.0013898	91.855
AHLDATTVL	VPADDLTDPAPATTFAHLDATTVLSRAIAE	APATTFAHLDATTVLSRAIAELGIYPAVDP	F	A	H	V	L	S	2	0	0	1	0	0	0	0	1	0	2	0	0	0	0	0	2	0	0	1	0	0	9	1	939.503	G3HRN0	G3HRN0	382	390			yes	yes	2	0.012479	113.25					By MS/MS
AHSEEIAATQ	RERLQRLEEEHRAALAHSEEIAATQAAAAK	HRAALAHSEEIAATQAAAAKALPNGRDALD	L	A	H	T	Q	A	3	0	0	0	0	1	2	0	1	1	0	0	0	0	0	1	1	0	0	0	0	0	10	0	1055.49	G3HWJ3	G3HWJ3	135	144			yes	yes	2	0.0028413	143.61		By MS/MS	By MS/MS		By MS/MS
AHTDCPGHADY	INAAHVEYSTAARHYAHTDCPGHADYVKNM	ARHYAHTDCPGHADYVKNMITGTAPLDGCI	Y	A	H	D	Y	V	2	0	0	2	1	0	0	1	2	0	0	0	0	0	1	0	1	0	1	0	0	0	11	0	1242.47	G3I7M2	G3I7M2	123	133			yes	yes	2	0.0031413	157.86
AHVDVKTTDGY	DKMCSMVKKWQTMIEAHVDVKTTDGYLLRL	TMIEAHVDVKTTDGYLLRLFCVGFTKKRNN	E	A	H	G	Y	L	1	0	0	2	0	0	0	1	1	0	0	1	0	0	0	0	2	0	1	2	0	0	11	0	1204.57	G3HKG8	G3HKG8	123	133			yes	yes	2	0.037947	71.223		By MS/MS
AHYEEQPVEE	LSAEEAAKQRKEKVWAHYEEQPVEEALPVL	KEKVWAHYEEQPVEEALPVLEEKERSASYK	W	A	H	E	E	A	1	0	0	0	0	1	4	0	1	0	0	0	0	0	1	0	0	0	1	1	0	0	10	1	1229.52	G3GZ85	G3GZ85	635	644			yes	yes	2	0.0021047	122.52		By MS/MS	By MS/MS		By MS/MS
AIENVETNLPL	NLHEAASDCVCSALYAIENVETNLPLAMQL	SALYAIENVETNLPLAMQLFQGVLTLETAY	Y	A	I	P	L	A	1	0	2	0	0	0	2	0	0	1	2	0	0	0	1	0	1	0	0	1	0	0	11	1	1211.64	G3GZ54	G3GZ54	255	265			yes	yes	2	0.0073174	91.853
AINEAIDSGDVGRTL	NKDTQEAQRFAVGIFAINEAIDSGDVGRTL	AINEAIDSGDVGRTLSALRSPDVGLYGVIP	F	A	I	T	L	S	2	1	1	2	0	0	1	2	0	2	1	0	0	0	0	1	1	0	0	1	0	0	15	0	1529.77	G3IF62	G3IF62	629	643			yes	yes	2	8.6274e-06	127.17	By MS/MS	By MS/MS	By MS/MS		By MS/MS
AIRNDEELNKL	RDNKKTRIIPRHLQLAIRNDEELNKLLGRV	HLQLAIRNDEELNKLLGRVTIAQGGVLPNI	L	A	I	K	L	L	1	1	2	1	0	0	2	0	0	1	2	1	0	0	0	0	0	0	0	0	0	0	11	1	1313.69	G3HDT6;G3H4Q1;G3HDS9;G3INW9;G3HPV2;G3HDV5;G3HDU4;G3H2T8;G3I968;G3HPW0;G3HPV6	G3HDT6	87	97			no	no	2;3	0.0035501	118.71		By MS/MS
AIRNDEELNKLL	RDNKKTRIIPRHLQLAIRNDEELNKLLGRV	LQLAIRNDEELNKLLGRVTIAQGGVLPNIQ	L	A	I	L	L	G	1	1	2	1	0	0	2	0	0	1	3	1	0	0	0	0	0	0	0	0	0	0	12	2	1426.78	G3HDT6;G3H4Q1;G3HDS9;G3INW9;G3HPV2;G3HDV5;G3HDU4;G3H2T8;G3I968;G3HPW0;G3HPV6	G3HDT6	87	98			no	no	2	0.033921	76.465
AISAQNEPARVQ	LVPEIDDIMRKVSKLAISAQNEPARVQCRQ	SKLAISAQNEPARVQCRQVFLKYILDYPLG	L	A	I	V	Q	C	3	1	1	0	0	2	1	0	0	1	0	0	0	0	1	1	0	0	0	1	0	0	12	0	1282.66	G3H683	G3H683	2250	2261			yes	yes	2	1.7189e-10	159.83		By MS/MS	By MS/MS		By MS/MS
AITATQKTVD	HDNFGIVEGLMTTVYAITATQKTVDGPSGK	MTTVYAITATQKTVDGPSGKLDSHSSTFDA	Y	A	I	V	D	G	2	0	0	1	0	1	0	0	0	1	0	1	0	0	0	0	3	0	0	1	0	0	10	0	1046.56	G3I1S5	G3I1S5	135	144			yes	yes	2	0.035261	80.455
AITATQKTVDGPS	HDNFGIVEGLMTTVYAITATQKTVDGPSGK	VYAITATQKTVDGPSGKLDSHSSTFDAGAG	Y	A	I	P	S	G	2	0	0	1	0	1	0	1	0	1	0	1	0	0	1	1	3	0	0	1	0	0	13	0	1287.67	G3I1S5	G3I1S5	135	147			yes	yes	2	0.0080726	119.53
AITATQKTVDGPSGK	HDNFGIVEGLMTTVYAITATQKTVDGPSGK	AITATQKTVDGPSGKLDSHSSTFDAGAGIA	Y	A	I	G	K	L	2	0	0	1	0	1	0	2	0	1	0	2	0	0	1	1	3	0	0	1	0	0	15	0	1472.78	G3I1S5	G3I1S5	135	149			yes	yes	3	0.0026882	92.063			By MS/MS
AITATQKTVDGPSGKLW	HDNFGIVEGLMTTVHAITATQKTVDGPSGK	TATQKTVDGPSGKLWRDGRGATQNIIPAST	H	A	I	L	W	R	2	0	0	1	0	1	0	2	0	1	1	2	0	0	1	1	3	1	0	1	0	0	17	1	1771.95	G3HMD1;G3GUM6;G3GSU4;G3HYZ5;G3IHS0;G3GZ97;G3GSD8;G3H7Q5	G3HMD1	178	194			yes	no	2	0.00046041	171.76
AKHAVSEGTKAVT	REIQTAVRLLLPGELAKHAVSEGTKAVTKY	ELAKHAVSEGTKAVTKYTSSKSSVRSAACC	L	A	K	V	T	K	3	0	0	0	0	0	1	1	1	0	0	2	0	0	0	1	2	0	0	2	0	0	13	0	1297.7	G3H2T4;G3HDU3;G3H2U0;G3HDV4;G3HDS4;G3IB92;G3HDT7;G3HDT0;G3HHM2;G3INX0;G3HPV1;G3HPV7	G3HPV7	49	61			no	no	2	0.0090046	113.24		By MS/MS
AKHAVSEGTKAVTKY	REIQTAVRLLLPGELAKHAVSEGTKAVTKY	AKHAVSEGTKAVTKYTSSKSSVRSAACCIK	L	A	K	K	Y	T	3	0	0	0	0	0	1	1	1	0	0	3	0	0	0	1	2	0	1	2	0	0	15	0	1588.86	G3H2T4;G3HDU3;G3H2U0;G3HDV4;G3HDS4;G3IB92;G3HDT7;G3HDT0;G3HHM2;G3INX0;G3HPV1;G3HPV7	G3HPV7	49	63			no	no	2;3	0.00080118	97.579
AKNDLAVVDVRTGTN	NKSVAELKVAISELFAKNDLAVVDVRTGTN	AKNDLAVVDVRTGTNRKFGYVDFESAEDLE	F	A	K	T	N	R	2	1	2	2	0	0	0	1	0	0	1	1	0	0	0	0	2	0	0	3	0	0	15	1	1571.83	G3IF80	G3IF80	323	337			yes	yes	2	0.025543	80.312
AKNTVIATGGY	VIALCIEDGSIHRIRAKNTVIATGGYGRTY	HRIRAKNTVIATGGYGRTYFSCTSAHTSTG	R	A	K	G	Y	G	2	0	1	0	0	0	0	2	0	1	0	1	0	0	0	0	2	0	1	1	0	0	11	0	1093.58	G3IFX1	G3IFX1	238	248			yes	yes	2	0.013551	99.815
AKVDATEQTDL	KAAKELSKHSPPIPLAKVDATEQTDLAKRF	PIPLAKVDATEQTDLAKRFDVSGYPTLKIF	L	A	K	D	L	A	2	0	0	2	0	1	1	0	0	0	1	1	0	0	0	0	2	0	0	1	0	0	11	0	1189.58	G3IDT6	G3IDT6	230	240			yes	yes	2	0.01984	93.111		By MS/MS	By MS/MS		By matching
AKVYPSSL	DMHVSQMAISFLTTLAKVYPSSLSKISGSI	ISFLTTLAKVYPSSLSKISGSILNELIGLV	L	A	K	S	L	S	1	0	0	0	0	0	0	0	0	0	1	1	0	0	1	2	0	0	1	1	0	0	8	1	863.475	G3GY17	G3GY17	696	703			yes	yes	2	0.035138	101.64
AKYPASTVQ	VGARLIAHAGSLTNLAKYPASTVQILGAEK	GSLTNLAKYPASTVQILGAEKALFRALKTR	L	A	K	V	Q	I	2	0	0	0	0	1	0	0	0	0	0	1	0	0	1	1	1	0	1	1	0	0	9	1	963.503	G3H451	G3H451	319	327			yes	yes	2	0.037213	104.2
ALEKSLEDTKNRY	QELEIELQSQLSKKAALEKSLEDTKNRYCG	KAALEKSLEDTKNRYCGQLQMIQEQISNLE	A	A	L	R	Y	C	1	1	1	1	0	0	2	0	0	0	2	2	0	0	0	1	1	0	1	0	0	0	13	2	1565.8	CON__P35527	CON__P35527	393	405			yes	yes	3	0.010327	86.467			By MS/MS
ALGSISVGNLPEYLPF	AFSSPSEEVKSAASYALGSISVGNLPEYLP	LGSISVGNLPEYLPFVLQEITSQPKRQYLL	Y	A	L	P	F	V	1	0	1	0	0	0	1	2	0	1	3	0	0	1	2	2	0	0	1	1	0	0	16	4	1675.88	G3GY17	G3GY17	855	870			yes	yes	2	0.0015766	135.86			By MS/MS
ALREENKSDMNTVL	VETQFQNGHYDKCVFALREENKSDMNTVLN	FALREENKSDMNTVLNYIFSHAQVTKKNLL	F	A	L	V	L	N	1	1	2	1	0	0	2	0	0	0	2	1	1	0	0	1	1	0	0	1	0	0	14	2	1618.8	G3H9D1	G3H9D1	332	345			yes	yes	2	0.0013053	90.653					By MS/MS
ALSVETDY	ASVPHSIINGYKRVLALSVETDYTFPLAEK	NGYKRVLALSVETDYTFPLAEKVKDILLGP	L	A	L	D	Y	T	1	0	0	1	0	0	1	0	0	0	1	0	0	0	0	1	1	0	1	1	0	0	8	1	896.413	G3GU76	G3GU76	250	257			yes	yes	1	8.2534e-97	207.2		By MS/MS	By matching
ALTKESKAL	NDAGYLAESQKFGELALTKESKALMGLYNG	QKFGELALTKESKALMGLYNGQVLCKKNKF	L	A	L	A	L	M	2	0	0	0	0	0	1	0	0	0	2	2	0	0	0	1	1	0	0	0	0	0	9	1	959.565	G3GXQ3	G3GXQ3	331	339			yes	yes	2	0.033876	114.89					By MS/MS
ALTSDNREQVQSGL	YKILQDPRLITPLAFALTSDNREQVQSGLG	FALTSDNREQVQSGLGILLEAAPLPDFPAL	F	A	L	G	L	G	1	1	1	1	0	2	1	1	0	0	2	0	0	0	0	2	1	0	0	1	0	0	14	1	1516.75	G3H7C7	G3H7C7	198	211			yes	yes	2	0.0014609	92.866		By MS/MS
ALVCDSENPQLF	ATYNIATLKPLGEVFALVCDSENPQLFTIE	EVFALVCDSENPQLFTIEFIKGQVRKYSST	F	A	L	L	F	T	1	0	1	1	1	1	1	0	0	0	2	0	0	1	1	1	0	0	0	1	0	0	12	2	1391.64	G3GZH6	G3GZH6	283	294			yes	yes	2	0.025844	76.478
ALVNWVQQTL	STCSTSTPGVYARVTALVNWVQQTLAAN__	YARVTALVNWVQQTLAAN____________	T	A	L	T	L	A	1	0	1	0	0	2	0	0	0	0	2	0	0	0	0	0	1	1	0	2	0	0	10	2	1170.64	CON__P00766;P00766	CON__P00766	233	242			yes	no	2	0.0036686	113.89		By MS/MS
ALVTGGEIASTF	VMAIEHADFAGVERLALVTGGEIASTFDHP	ERLALVTGGEIASTFDHPELVKLGSCKLIE	L	A	L	T	F	D	2	0	0	0	0	0	1	2	0	1	1	0	0	1	0	1	2	0	0	1	0	0	12	1	1164.6	G3HZ42	G3HZ42	324	335			yes	yes	2	0.026117	74.127
AMGDKIESKL	AADVTFIGPDTHAIQAMGDKIESKLLAKRA	THAIQAMGDKIESKLLAKRAKVNTIPGFDG	Q	A	M	K	L	L	1	0	0	1	0	0	1	1	0	1	1	2	1	0	0	1	0	0	0	0	0	0	10	1	1090.57	G3HGS2	G3HGS2	317	326			yes	yes	2	0.022165	89.913
ANAGKDTNGSQF	ENFKLKHYGPGWVSMANAGKDTNGSQFFIT	VSMANAGKDTNGSQFFITTVKTSWLDGKHV	M	A	N	Q	F	F	2	0	2	1	0	1	0	2	0	0	0	1	0	1	0	1	1	0	0	0	0	0	12	0	1208.54	G3H533	G3H533	141	152			yes	yes	2	0.024421	128.28
ANAQQRSTQL	EQSYINTNHEDFIGFANAQQRSTQLNKKRA	DFIGFANAQQRSTQLNKKRAIPNQVIRRGW	F	A	N	Q	L	N	2	1	1	0	0	3	0	0	0	0	1	0	0	0	0	1	1	0	0	0	0	0	10	0	1115.57	G3H6B2	G3H6B2	516	525			yes	yes	2	0.003597	126.24
ANDQIRSAVL	KEVQSEFIEVMNEIWANDQIRSAVLISSKP	MNEIWANDQIRSAVLISSKPGCFVAGADIN	W	A	N	V	L	I	2	1	1	1	0	1	0	0	0	1	1	0	0	0	0	1	0	0	0	1	0	0	10	0	1085.58	G3GXQ3	G3GXQ3	81	90			yes	yes	2	0.0097668	96.331					By MS/MS
ANEEGEAQKF	VAIEALSAMPTVRSFANEEGEAQKFRQKLE	TVRSFANEEGEAQKFRQKLEEMKTLNKKGA	F	A	N	K	F	R	2	0	1	0	0	1	3	1	0	0	0	1	0	1	0	0	0	0	0	0	0	0	10	0	1121.5	G3HQS9	G3HQS9	357	366			yes	yes	2	0.0029318	119.41		By MS/MS	By MS/MS		By MS/MS
ANEKSTMQEL	GFGGGAGGGDGGILTANEKSTMQELNSRLA	GGILTANEKSTMQELNSRLASYLDKVQALE	T	A	N	E	L	N	1	0	1	0	0	1	2	0	0	0	1	1	1	0	0	1	1	0	0	0	0	0	10	1	1149.53	CON__P35527	CON__P35527	151	160			yes	yes	2	0.0041996	108.57			By MS/MS		By MS/MS
ANFETDEVEL	DYGEKFDENDVITCFANFETDEVELSYAKN	VITCFANFETDEVELSYAKNGQDLGVAFKI	F	A	N	E	L	S	1	0	1	1	0	0	3	0	0	0	1	0	0	1	0	0	1	0	0	1	0	0	10	1	1165.51	G3H7M8	G3H7M8	98	107			yes	yes	2	0.0019102	117.04	By matching
ANFETDEVELSY	DYGEKFDENDVITCFANFETDEVELSYAKN	TCFANFETDEVELSYAKNGQDLGVAFKISK	F	A	N	S	Y	A	1	0	1	1	0	0	3	0	0	0	1	0	0	1	0	1	1	0	1	1	0	0	12	2	1415.61	G3H7M8	G3H7M8	98	109			yes	yes	2	0.031306	78.556
ANLRQQVEQF	FKSFLLKDAETSQRLANLRQQVEQFARAFP	TSQRLANLRQQVEQFARAFPMPGFDER___	L	A	N	Q	F	A	1	1	1	0	0	3	1	0	0	0	1	0	0	1	0	0	0	0	0	1	0	0	10	1	1231.63	G3HW36	G3HW36	483	492			yes	yes	2	2.5968e-05	128.38					By MS/MS
ANNDLENKIQDWY	SRLASYLDKVQALEEANNDLENKIQDWYDK	EEANNDLENKIQDWYDKKGPAAIQKNYSPY	E	A	N	W	Y	D	1	0	3	2	0	1	1	0	0	1	1	1	0	0	0	0	0	1	1	0	0	0	13	2	1621.74	CON__P35527	CON__P35527	177	189			yes	yes	2	7.9043e-05	148.76			By MS/MS
ANNLQKGSAGPM	IVQASQAEKNRAAAMANNLQKGSAGPMRLY	AAMANNLQKGSAGPMRLYVGSLHFNITEDM	M	A	N	P	M	R	2	0	2	0	0	1	0	2	0	0	1	1	1	0	1	1	0	0	0	0	0	0	12	1	1186.58	G3HAR7	G3HAR7	239	250			yes	yes	2	0.020574	107.21	By matching
ANPRLGAEEQTE	RLPAKRPTLQDVRVLANPRLGAEEQTEAQA	RVLANPRLGAEEQTEAQALTLLAAPEDAGA	L	A	N	T	E	A	2	1	1	0	0	1	3	1	0	0	1	0	0	0	1	0	1	0	0	0	0	0	12	1	1313.62	G3I4F4	G3I4F4	1793	1804			yes	yes	2	0.032053	85.807
ANSLKPDQASPSTH	HVLVVRLLLKHLHAFANSLKPDQASPSTHS	FANSLKPDQASPSTHSHATSPLEEFKRAAV	F	A	N	T	H	S	2	0	1	1	0	1	0	0	1	0	1	1	0	0	2	3	1	0	0	0	0	0	14	1	1451.7	G3HG08	G3HG08	311	324			yes	yes	3	0.0047602	74.78		By MS/MS	By MS/MS
ANTPDRLQQASL	TTCVTTGWGLTRYTNANTPDRLQQASLPLL	YTNANTPDRLQQASLPLLSNTNCKKYWGTK	N	A	N	S	L	P	2	1	1	1	0	2	0	0	0	0	2	0	0	0	1	1	1	0	0	0	0	0	12	1	1312.67	CON__P00766;P00766	CON__P00766	149	160			yes	no	2	0.00030623	149.23	By MS/MS				By MS/MS
ANTPDRLQQASLPL	TTCVTTGWGLTRYTNANTPDRLQQASLPLL	NANTPDRLQQASLPLLSNTNCKKYWGTKIK	N	A	N	P	L	L	2	1	1	1	0	2	0	0	0	0	3	0	0	0	2	1	1	0	0	0	0	0	14	2	1522.81	CON__P00766;P00766	CON__P00766	149	162			yes	no	2;3	0.0014602	125.75	By MS/MS	By MS/MS	By MS/MS		By MS/MS
ANTPDRLQQASLPLL	TTCVTTGWGLTRYTNANTPDRLQQASLPLL	ANTPDRLQQASLPLLSNTNCKKYWGTKIKD	N	A	N	L	L	S	2	1	1	1	0	2	0	0	0	0	4	0	0	0	2	1	1	0	0	0	0	0	15	3	1635.89	CON__P00766;P00766	CON__P00766	149	163			yes	no	2	8.7839e-06	113.69					By MS/MS
ANVVRQVQ	MHEAIKHEDPCAKRLANVVRQVQTSGGLWT	DPCAKRLANVVRQVQTSGGLWTECIAQLSP	L	A	N	V	Q	T	1	1	1	0	0	2	0	0	0	0	0	0	0	0	0	0	0	0	0	3	0	0	8	0	912.514	G3GS70	G3GS70	766	773			yes	yes	2	4.1406e-40	173.38
APANVTSEKDVQAAL	GGEAQAKKLGESCLFAPANVTSEKDVQAAL	APANVTSEKDVQAALTLAKEKFGRVDVAVN	F	A	P	A	L	T	4	0	1	1	0	1	1	0	0	0	1	1	0	0	1	1	1	0	0	2	0	0	15	0	1512.78	G3H7U0	G3H7U0	61	75			yes	yes	2	0.00061822	118.61	By MS/MS
APTVETAITK	KDTHICLERDISNCWAPTVETAITKVRTPV	ISNCWAPTVETAITKVRTPVMSSEAKVLVP	W	A	P	T	K	V	2	0	0	0	0	0	1	0	0	1	0	1	0	0	1	0	3	0	0	1	0	0	10	0	1029.57	G3GW85	G3GW85	200	209			yes	yes	2	0.022229	89.886
APVAASQAKQGSL	SSVPHSTAKTPHAVLAPVAASQAKQGSLIN	VLAPVAASQAKQGSLINSFKPPGPTPASCQ	L	A	P	S	L	I	4	0	0	0	0	2	0	1	0	0	1	1	0	0	1	2	0	0	0	1	0	0	13	0	1226.66	G3IDJ2	G3IDJ2	1150	1162			yes	yes	2	0.0085517	121.83
APVISAEKAY	NLVPYPRIHFPLATYAPVISAEKAYHEQLS	PLATYAPVISAEKAYHEQLSVAEITNACFE	Y	A	P	A	Y	H	3	0	0	0	0	0	1	0	0	1	0	1	0	0	1	1	0	0	1	1	0	0	10	0	1047.56	G3I6I6;G3HWE9;G3H3C6;G3HN36;G3GVM3	G3I6I6	273	282			yes	no	2	0.016424	90.657					By MS/MS
APVLDCHTA	QVIILNHPGQISAGYAPVLDCHTAHIACKF	QISAGYAPVLDCHTAHIACKFAELKEKIDR	Y	A	P	T	A	H	2	0	0	1	1	0	0	0	1	0	1	0	0	0	1	0	1	0	0	1	0	0	9	1	982.454	G3HH39;G3IHP6;G3HWX4	G3HH39	326	334			no	no	2	0.028081	119.89		By MS/MS			By MS/MS
APVLDCHTAH	QVIILNHPGQISAGYAPVLDCHTAHIACKF	ISAGYAPVLDCHTAHIACKFAELKEKIDRR	Y	A	P	A	H	I	2	0	0	1	1	0	0	0	2	0	1	0	0	0	1	0	1	0	0	1	0	0	10	1	1119.51	G3HH39;G3IHP6;G3HWX4	G3HH39	326	335			no	no	2	2.201e-05	134.06		By MS/MS	By MS/MS		By MS/MS
APVNVTTEVK	RVETGVLKPGMVVTFAPVNVTTEVKSVEMH	MVVTFAPVNVTTEVKSVEMHHEALSEALPG	F	A	P	V	K	S	1	0	1	0	0	0	1	0	0	0	0	1	0	0	1	0	2	0	0	3	0	0	10	0	1056.58	G3HH39;G3IHP6	G3HH39	249	258			yes	no	2	0.0029831	115.71	By MS/MS	By MS/MS	By MS/MS
APVNVTTEVKSVE	RVETGVLKPGMVVTFAPVNVTTEVKSVEMH	TFAPVNVTTEVKSVEMHHEALSEALPGDNV	F	A	P	V	E	M	1	0	1	0	0	0	2	0	0	0	0	1	0	0	1	1	2	0	0	4	0	0	13	0	1371.72	G3HH39;G3IHP6	G3HH39	249	261			yes	no	2	7.9392e-18	187.85	By MS/MS	By MS/MS	By MS/MS		By matching
APVNVTTEVKSVEM	RVETGVLKPGMVVTFAPVNVTTEVKSVEMH	FAPVNVTTEVKSVEMHHEALSEALPGDNVG	F	A	P	E	M	H	1	0	1	0	0	0	2	0	0	0	0	1	1	0	1	1	2	0	0	4	0	0	14	0	1502.77	G3HH39;G3IHP6	G3HH39	249	262			yes	no	2	7.4047e-25	177.83	By MS/MS
AQACQDAGVRF	AVHPGYGFLSERADFAQACQDAGVRFIGPS	RADFAQACQDAGVRFIGPSPEVVRKMGDKV	F	A	Q	R	F	I	3	1	0	1	1	2	0	1	0	0	0	0	0	1	0	0	0	0	0	1	0	0	11	0	1221.56	G3I4L6	G3I4L6	128	138			yes	yes	2	0.003271	128.36		By MS/MS	By MS/MS		By MS/MS
AQAQAQAQVPAKAPL	VKMQGSITTPGSIALAQAQAQAQVPAKAPL	AQAQAQAQVPAKAPLAGQVNTMVTTSTTTT	L	A	Q	P	L	A	6	0	0	0	0	4	0	0	0	0	1	1	0	0	2	0	0	0	0	1	0	0	15	0	1490.82	G3I2X8	G3I2X8	155	169			yes	yes	2	0.013605	77.662			By MS/MS
AQATGKPAQY	ASVPEGLLSELTQQLAQATGKPAQYIAVHV	LTQQLAQATGKPAQYIAVHVVPDQLMTFSG	L	A	Q	Q	Y	I	3	0	0	0	0	2	0	1	0	0	0	1	0	0	1	0	1	0	1	0	0	0	10	0	1033.52	G3HY08	G3HY08	28	37			yes	yes	2	5.1792e-06	139.74
AQATQERTDLY	FNSVKEKEERGIARLAQATQERTDLYAKQG	IARLAQATQERTDLYAKQGRGSQFTSKEER	L	A	Q	L	Y	A	2	1	0	1	0	2	1	0	0	0	1	0	0	0	0	0	2	0	1	0	0	0	11	1	1294.62	G3IIZ6	G3IIZ6	277	287			yes	yes	2	0.0082114	107.21		By MS/MS
AQFGSDLDAATQ	TMKLELAQYREVAAFAQFGSDLDAATQQLL	AAFAQFGSDLDAATQQLLSRGVRLTELLKQ	F	A	Q	T	Q	Q	3	0	0	2	0	2	0	1	0	0	1	0	0	1	0	1	1	0	0	0	0	0	12	2	1222.55	G3HAE3	G3HAE3	179	190			yes	yes	2	0.020609	106.88	By MS/MS	By MS/MS
AQGHTTVAEL	LQEAGILSMEELQRLAQGHTTVAELSQRED	ELQRLAQGHTTVAELSQREDVHQYLKGRSS	L	A	Q	E	L	S	2	0	0	0	0	1	1	1	1	0	1	0	0	0	0	0	2	0	0	1	0	0	10	0	1025.51	G3HWJ3	G3HWJ3	198	207			yes	yes	2	0.015557	96.253		By MS/MS	By MS/MS
AQGNYSEAAKVA	AGAEELFARKFNALFAQGNYSEAAKVAANA	ALFAQGNYSEAAKVAANAPKGILRTPDTIR	F	A	Q	V	A	A	4	0	1	0	0	1	1	1	0	0	0	1	0	0	0	1	0	0	1	1	0	0	12	1	1207.58	G3HJ89	G3HJ89	373	384			yes	yes	2	0.023977	88.496		By MS/MS	By MS/MS		By MS/MS
AQINQGESITH	TSSGSDDSASRSALFAQINQGESITHALKH	SALFAQINQGESITHALKHVSDDMKTHKNP	F	A	Q	T	H	A	1	0	1	0	0	2	1	1	1	2	0	0	0	0	0	1	1	0	0	0	0	0	11	0	1196.58	G3HN88	G3HN88	258	268			yes	yes	2	0.0015174	141.2	By MS/MS	By MS/MS	By MS/MS
AQMLVQDEEPLADITQIVDVF	LRNVMRISPDQGQQFAQMLVQDEEPLADIT	DEEPLADITQIVDVFMEYNLIQQCTAFLLD	F	A	Q	V	F	M	2	0	0	3	0	3	2	0	0	2	2	0	1	1	1	0	1	0	0	3	0	0	21	3	2373.18	G3HJ89	G3HJ89	533	553			yes	yes	2	0.0064561	133.47	By MS/MS
AQNSGFDLQETL	VQAFADALLIIPKVLAQNSGFDLQETLVKV	KVLAQNSGFDLQETLVKVQAEHSESGQLVG	L	A	Q	T	L	V	1	0	1	1	0	2	1	1	0	0	2	0	0	1	0	1	1	0	0	0	0	0	12	2	1321.62	G3I2M1	G3I2M1	452	463			yes	yes	2	0.025859	76.345
AQQAADKY	______________________________	______________________________	M	A	Q	K	Y	L	3	0	0	1	0	2	0	0	0	0	0	1	0	0	0	0	0	0	1	0	0	0	8	0	893.424	G3IH63	G3IH63	2	9			yes	yes	2	4.9874e-10	147.52	By MS/MS
AQQVQQVADDYGKC	GDGPICLVLAPTRELAQQVQQVADDYGKCS	LAQQVQQVADDYGKCSRLKSTCIYGGAPKG	L	A	Q	K	C	S	2	0	0	2	1	4	0	1	0	0	0	1	0	0	0	0	0	0	1	2	0	0	14	1	1608.72	G3IJD1	G3IJD1	178	191			yes	yes	2	9.5513e-10	150.94		By MS/MS	By MS/MS
AQVKPDGTY	MDNYRIPRENMLMKYAQVKPDGTYVKPLND	NMLMKYAQVKPDGTYVKPLNDKLTYGTMVF	Y	A	Q	T	Y	V	1	0	0	1	0	1	0	1	0	0	0	1	0	0	1	0	1	0	1	1	0	0	9	0	977.482	G3HTV9	G3HTV9	152	160			yes	yes	2	0.023609	96.492		By MS/MS	By MS/MS
AQVVDADRTLL	LEVDLSQHLREGQPHAQVVDADRTLLSHMT	GQPHAQVVDADRTLLSHMTLYQDVYVQLLE	H	A	Q	L	L	S	2	1	0	2	0	1	0	0	0	0	2	0	0	0	0	0	1	0	0	2	0	0	11	1	1199.65	G3GX18	G3GX18	1136	1146			yes	yes	2	0.034114	77.677					By MS/MS
ARKDSETGENIRQAAS	CNKLKEEISKMRELLARKDSETGENIRQAA	RKDSETGENIRQAASSLQQASLKLFEMAYK	L	A	R	A	S	S	3	2	1	1	0	1	2	1	0	1	0	1	0	0	0	2	1	0	0	0	0	0	16	0	1731.85	G3HEZ0;G3HQE8	G3HEZ0	549	564			yes	no	3	0.0092865	97.904		By matching
ARVEEEAAQKNM	KMQLAKKEEELQAALARVEEEAAQKNMALK	AALARVEEEAAQKNMALKKIRELEAQISEL	L	A	R	N	M	A	3	1	1	0	0	1	3	0	0	0	0	1	1	0	0	0	0	0	0	1	0	0	12	0	1374.66	G3IH63	G3IH63	1111	1122			yes	yes	2	0.02697	84.17
ARVIVGGSSEY	VSMVYSEEGAEDRTFARVIVGGSSEYKINN	DRTFARVIVGGSSEYKINNKVVQLHEYSEE	F	A	R	E	Y	K	1	1	0	0	0	0	1	2	0	1	0	0	0	0	0	2	0	0	1	2	0	0	11	0	1136.58	G3H7U2	G3H7U2	95	105			yes	yes	2	0.044481	66.621
ASAADGDVGEAL	______________________________	______________________________	M	A	S	A	L	E	4	0	0	2	0	0	1	2	0	0	1	0	0	0	0	1	0	0	0	1	0	0	12	0	1074.48	G3GUQ8	G3GUQ8	2	13			yes	yes	2	0.019873	82.241
ASAADGDVGEALEQM	______________________________	ASAADGDVGEALEQMRGLWPGVEDLSLHKL	M	A	S	Q	M	R	4	0	0	2	0	1	2	2	0	0	1	0	1	0	0	1	0	0	0	1	0	0	15	1	1462.62	G3GUQ8	G3GUQ8	2	16			yes	yes	2	0.0026441	98.254
ASAVGIGTTQVQQE	MTLETKQIVEILTAYASAVGIGTTQVQQE_	YASAVGIGTTQVQQE_______________	Y	A	S	Q	E	-	2	0	0	0	0	3	1	2	0	1	0	0	0	0	0	1	2	0	0	2	0	0	14	0	1387.69	G3HJK8	G3HJK8	703	716			yes	yes	2	0.0028557	133.91	By MS/MS
ASEDIAKLAETL	______________________________	______________________________	M	A	S	T	L	A	3	0	0	1	0	0	2	0	0	1	2	1	0	0	0	1	1	0	0	0	0	0	12	1	1259.66	G3I531	G3I531	2	13			yes	yes	2	2.3169e-06	153.97		By MS/MS			By matching
ASESKDTELAEE	ELCKKDSLYKDAMQYASESKDTELAEELLQ	MQYASESKDTELAEELLQWFLQEEKRECFG	Y	A	S	E	E	L	2	0	0	1	0	0	4	0	0	0	1	1	0	0	0	2	1	0	0	0	0	0	12	1	1307.57	G3HJ89	G3HJ89	1541	1552			yes	yes	2	0.019099	130.94		By MS/MS	By MS/MS
ASESKDTELAEEL	ELCKKDSLYKDAMQYASESKDTELAEELLQ	QYASESKDTELAEELLQWFLQEEKRECFGA	Y	A	S	E	L	L	2	0	0	1	0	0	4	0	0	0	2	1	0	0	0	2	1	0	0	0	0	0	13	1	1420.66	G3HJ89	G3HJ89	1541	1553			yes	yes	2	0.0081724	96.342					By matching
ASESKDTELAEELL	ELCKKDSLYKDAMQYASESKDTELAEELLQ	YASESKDTELAEELLQWFLQEEKRECFGAC	Y	A	S	L	L	Q	2	0	0	1	0	0	4	0	0	0	3	1	0	0	0	2	1	0	0	0	0	0	14	2	1533.74	G3HJ89	G3HJ89	1541	1554			yes	yes	2	0.0051976	60.518
ASESKDTELAEELLQW	ELCKKDSLYKDAMQYASESKDTELAEELLQ	SESKDTELAEELLQWFLQEEKRECFGACLF	Y	A	S	Q	W	F	2	0	0	1	0	1	4	0	0	0	3	1	0	0	0	2	1	1	0	0	0	0	16	3	1847.88	G3HJ89	G3HJ89	1541	1556			yes	yes	2	8.6525e-08	155.48		By MS/MS	By MS/MS
ASGAGVIHSPPSTL	TPKYVLRAGQTVTVWASGAGVIHSPPSTLV	WASGAGVIHSPPSTLVWKSQSSWGCGESSR	W	A	S	T	L	V	2	0	0	0	0	0	0	2	1	1	1	0	0	0	2	3	1	0	0	1	0	0	14	0	1292.67	G3HSM8	G3HSM8	510	523			yes	yes	2	0.015298	77.14
ASGGGVPTDEEQATGL	LRARGPHGAVATRSFASGGGVPTDEEQATG	SGGGVPTDEEQATGLEREIMIAAEKGLDPY	F	A	S	G	L	E	2	0	0	1	0	1	2	4	0	0	1	0	0	0	1	1	2	0	0	1	0	0	16	0	1487.67	G3H1Q7	G3H1Q7	32	47			yes	yes	2	0.00010609	122.51
ASGKVAQRAGEVE	LNQADSLLQSDIRLLASGKVAQRAGEVERD	LLASGKVAQRAGEVERDLDKADGMIRLLFN	L	A	S	V	E	R	3	1	0	0	0	1	2	2	0	0	0	1	0	0	0	1	0	0	0	2	0	0	13	0	1300.67	G3HWJ2	G3HWJ2	570	582			yes	yes	2	0.0082143	125.54		By MS/MS
ASGRTTGIVMDSGD	TPAMYVAIQAVLSLYASGRTTGIVMDSGDG	YASGRTTGIVMDSGDGVTHTVPIYEGYALP	Y	A	S	G	D	G	1	1	0	2	0	0	0	3	0	1	0	0	1	0	0	2	2	0	0	1	0	0	14	1	1365.62	G3GVD0;G3I6E6;G3GX66;G3ID82;G3ID81	G3GVD0	144	157			yes	no	2	0.0013607	110.66		By MS/MS	By MS/MS
ASGRTTGIVMDSGDGVTH	TPAMYVAIQAVLSLYASGRTTGIVMDSGDG	RTTGIVMDSGDGVTHTVPIYEGYALPHAIL	Y	A	S	T	H	T	1	1	0	2	0	0	0	4	1	1	0	0	1	0	0	2	3	0	0	2	0	0	18	1	1759.82	G3GVD0;G3I6E6;G3GX66;G3ID82;G3ID81	G3GVD0	144	161			yes	no	2;3	1.7844e-16	180.48		By MS/MS	By MS/MS		By MS/MS
ASGVAVSDGVIKVF	______________________________	MASGVAVSDGVIKVFNDMKVRKSSTPEEVK	M	A	S	V	F	N	2	0	0	1	0	0	0	2	0	1	0	1	0	1	0	2	0	0	0	4	0	0	14	0	1347.74	G3IDM2	G3IDM2	2	15			yes	yes	2	0.0006862	132.32	By MS/MS	By MS/MS	By MS/MS	By matching	By MS/MS
ASIVTGVEEGRL	VSKQAADMILLDDNFASIVTGVEEGRLIFD	DNFASIVTGVEEGRLIFDNLKKSIAYTLTS	F	A	S	R	L	I	1	1	0	0	0	0	2	2	0	1	1	0	0	0	0	1	1	0	0	2	0	0	12	0	1229.66	G3H7Y5;G3HDH1;G3H8Z9	G3H8Z9	579	590			no	no	2	0.030316	120.68
ASKDAESPSW	SRTFTWLVRKINRSLASKDAESPSWRSTTV	INRSLASKDAESPSWRSTTVLGLLDIYGFE	L	A	S	S	W	R	2	0	0	1	0	0	1	0	0	0	0	1	0	0	1	3	0	1	0	0	0	0	10	0	1076.48	G3HTF7	G3HTF7	383	392			yes	yes	2	0.0029187	103.55		By MS/MS	By MS/MS
ASKQITADKQY	GLWSGLTANLLKVQHASKQITADKQYKGII	KVQHASKQITADKQYKGIIDCVVRIPKEQG	H	A	S	Q	Y	K	2	0	0	1	0	2	0	0	0	1	0	2	0	0	0	1	1	0	1	0	0	0	11	0	1251.65	G3H777	G3H777	162	172			yes	yes	2	7.2734e-120	252.14		By MS/MS	By MS/MS		By MS/MS
ASLAETEGRY	EIELQSQLALKQSLEASLAETEGRYCVQLS	KQSLEASLAETEGRYCVQLSQIQAQISALE	E	A	S	R	Y	C	2	1	0	0	0	0	2	1	0	0	1	0	0	0	0	1	1	0	1	0	0	0	10	1	1095.52	CON__P13645;G3IPN2;CON__P02535-1	CON__P13645	391	400			no	no	2	1.4632e-06	143.37	By MS/MS	By MS/MS	By MS/MS
ASNTSALPINQIASVS	VLKEVEGMTPEHCIFASNTSALPINQIASV	SNTSALPINQIASVSKRPEKVIGMHYFSPV	F	A	S	V	S	K	3	0	2	0	0	1	0	0	0	2	1	0	0	0	1	4	1	0	0	1	0	0	16	1	1571.82	G3GXQ3	G3GXQ3	473	488			yes	yes	2	5.0212e-10	132.56
ASNVTNKTDPRSM	______________________________	______________________________	M	A	S	S	M	N	1	1	2	1	0	0	0	0	0	0	0	1	1	0	1	2	2	0	0	1	0	0	13	0	1419.68	G3HWP9	G3HWP9	2	14			yes	yes	2	0.028419	74.944
ASQELAEKAL	VDPEGKITGEAFIQIASQELAEKALGKHKE	AFIQIASQELAEKALGKHKERIGQSAGYGR	I	A	S	A	L	G	3	0	0	0	0	1	2	0	0	0	2	1	0	0	0	1	0	0	0	0	0	0	10	1	1058.56	G3HDA8	G3HDA8	161	170			yes	yes	2	8.401e-06	137.85		By MS/MS	By MS/MS
ASYLDKVQALEEANNDLE	TANEKSTMQELNSRLASYLDKVQALEEANN	LDKVQALEEANNDLENKIQDWYDKKGPAAI	L	A	S	L	E	N	3	0	2	2	0	1	3	0	0	0	3	1	0	0	0	1	0	0	1	1	0	0	18	4	2020.96	CON__P35527	CON__P35527	165	182			yes	yes	2	0.00078627	85.909			By MS/MS
ATAASSSSLEKSY	KEKLCYVALDFEQEMATAASSSSLEKSYEL	EMATAASSSSLEKSYELPDGQVITIGNERF	M	A	T	S	Y	E	3	0	0	0	0	0	1	0	0	0	1	1	0	0	0	5	1	0	1	0	0	0	13	1	1300.61	G3GVD0;G3HQY2;G3I6E6;G3H5Q0;G3I4A0;G3GX66;G3GX23	G3GVD0	228	240			yes	no	2	0.0055418	90.05		By MS/MS
ATADPEPPLEELGY	IDVEVRKEIEDAAQFATADPEPPLEELGYH	FATADPEPPLEELGYHIYSSDPPFEVRGAN	F	A	T	G	Y	H	2	0	0	1	0	0	3	1	0	0	2	0	0	0	3	0	1	0	1	0	0	0	14	2	1500.7	G3H5K6;G3HH48	G3H5K6	353	366			yes	no	2	0.0010327	127.4			By MS/MS
ATEADVEEAL	VRIAEALSKMKLQPFATEADVEEALRLFQV	KLQPFATEADVEEALRLFQVSTLDAALSGN	F	A	T	A	L	R	3	0	0	1	0	0	3	0	0	0	1	0	0	0	0	0	1	0	0	1	0	0	10	0	1046.48	G3IAI5	G3IAI5	632	641			yes	yes	1	0.0035292	117.16
ATKEGALCEENM	YLNEIKDSVVAGFQWATKEGALCEENMRGV	FQWATKEGALCEENMRGVRFDVHDVTLHAD	W	A	T	N	M	R	2	0	1	0	1	0	3	1	0	0	1	1	1	0	0	0	1	0	0	0	0	0	12	1	1351.57	G3HSL4	G3HSL4	700	711			yes	yes	2	0.02278	118.4		By MS/MS	By MS/MS		By MS/MS
ATPQLQGKLQE	FLFQRKGSMTMSSPWATPQLQGKLQEADIV	SSPWATPQLQGKLQEADIVVLGSPKPEEIP	W	A	T	Q	E	A	1	0	0	0	0	3	1	1	0	0	2	1	0	0	1	0	1	0	0	0	0	0	11	2	1211.65	G3GU10	G3GU10	250	260			yes	yes	2	0.010061	103.55
ATQTEELNKQVVSS	EALVEINRREVEQWFATQTEELNKQVVSSS	FATQTEELNKQVVSSSEQLQSCQAEIIELR	F	A	T	S	S	S	1	0	1	0	0	2	2	0	0	0	1	1	0	0	0	2	2	0	0	2	0	0	14	1	1532.77	CON__O76011;CON__Q6NTB9;CON__Q14525;CON__O76009;CON__Q8IUT8;G3I8F1	CON__O76011	248	261			yes	no	2	0.018069	73.848
ATSNEIKESPL	NSRGEFTGTYITAVTATSNEIKESPLHGTQ	TAVTATSNEIKESPLHGTQNTINKRTQPTF	T	A	T	P	L	H	1	0	1	0	0	0	2	0	0	1	1	1	0	0	1	2	1	0	0	0	0	0	11	0	1187.6	P02701	P02701	63	73			yes	yes	1;2	9.3972e-05	148.94	By MS/MS	By MS/MS	By MS/MS		By MS/MS
ATTPVAEQRPESTATA	LEPSEKPFDLKSVPLATTPVAEQRPESTAT	TTPVAEQRPESTATATVKQPEKVAATRQEI	L	A	T	T	A	T	4	1	0	0	0	1	2	0	0	0	0	0	0	0	2	1	4	0	0	1	0	0	16	0	1628.8	G3HID3	G3HID3	582	597			yes	yes	2	5.8536e-05	142.51		By MS/MS	By MS/MS		By MS/MS
ATTPVAEQRPESTATAT	LEPSEKPFDLKSVPLATTPVAEQRPESTAT	TPVAEQRPESTATATVKQPEKVAATRQEIF	L	A	T	A	T	V	4	1	0	0	0	1	2	0	0	0	0	0	0	0	2	1	5	0	0	1	0	0	17	0	1729.85	G3HID3	G3HID3	582	598			yes	yes	2	0.00013149	145.6
ATVEEVDAAM	DPNTKRSRGFGFVTYATVEEVDAAMNARPH	GFVTYATVEEVDAAMNARPHKVDGRVVEPK	Y	A	T	A	M	N	3	0	0	1	0	0	2	0	0	0	0	0	1	0	0	0	1	0	0	2	0	0	10	0	1034.46	G3IGL0	G3IGL0	63	72			yes	yes	1;2	0.0018782	109.86		By matching
ATVEEVDAAMN	DPNTKRSRGFGFVTYATVEEVDAAMNARPH	FVTYATVEEVDAAMNARPHKVDGRVVEPKR	Y	A	T	M	N	A	3	0	1	1	0	0	2	0	0	0	0	0	1	0	0	0	1	0	0	2	0	0	11	1	1148.5	G3IGL0	G3IGL0	63	73			yes	yes	2	0.0027297	138.4	By MS/MS
ATVISHNPETK	KPGDRGKLARASGNYATVISHNPETKKTRV	SGNYATVISHNPETKKTRVKLPSGSKKVIS	Y	A	T	T	K	K	1	0	1	0	0	0	1	0	1	1	0	1	0	0	1	1	2	0	0	1	0	0	11	0	1195.62	G3IN18	G3IN18	134	144			yes	yes	2	0.015424	97.813		By MS/MS
ATVVNDERF	YLKSSDRLDEAAQRLATVVNDERFVSKAGK	EAAQRLATVVNDERFVSKAGKSNYQLWHEL	L	A	T	R	F	V	1	1	1	1	0	0	1	0	0	0	0	0	0	1	0	0	1	0	0	2	0	0	9	0	1049.51	G3HWW6	G3HWW6	201	209			yes	yes	2	0.026732	94.302		By MS/MS
AVAAQEGNAHPL	KAGDTILNSNHIGRMAVAAQEGNAHPLGAL	GRMAVAAQEGNAHPLGALPVGTLINNVESE	M	A	V	P	L	G	4	0	1	0	0	1	1	1	1	0	1	0	0	0	1	0	0	0	0	1	0	0	12	0	1176.59	G3HR77	G3HR77	171	182			yes	yes	2	0.031337	78.516
AVAQQNQGEAPEPQDM	QLRAVIVRVLRPQVTAVAQQNQGEAPEPQD	VAQQNQGEAPEPQDMKVAEVLFDAADANAI	T	A	V	D	M	K	3	0	1	1	0	4	2	1	0	0	0	0	1	0	2	0	0	0	0	1	0	0	16	0	1711.75	G3H352	G3H352	407	422			yes	yes	2	3.2384e-06	161.19
AVDADSLPAGW	VGTGRCFLTSQNHGFAVDADSLPAGWAPLF	NHGFAVDADSLPAGWAPLFTNANDCSNEGI	F	A	V	G	W	A	3	0	0	2	0	0	0	1	0	0	1	0	0	0	1	1	0	1	0	1	0	0	11	1	1100.51	G3GXT2	G3GXT2	298	308			yes	yes	2	0.0085506	88.942
AVEGPKLVVSTQ	FVDKCCAADDKEACFAVEGPKLVVSTQTAL	ACFAVEGPKLVVSTQTALA___________	F	A	V	T	Q	T	1	0	0	0	0	1	1	1	0	0	1	1	0	0	1	1	1	0	0	3	0	0	12	1	1226.69	P02769;CON__P02769	P02769	592	603			yes	no	2	0.024314	94.692		By MS/MS	By MS/MS		By MS/MS
AVEGPSEAKM	FTVETRGAGTGGLGLAVEGPSEAKMSCMDN	GGLGLAVEGPSEAKMSCMDNKDGSCSVEYI	L	A	V	K	M	S	2	0	0	0	0	0	2	1	0	0	0	1	1	0	1	1	0	0	0	1	0	0	10	0	1017.48	G3IBK2	G3IBK2	1240	1249			yes	yes	2	0.051269	78.334		By matching
AVESGCIHY	CYAEIEVMKMVMTLTAVESGCIHYVKRPGA	MVMTLTAVESGCIHYVKRPGAALDPGCVIA	T	A	V	H	Y	V	1	0	0	0	1	0	1	1	1	1	0	0	0	0	0	1	0	0	1	1	0	0	9	0	1034.45	G3H9D1	G3H9D1	113	121			yes	yes	2	0.053328	88.591
AVFPSLQGGPH	TGQEIPYTFEDRINFAVFPSLQGGPHNHAI	RINFAVFPSLQGGPHNHAIAAVAVALKQAC	F	A	V	P	H	N	1	0	0	0	0	1	0	2	1	0	1	0	0	1	2	1	0	0	0	1	0	0	11	2	1108.57	G3HW36	G3HW36	318	328			yes	yes	2	0.0069259	109.86
AVGKQNGTVVQY	AAVTCVCWSPKGKQLAVGKQNGTVVQYLPT	KQLAVGKQNGTVVQYLPTLQEKKVIPSPPF	L	A	V	Q	Y	L	1	0	1	0	0	2	0	2	0	0	0	1	0	0	0	0	1	0	1	3	0	0	12	0	1262.66	G3IDJ2	G3IDJ2	208	219			yes	yes	2	0.030591	79.474					By MS/MS
AVGRVGSTSENITQ	IQMLARDFLDEYIFLAVGRVGSTSENITQK	LAVGRVGSTSENITQKVVWVEEMDKRSFLL	L	A	V	T	Q	K	1	1	1	0	0	1	1	2	0	1	0	0	0	0	0	2	2	0	0	2	0	0	14	0	1417.72	G3GSH5	G3GSH5	404	417			yes	yes	2	0.0013683	109.24					By MS/MS
AVHPGVDENSQTN	TEPERVLGALECQEYAVHPGVDENSQTNGI	EYAVHPGVDENSQTNGIADDRQSLSSADNL	Y	A	V	T	N	G	1	0	2	1	0	1	1	1	1	0	0	0	0	0	1	1	1	0	0	2	0	0	13	0	1366.61	G3H8S7	G3H8S7	71	83			yes	yes	2	0.032027	80.755		By MS/MS
AVIGSNTVVEAKGQ	DFKQQDRELKESAPFAVIGSNTVVEAKGQR	FAVIGSNTVVEAKGQRVRGRLYPWGIVEVE	F	A	V	G	Q	R	2	0	1	0	0	1	1	2	0	1	0	1	0	0	0	1	1	0	0	3	0	0	14	0	1371.74	G3HEN9	G3HEN9	254	267			yes	yes	2	0.001381	141.71
AVLDGPAKPNLA	______________________________	______________________________	M	A	V	L	A	L	3	0	1	1	0	0	0	1	0	0	2	1	0	0	2	0	0	0	0	1	0	0	12	2	1164.65	G3H134	G3H134	2	13			yes	yes	2	0.023292	92.062
AVMNNPTRQPL	FEPLTPWILDLLGHYAVMNNPTRQPLALNV	LGHYAVMNNPTRQPLALNVAYR________	Y	A	V	P	L	A	1	1	2	0	0	1	0	0	0	0	1	0	1	0	2	0	1	0	0	1	0	0	11	1	1239.64	G3HC18	G3HC18	96	106			yes	yes	2	0.0095131	86.67
AVNSRGEFTGTY	TGKWTNDLGSNMTIGAVNSRGEFTGTYITA	TIGAVNSRGEFTGTYITAVTATSNEIKESP	G	A	V	T	Y	I	1	1	1	0	0	0	1	2	0	0	0	0	0	1	0	1	2	0	1	1	0	0	12	1	1300.6	P02701	P02701	46	57			yes	yes	2	0.021657	120.27		By MS/MS	By MS/MS		By MS/MS
AVQITDQEGKPQ	VEFAIDARDAGEGLLAVQITDQEGKPQRAT	GLLAVQITDQEGKPQRATVHDSKDGTYAVT	L	A	V	P	Q	R	1	0	0	1	0	3	1	1	0	1	0	1	0	0	1	0	1	0	0	1	0	0	12	0	1312.66	G3HFM4	G3HFM4	1553	1564			yes	yes	2	0.020236	112.75					By matching
AVSDLNRAGQ	EVELERGKTLHIKALAVSDLNRAGQRQVFF	HIKALAVSDLNRAGQRQVFFELNGQLRSIL	L	A	V	G	Q	R	2	1	1	1	0	1	0	1	0	0	1	0	0	0	0	1	0	0	0	1	0	0	10	1	1029.52	G3I4L6	G3I4L6	1064	1073			yes	yes	2	0.0033795	117.72				By matching	By MS/MS
AVSEGTKAVTKY	QTAVRLLLPGELAKHAVSEGTKAVTKYTSS	AKHAVSEGTKAVTKYTSSKSSVRSAACCIK	H	A	V	K	Y	T	2	0	0	0	0	0	1	1	0	0	0	2	0	0	0	1	2	0	1	2	0	0	12	0	1252.67	G3H2T4;G3HDU3;G3H2U0;G3HDV4;G3HDS4;G3IB92;G3HDT7;G3HDT0;G3HHM2;G3INX0;G3HPV1;G3HPV7	G3HPV7	52	63			no	no	2	0.001825	143.79		By MS/MS	By MS/MS		By MS/MS
AVSELAGHQTS	NFVHTNLRKNNGQPYAVSELAGHQTSAEYW	GQPYAVSELAGHQTSAEYWGTGRAVARIPR	Y	A	V	T	S	A	2	0	0	0	0	1	1	1	1	0	1	0	0	0	0	2	1	0	0	1	0	0	11	1	1098.53	G3HDV8	G3HDV8	53	63			yes	yes	2	0.030052	76.827			By MS/MS
AVSEVGGLF	GRGATQIYAGYTCSFAVSEVGGLFFWGATN	GYTCSFAVSEVGGLFFWGATNTSRESTMYP	F	A	V	L	F	F	1	0	0	0	0	0	1	2	0	0	1	0	0	1	0	1	0	0	0	2	0	0	9	1	877.455	G3IJB6	G3IJB6	168	176			yes	yes	1	0.033664	114.02
AVSQEADKCPTLEQY	RVVYGGGAAEISCALAVSQEADKCPTLEQY	AVSQEADKCPTLEQYAMRAFADALEVIPMA	L	A	V	Q	Y	A	2	0	0	1	1	2	2	0	0	0	1	1	0	0	1	1	1	0	1	1	0	0	15	1	1737.79	G3H7K5	G3H7K5	432	446			yes	yes	2	0.013134	85.845
AVTATSNEIKESPL	GAVNSRGEFTGTYITAVTATSNEIKESPLH	TAVTATSNEIKESPLHGTQNTINKRTQPTF	T	A	V	P	L	H	2	0	1	0	0	0	2	0	0	1	1	1	0	0	1	2	2	0	0	1	0	0	14	0	1458.76	P02701	P02701	60	73			yes	yes	2	1.0309e-49	242.45	By MS/MS	By MS/MS	By MS/MS		By MS/MS
AVTNPNNTFY	TADGERLVGMPAKRQAVTNPNNTFYATKRL	PAKRQAVTNPNNTFYATKRLIGRRYDDPEV	Q	A	V	F	Y	A	1	0	3	0	0	0	0	0	0	0	0	0	0	1	1	0	2	0	1	1	0	0	10	1	1139.52	G3HEZ0	G3HEZ0	70	79			yes	yes	2	0.038188	83.265
AVVKCSSSGDIY	IPANQAVCYMPEAKYAVVKCSSSGDIYILA	AKYAVVKCSSSGDIYILAEDKISPVASALE	Y	A	V	I	Y	I	1	0	0	1	1	0	0	1	0	1	0	1	0	0	0	3	0	0	1	2	0	0	12	0	1284.6	G3GRD8	G3GRD8	142	153			yes	yes	2	0.030254	79.906
AVVTGGTDGIGKSY	CLGNESWVGPLLGEWAVVTGGTDGIGKSYA	WAVVTGGTDGIGKSYAEELAKRGMKIVLIS	W	A	V	S	Y	A	1	0	0	1	0	0	0	4	0	1	0	1	0	0	0	1	2	0	1	2	0	0	14	0	1323.67	G3HWX8	G3HWX8	53	66			yes	yes	2	0.00084573	100.88	By MS/MS	By MS/MS	By MS/MS		By MS/MS
AVVTVPAYF	MKETAEAYLGKKVTHAVVTVPAYFNDAQRQ	GKKVTHAVVTVPAYFNDAQRQATKDAGTIA	H	A	V	Y	F	N	2	0	0	0	0	0	0	0	0	0	0	0	0	1	1	0	1	0	1	3	0	0	9	1	965.522	G3I8R9	G3I8R9	168	176			no	no	2	0.032817	110.54
AYLEQAGASPH	YLLSLYARGQPGSLLAYLEQAGASPHRVHY	GSLLAYLEQAGASPHRVHYDLKYALRLCAE	L	A	Y	P	H	R	3	0	0	0	0	1	1	1	1	0	1	0	0	0	1	1	0	0	1	0	0	0	11	2	1142.54	G3ICK2	G3ICK2	681	691			yes	yes	2	0.0032241	103.83
AYPVFTDGNQQRY	VWRTVRTELQVTQPLAYPVFTDGNQQRYHE	PLAYPVFTDGNQQRYHEPIDFKIVKALAES	L	A	Y	R	Y	H	1	1	1	1	0	2	0	1	0	0	0	0	0	1	1	0	1	0	2	1	0	0	13	2	1557.72	G3H3Y2	G3H3Y2	131	143			yes	yes	2	0.04515	88.496
CADNTGAKNLY	KFRISLGLPVGAVINCADNTGAKNLYIISV	AVINCADNTGAKNLYIISVKGIKGRLNRLP	N	C	A	L	Y	I	2	0	2	1	1	0	0	1	0	0	1	1	0	0	0	0	1	0	1	0	0	0	11	1	1225.54	G3H5W4	G3H5W4	28	38			yes	yes	2	1.9062e-15	150.35		By MS/MS	By MS/MS		By MS/MS
CGPPGSGKTM	ALLYTWLAEHKPLVLCGPPGSGKTMTLFSA	KPLVLCGPPGSGKTMTLFSALRALPDMEVV	L	C	G	T	M	T	0	0	0	0	1	0	0	3	0	0	0	1	1	0	2	1	1	0	0	0	0	0	10	0	990.426	G3H352	G3H352	2529	2538			yes	yes	2	0.017358	94.309		By MS/MS	By MS/MS
CKAGFAGDDAPR	DDDIAALVVDNGSGMCKAGFAGDDAPRAVF	SGMCKAGFAGDDAPRAVFPSIVGRPRHQGV	M	C	K	P	R	A	3	1	0	2	1	0	0	2	0	0	0	1	0	1	1	0	0	0	0	0	0	0	12	1	1263.57	G3GVD0;G3HQY2;G3I6E6;G3I4A0	G3GVD0	17	28			yes	no	2	0.026022	74.944
CLSREAGGSL	PLLSVNVDGTQRTVQCLSREAGGSLSLQFL	QRTVQCLSREAGGSLSLQFLGTVYKVHILT	Q	C	L	S	L	S	1	1	0	0	1	0	1	2	0	0	2	0	0	0	0	2	0	0	0	0	0	0	10	1	1048.5	G3HGS2	G3HGS2	760	769			yes	yes	2	0.0036353	113.18	By MS/MS	By MS/MS	By MS/MS		By MS/MS
CLSREAGGSLSL	PLLSVNVDGTQRTVQCLSREAGGSLSLQFL	TVQCLSREAGGSLSLQFLGTVYKVHILTKL	Q	C	L	S	L	Q	1	1	0	0	1	0	1	2	0	0	3	0	0	0	0	3	0	0	0	0	0	0	12	2	1248.61	G3HGS2	G3HGS2	760	771			yes	yes	2	0.02615	68.657
CQEELPVAVK	TLRLLKPECSLDKSWCQEELPVAVKRAVSL	LDKSWCQEELPVAVKRAVSLLHMHTITSRV	W	C	Q	V	K	R	1	0	0	0	1	1	2	0	0	0	1	1	0	0	1	0	0	0	0	2	0	0	10	1	1171.59	G3GU75	G3GU75	942	951			yes	yes	2	7.7047e-14	161.27					By MS/MS
CREPSAATEAVGY	LWSKITELLYKDRRYCREPSAATEAVGYFL	RYCREPSAATEAVGYFLYHLIDSMSDSEVQ	Y	C	R	G	Y	F	3	1	0	0	1	0	2	1	0	0	0	0	0	0	1	1	1	0	1	1	0	0	13	0	1409.62	G3GV47	G3GV47	570	582			yes	yes	2	0.018151	79.974
CSKEEVGGPGCSTF	ATVKQGHRPIAPPPYCSKEEVGGPGCSTFC	YCSKEEVGGPGCSTFCPEVWRTVRTELQVT	Y	C	S	T	F	C	0	0	0	0	2	0	2	3	0	0	0	1	0	1	1	2	1	0	0	1	0	0	14	0	1513.62	G3H3Y2	G3H3Y2	99	112			yes	yes	2	0.0036689	113.22		By MS/MS	By MS/MS		By MS/MS
CTGQIKTGAPC	GETEDTFIADLVVGLCTGQIKTGAPCRSER	VVGLCTGQIKTGAPCRSERLAKYNQILRIE	L	C	T	P	C	R	1	0	0	0	2	1	0	2	0	1	0	1	0	0	1	0	2	0	0	0	0	0	11	0	1191.54	G3IAQ0;G3GUQ0;G3GYC7;G3I0W0;G3GTX7	G3IAQ0	389	399			yes	no	2	0.01699	96.143
CVEADSGRLASEL	PLFAGYIETLRREAECVEADSGRLASELNH	AECVEADSGRLASELNHVQEVLEGYKKKYE	E	C	V	E	L	N	2	1	0	1	1	0	2	1	0	0	2	0	0	0	0	2	0	0	0	1	0	0	13	1	1405.65	CON__Q6NT21;CON__P78385;CON__Q14533;CON__O43790;CON__P78386	CON__Q6NT21	173	185			no	no	2	0.00021063	146.16
CVSGSRPVTGSVC	VCVSSSRGGVVCGDLCVSGSRPVTGSVCSA	DLCVSGSRPVTGSVCSAPCNGNLVVSTGLC	L	C	V	V	C	S	0	1	0	0	2	0	0	2	0	0	0	0	0	0	1	3	1	0	0	3	0	0	13	0	1364.62	CON__Q6NT21;CON__P78385;CON__Q14533;CON__Q61726	CON__Q6NT21	446	458			yes	no	2	0.0059963	110.38
DAADANAIEEVNL	EAPEPQDMKVAEVLFDAADANAIEEVNLAY	LFDAADANAIEEVNLAYENVKEVDGLDVSK	F	D	A	N	L	A	4	0	2	2	0	0	2	0	0	1	1	0	0	0	0	0	0	0	0	1	0	0	13	0	1343.62	G3H352	G3H352	430	442			yes	yes	2	0.012801	107.21					By matching
DAAKAPIQW	DGIGPEISASVMKIFDAAKAPIQWEERNVT	SVMKIFDAAKAPIQWEERNVTAIQGPGGKW	F	D	A	Q	W	E	3	0	0	1	0	1	0	0	0	1	0	1	0	0	1	0	0	1	0	0	0	0	9	0	998.519	G3H0B5	G3H0B5	55	63			yes	yes	2	0.00043715	134.48		By MS/MS	By MS/MS		By MS/MS
DAEDIVGTARPDE	AFDVAEKFLDIPKMLDAEDIVGTARPDEKA	MLDAEDIVGTARPDEKAIMTYVSSFYHAFS	L	D	A	D	E	K	2	1	0	3	0	0	2	1	0	1	0	0	0	0	1	0	1	0	0	1	0	0	13	0	1386.63	G3H1K9	G3H1K9	223	235			yes	yes	2	0.0089601	114.83		By MS/MS	By MS/MS
DAEISQIHQS	VDLLNQEIEFLKVLYDAEISQIHQSVTDTN	LKVLYDAEISQIHQSVTDTNVILSMDNSRN	Y	D	A	Q	S	V	1	0	0	1	0	2	1	0	1	2	0	0	0	0	0	2	0	0	0	0	0	0	10	0	1126.53	CON__P35908;CON__P35908v2	CON__P35908	324	333			no	no	2	0.0058574	107.15			By MS/MS		By matching
DAEISQIHQSVTD	VDLLNQEIEFLKVLYDAEISQIHQSVTDTN	LYDAEISQIHQSVTDTNVILSMDNSRNLDL	Y	D	A	T	D	T	1	0	0	2	0	2	1	0	1	2	0	0	0	0	0	2	1	0	0	1	0	0	13	0	1441.67	CON__P35908;CON__P35908v2	CON__P35908	324	336			no	no	2	0.0098129	100.88			By MS/MS
DAEISQIHQSVTDTN	VDLLNQEIEFLKVLYDAEISQIHQSVTDTN	DAEISQIHQSVTDTNVILSMDNSRNLDLDS	Y	D	A	T	N	V	1	0	1	2	0	2	1	0	1	2	0	0	0	0	0	2	2	0	0	1	0	0	15	0	1656.76	CON__P35908;CON__P35908v2	CON__P35908	324	338			no	no	2	0.023364	106.26			By MS/MS
DAEISQIHQSVTDTNVIL	VDLLNQEIEFLKVLYDAEISQIHQSVTDTN	ISQIHQSVTDTNVILSMDNSRNLDLDSIIA	Y	D	A	I	L	S	1	0	1	2	0	2	1	0	1	3	1	0	0	0	0	2	2	0	0	2	0	0	18	0	1982	CON__P35908;CON__P35908v2	CON__P35908	324	341			no	no	2	1.3075e-05	139.48			By MS/MS
DAELSQMQTH	VDALMDEINFMKMFFDAELSQMQTHVSDTS	MKMFFDAELSQMQTHVSDTSVVLSMDNNRN	F	D	A	T	H	V	1	0	0	1	0	2	1	0	1	0	1	0	1	0	0	1	1	0	0	0	0	0	10	2	1158.5	CON__P13647;CON__P19013;CON__P02538;CON__P48668;CON__P04259;G3IBN9;G3IBN8	CON__P13647	308	317			no	no	2	1.1792e-73	196.95			By MS/MS
DAGAGIALNDNF	VDGPSGKLDSHSSTFDAGAGIALNDNFVKL	STFDAGAGIALNDNFVKLISWYDNEFGYSN	F	D	A	N	F	V	3	0	2	2	0	0	0	2	0	1	1	0	0	1	0	0	0	0	0	0	0	0	12	1	1176.54	G3I1S5;G3ID55;G3I0N4;G3IJG4;G3I6P1	G3I1S5	158	169			no	no	2	0.053165	84.743
DAGELITQREL	PSITTEILKSVVARFDAGELITQRELVSRQ	VARFDAGELITQRELVSRQVSDDLTERAAT	F	D	A	E	L	V	1	1	0	1	0	1	2	1	0	1	2	0	0	0	0	0	1	0	0	0	0	0	11	1	1243.64	G3HJP6	G3HJP6	135	145			yes	yes	2	0.0028043	130.66					By MS/MS
DALTDPSRKTQ	VIRNPEILAIAPVLLDALTDPSRKTQKCLQ	PVLLDALTDPSRKTQKCLQTLLDTKFVHFI	L	D	A	T	Q	K	1	1	0	2	0	1	0	0	0	0	1	1	0	0	1	1	2	0	0	0	0	0	11	1	1230.62	G3GU75	G3GU75	1571	1581			yes	yes	2	0.016497	96.668			By MS/MS
DATANDVPSPY	GEKLSKDPNIVIAKMDATANDVPSPYEVKG	IAKMDATANDVPSPYEVKGSIPSSFIGPFI	M	D	A	P	Y	E	2	0	1	2	0	0	0	0	0	0	0	0	0	0	2	1	1	0	1	1	0	0	11	0	1148.5	G3H0U6	G3H0U6	356	366			yes	yes	2	0.05299	73.248
DCKLLNPSLQ	MEQIPEIHKESLDQFDCKLLNPSLQKAADK	SLDQFDCKLLNPSLQKAADKRRKDHFKRLI	F	D	C	L	Q	K	0	0	1	1	1	1	0	0	0	0	3	1	0	0	1	1	0	0	0	0	0	0	10	3	1186.6	G3HYU7	G3HYU7	1130	1139			yes	yes	2	0.001166	126.07		By MS/MS			By MS/MS
DDEETRDGF	KASAGGGGKGMRIAWDDEETRDGFRFSSQE	GMRIAWDDEETRDGFRFSSQEAASSFGDDR	W	D	D	G	F	R	0	1	0	3	0	0	2	1	0	0	0	0	0	1	0	0	1	0	0	0	0	0	9	0	1082.42	G3HGS2	G3HGS2	378	386			yes	yes	2	1.5128e-13	155.07		By MS/MS	By MS/MS	By MS/MS	By MS/MS
DDHDPVDKIVL	DRQSGKKRGFGFVTFDDHDPVDKIVLQKYH	FVTFDDHDPVDKIVLQKYHTINGHNAEVRK	F	D	D	V	L	Q	0	0	0	4	0	0	0	0	1	1	1	1	0	0	1	0	0	0	0	2	0	0	11	0	1264.63	G3H2J8	G3H2J8	90	100			yes	yes	3	0.026203	73.781
DDHDPVDKIVLQ	DRQSGKKRGFGFVTFDDHDPVDKIVLQKYH	VTFDDHDPVDKIVLQKYHTINGHNAEVRKA	F	D	D	L	Q	K	0	0	0	4	0	1	0	0	1	1	1	1	0	0	1	0	0	0	0	2	0	0	12	1	1392.69	G3H2J8	G3H2J8	90	101			yes	yes	2	0.027961	90.827
DDHDSVDKIVIQ	DRGSGKKRGFAFVTFDDHDSVDKIVIQKYH	VTFDDHDSVDKIVIQKYHTVNGHNCEVRKA	F	D	D	I	Q	K	0	0	0	4	0	1	0	0	1	2	0	1	0	0	0	1	0	0	0	2	0	0	12	0	1382.67	G3IGL0	G3IGL0	154	165			yes	yes	2	0.013144	94.309			By MS/MS
DDHDTVDKIVVQ	DRQSGKKRGFAFVTFDDHDTVDKIVVQKYH	VTFDDHDTVDKIVVQKYHTINGHNCEVKKA	F	D	D	V	Q	K	0	0	0	4	0	1	0	0	1	1	0	1	0	0	0	0	1	0	0	3	0	0	12	0	1382.67	G3H1U2;G3HRU8;G3GTK0	G3H1U2	109	120			no	no	2	0.011897	132.78		By MS/MS	By MS/MS		By MS/MS
DDLSKQAVAY	GEYFRDNGKHALIIYDDLSKQAVAYRQMSL	ALIIYDDLSKQAVAYRQMSLLLRRPPGREA	Y	D	D	A	Y	R	2	0	0	2	0	1	0	0	0	0	1	1	0	0	0	1	0	0	1	1	0	0	10	1	1108.54	G3HAE3	G3HAE3	44	53			yes	yes	2	0.010898	100.98
DEDHTVVASSSGSTF	VRTDAAKWELSIKLHDEDHTVVASSSGSTF	DEDHTVVASSSGSTFTVEVDGSKLNVTSTW	H	D	E	T	F	T	1	0	0	2	0	0	1	1	1	0	0	0	0	1	0	4	2	0	0	2	0	0	15	0	1537.65	G3HGS2	G3HGS2	711	725			yes	yes	2	2.2853e-07	144.77
DEQLSSQSHY	AEVLANKIVPFFKLCDEQLSSQSHYDFGLR	FFKLCDEQLSSQSHYDFGLRALKSVLVSAG	C	D	E	H	Y	D	0	0	0	1	0	2	1	0	1	0	1	0	0	0	0	3	0	0	1	0	0	0	10	1	1192.5	G3H352	G3H352	2012	2021			yes	yes	2	0.011119	99.442			By MS/MS
DFAGPAIHGSAVF	AYKRECINLGCDVDFDFAGPAIHGSAVFGY	DFDFAGPAIHGSAVFGYEGWLAGYQMTFDS	F	D	F	V	F	G	3	0	0	1	0	0	0	2	1	1	0	0	0	2	1	1	0	0	0	1	0	0	13	1	1287.62	G3GWR2	G3GWR2	144	156			yes	yes	2	0.0195	78.934
DFEIETKQGTQY	SFVNFARGTTTTRSFDFEIETKQGTQYTFS	RSFDFEIETKQGTQYTFSSIEREEYGKLFD	F	D	F	Q	Y	T	0	0	0	1	0	2	2	1	0	1	0	1	0	1	0	0	2	0	1	0	0	0	12	1	1457.67	G3HRJ1	G3HRJ1	390	401			yes	yes	2	0.020259	110.14
DFSGAIEDISKIPE	QLQGYRYYDPKTCGFDFSGAIEDISKIPEQ	FDFSGAIEDISKIPEQSVVLLHACAHNPTG	F	D	F	P	E	Q	1	0	0	2	0	0	2	1	0	3	0	1	0	1	1	2	0	0	0	0	0	0	14	1	1519.74	G3I2Y1	G3I2Y1	190	203			yes	yes	2	0.00141	123.63					By MS/MS
DGGNKADQLDYENF	GNYPGFLTILRATGFDGGNKADQLDYENFR	FDGGNKADQLDYENFRHVVHKWHYKLTKAS	F	D	G	N	F	R	1	0	2	3	0	1	1	2	0	0	1	1	0	1	0	0	0	0	1	0	0	0	14	2	1584.67	G3I8V2;G3IKT2	G3I8V2	292	305			yes	no	2	0.001528	93.821		By MS/MS
DGLNASQIREL	TDDEVVQREEEAIQLDGLNASQIRELREKS	AIQLDGLNASQIRELREKSEKFAFQAEVNR	L	D	G	E	L	R	1	1	1	1	0	1	1	1	0	1	2	0	0	0	0	1	0	0	0	0	0	0	11	1	1214.63	G3HQM6	G3HQM6	59	69			yes	yes	2	0.013403	99.973
DGSPVPSSPF	YTPYEEGVHSVDVTYDGSPVPSSPFKVPVT	VDVTYDGSPVPSSPFKVPVTEGCDPSRVRV	Y	D	G	P	F	K	0	0	0	1	0	0	0	1	0	0	0	0	0	1	3	3	0	0	0	1	0	0	10	0	988.45	G3IBK2	G3IBK2	1185	1194			yes	yes	2	0.011691	100.19
DIAGSTKDVKVF	SLDKDIVALMVRRAYDIAGSTKDVKVFLNG	RAYDIAGSTKDVKVFLNGNKLPVKGFRSYV	Y	D	I	V	F	L	1	0	0	2	0	0	0	1	0	1	0	2	0	1	0	1	1	0	0	2	0	0	12	0	1278.68	G3I5N5	G3I5N5	244	255			yes	yes	2	0.022762	101.97					By MS/MS
DIAHTPGVAADL	LLLKNSPLVSRLTLYDIAHTPGVAADLSHI	TLYDIAHTPGVAADLSHIETRANVKGYLGP	Y	D	I	D	L	S	3	0	0	2	0	0	0	1	1	1	1	0	0	0	1	0	1	0	0	1	0	0	12	0	1178.59	G3HA23	G3HA23	35	46			yes	yes	2	0.0045335	112.84					By MS/MS
DIALAAGDIPVQY	LKVSDIEPIMPFTKFDIALAAGDIPVQYCP	KFDIALAAGDIPVQYCPQPTNGVVYFRAFS	F	D	I	Q	Y	C	3	0	0	2	0	1	0	1	0	2	1	0	0	0	1	0	0	0	1	1	0	0	13	1	1344.69	G3GR85	G3GR85	575	587			yes	yes	2	0.0084756	111.46		By MS/MS			By matching
DIDANGIVH	IPPAPRGVPQIEVTFDIDANGIVHVSAKDK	QIEVTFDIDANGIVHVSAKDKGTGREQQIV	F	D	I	V	H	V	1	0	1	2	0	0	0	1	1	2	0	0	0	0	0	0	0	0	0	1	0	0	9	0	952.461	G3HEZ0	G3HEZ0	449	457			yes	yes	2	0.040008	97.071					By MS/MS
DIDDAITKN	VVKSMIIDRRSGRQYDIDDAITKNLIDRSA	RSGRQYDIDDAITKNLIDRSALDQYRAGTL	Y	D	I	K	N	L	1	0	1	3	0	0	0	0	0	2	0	1	0	0	0	0	1	0	0	0	0	0	9	0	1003.48	G3HWJ3	G3HWJ3	1729	1737			yes	yes	2	0.024272	96.948
DIDLDPETEQVIGLF	TMSTMPGLPTRPCFYDIDLDPETEQVIGLF	DIDLDPETEQVIGLF_______________	Y	D	I	L	F	-	0	0	0	3	0	1	2	1	0	2	2	0	0	1	1	0	1	0	0	1	0	0	15	2	1702.83	G3H4Z5	G3H4Z5	922	936			yes	yes	2	3.5556e-13	148.32		By MS/MS
DIDLDTETEQVKG	TMSTMPGLPTRPCFYDIDLDTETEQVKGLF	FYDIDLDTETEQVKGLF_____________	Y	D	I	K	G	L	0	0	0	3	0	1	2	1	0	1	1	1	0	0	0	0	2	0	0	1	0	0	13	1	1461.68	G3GU10	G3GU10	961	973			yes	yes	2	0.019717	84.17		By MS/MS
DIDLDTETEQVKGLF	TMSTMPGLPTRPCFYDIDLDTETEQVKGLF	DIDLDTETEQVKGLF_______________	Y	D	I	L	F	-	0	0	0	3	0	1	2	1	0	1	2	1	0	1	0	0	2	0	0	1	0	0	15	2	1721.84	G3GU10	G3GU10	961	975			yes	yes	2	0.00033896	96.103
DIDNTRMTL	DQIVDLTVGNNKTLLDIDNTRMTLDDFRIK	NNKTLLDIDNTRMTLDDFRIKFEMEQNLRQ	L	D	I	T	L	D	0	1	1	2	0	0	0	0	0	1	1	0	1	0	0	0	2	0	0	0	0	0	9	1	1077.51	CON__P35527	CON__P35527	228	236			yes	yes	2	0.026732	94.302			By MS/MS
DIDNTRMTLDD	DQIVDLTVGNNKTLLDIDNTRMTLDDFRIK	KTLLDIDNTRMTLDDFRIKFEMEQNLRQGV	L	D	I	D	D	F	0	1	1	4	0	0	0	0	0	1	1	0	1	0	0	0	2	0	0	0	0	0	11	2	1307.57	CON__P35527	CON__P35527	228	238			yes	yes	2	0.026989	86.67			By MS/MS
DIDNTRMTLDDF	DQIVDLTVGNNKTLLDIDNTRMTLDDFRIK	TLLDIDNTRMTLDDFRIKFEMEQNLRQGVD	L	D	I	D	F	R	0	1	1	4	0	0	0	0	0	1	1	0	1	1	0	0	2	0	0	0	0	0	12	2	1454.63	CON__P35527	CON__P35527	228	239			yes	yes	2	4.0354e-40	188.28	By MS/MS	By MS/MS	By MS/MS		By MS/MS
DIETGQQTTTF	NQIVTSSGDTTCALWDIETGQQTTTFTGHT	CALWDIETGQQTTTFTGHTGDVMSLSLAPD	W	D	I	T	F	T	0	0	0	1	0	2	1	1	0	1	0	0	0	1	0	0	4	0	0	0	0	0	11	0	1239.56	G3I1D1;G3I1X8	G3I1X8	170	180			no	no	2	0.0071118	109.48	By MS/MS
DIETGQQTVGF	NQIITSSGDTTCALWDIETGQQTVGFAGHS	CALWDIETGQQTVGFAGHSGDVMSLSLAPD	W	D	I	G	F	A	0	0	0	1	0	2	1	2	0	1	0	0	0	1	0	0	2	0	0	1	0	0	11	0	1193.56	G3I668	G3I668	110	120			yes	yes	2	0.001075	130.75					By MS/MS
DIIRNDNDTF	CAPGVVGPTEADIDFDIIRNDNDTFTVKYT	ADIDFDIIRNDNDTFTVKYTPRGAGSYTIM	F	D	I	T	F	T	0	1	2	3	0	0	0	0	0	2	0	0	0	1	0	0	1	0	0	0	0	0	10	0	1221.56	G3IBK2	G3IBK2	674	683			yes	yes	2	0.0042495	110.87
DINLAAEPKVN	AVAGEDGRMIAGQVLDINLAAEPKVNRGKA	GQVLDINLAAEPKVNRGKAGVKRSAAEMYG	L	D	I	V	N	R	2	0	2	1	0	0	1	0	0	1	1	1	0	0	1	0	0	0	0	1	0	0	11	1	1182.62	G3HWP9;G3HBY4	G3HWP9	81	91			yes	no	2	0.018354	94.692					By matching
DINSSVKGARF	VGIVGNQPKVASGCLDINSSVKGARFVRFC	SGCLDINSSVKGARFVRFCDAFNIPLITFV	L	D	I	R	F	V	1	1	1	1	0	0	0	1	0	1	0	1	0	1	0	2	0	0	0	1	0	0	11	0	1192.62	G3I1E0	G3I1E0	367	377			yes	yes	2	0.021913	90.906
DKKGPAAIQKNY	EEANNDLENKIQDWYDKKGPAAIQKNYSPY	DWYDKKGPAAIQKNYSPYYNTIDDLKDQIV	Y	D	K	N	Y	S	2	0	1	1	0	1	0	1	0	1	0	3	0	0	1	0	0	0	1	0	0	0	12	0	1331.72	CON__P35527	CON__P35527	190	201			yes	yes	2;3	1.2656e-47	192.38		By MS/MS	By MS/MS		By MS/MS
DKLPQPPTHREAIVN	EKPNYIVPDYMPVVYDKLPQPPTHREAIVN	DKLPQPPTHREAIVNSCVFVHQTLHQANAR	Y	D	K	V	N	S	1	1	1	1	0	1	1	0	1	1	1	1	0	0	3	0	1	0	0	1	0	0	15	1	1713.92	G3H352	G3H352	3066	3080			yes	yes	3	0.041308	72.175
DKTVVNKDVF	YNHLMPTRYSVDIPLDKTVVNKDVFRDPAL	VDIPLDKTVVNKDVFRDPALKCKDN_____	L	D	K	V	F	R	0	0	1	2	0	0	0	0	0	0	0	2	0	1	0	0	1	0	0	3	0	0	10	0	1163.62	G3I100;G3H151	G3I100	92	101			yes	no	2	0.025011	91.584
DKVQALEEANNDLE	KSTMQELNSRLASYLDKVQALEEANNDLEN	LDKVQALEEANNDLENKIQDWYDKKGPAAI	L	D	K	L	E	N	2	0	2	2	0	1	3	0	0	0	2	1	0	0	0	0	0	0	0	1	0	0	14	2	1586.74	CON__P35527	CON__P35527	169	182			yes	yes	2	2.9249e-05	146.36		By MS/MS	By MS/MS		By MS/MS
DKVRALEESNY	KVTMQNLNDRLASYLDKVRALEESNYELEG	ASYLDKVRALEESNYELEGKIKEWYEKHGN	L	D	K	N	Y	E	1	1	1	1	0	0	2	0	0	0	1	1	0	0	0	1	0	0	1	1	0	0	11	1	1322.65	CON__P13645;CON__P02535-1	CON__P13645	162	172			no	no	2	0.022751	90.108
DKYHPGYF	ERRDAGGMYHHRTNFDKYHPGYFGKVGMRH	YHHRTNFDKYHPGYFGKVGMRHCHLKRNQS	F	D	K	Y	F	G	0	0	0	1	0	0	0	1	1	0	0	1	0	1	1	0	0	0	2	0	0	0	8	2	1025.46	G3HP46;G3HP66;G3I3W6;G3HRP6;G3HWQ0	G3HP46	29	36			yes	no	2	0.022269	124.37		By MS/MS
DLAGRDLTDY	PIYEGYALPHAILRLDLAGRDLTDYLMKIL	AILRLDLAGRDLTDYLMKILTERGYSFTTT	L	D	L	D	Y	L	1	1	0	3	0	0	0	1	0	0	2	0	0	0	0	0	1	0	1	0	0	0	10	2	1137.53	G3GVD0;G3HQY2;G3I6E6;G3H5Q0;G3I4A0;G3GX66;G3ID82;G3ID81	G3GVD0	179	188			yes	no	2	2.6411e-05	133.13	By MS/MS	By MS/MS	By MS/MS		By MS/MS
DLDSIIAEVK	SETNVILSMDNNRSLDLDSIIAEVKAQNED	NNRSLDLDSIIAEVKAQNEDIAQKSKAEAE	L	D	L	V	K	A	1	0	0	2	0	0	1	0	0	2	1	1	0	0	0	1	0	0	0	1	0	0	10	1	1101.59	CON__P04264;CON__P35908;CON__P35908v2;CON__P13647;CON__Q5XKE5;CON__P02538;CON__P48668;CON__P04259;CON__O95678;G3IBN9;G3IBN8	CON__P04264	346	355			no	no	2	0.019623	91.867
DLDSIIAEVKAQY	TDTNVILSMDNSRNLDLDSIIAEVKAQYEE	NLDLDSIIAEVKAQYEEIAQRSKEEAEALY	L	D	L	Q	Y	E	2	0	0	2	0	1	1	0	0	2	1	1	0	0	0	1	0	0	1	1	0	0	13	1	1463.75	CON__P35908;CON__P35908v2;CON__P13647;CON__Q5XKE5;CON__P02538;CON__P48668;CON__P04259;CON__O95678;G3IBN9;G3IBN8	CON__P35908	350	362			no	no	2;3	7.9402e-18	166.86			By MS/MS
DLDYDFQRDYY	VPEHPSPSPLLSSSFDLDYDFQRDYYDRMY	SSSFDLDYDFQRDYYDRMYSYPARVPPPPP	F	D	L	Y	Y	D	0	1	0	4	0	1	0	0	0	0	1	0	0	1	0	0	0	0	3	0	0	0	11	4	1511.62	G3HWP9	G3HWP9	123	133			yes	yes	2	0.025118	79.974		By MS/MS
DLETGTCIY	DVVFLITKYGYIHLYDLETGTCIYMNRISG	GYIHLYDLETGTCIYMNRISGETIFVTAPH	Y	D	L	I	Y	M	0	0	0	1	1	0	1	1	0	1	1	0	0	0	0	0	2	0	1	0	0	0	9	1	1070.46	G3HJ89	G3HJ89	286	294			yes	yes	2	0.02221	97.473	By MS/MS
DLNEGKHLY	SLCASGGKDGQAMLWDLNEGKHLYTLDGGD	GQAMLWDLNEGKHLYTLDGGDIINALCFSP	W	D	L	L	Y	T	0	0	1	1	0	0	1	1	1	0	2	1	0	0	0	0	0	0	1	0	0	0	9	2	1087.53	G3HK00	G3HK00	179	187			yes	yes	2	0.043843	95.741
DLPNSGGEAQAK	TAERLVGQGATAVLLDLPNSGGEAQAKKLG	VLLDLPNSGGEAQAKKLGESCLFAPANVTS	L	D	L	A	K	K	2	0	1	1	0	1	1	2	0	0	1	1	0	0	1	1	0	0	0	0	0	0	12	1	1185.56	G3H7U0	G3H7U0	41	52			yes	yes	2	0.048995	70.056
DLQPLPVSAL	HLILPEKYPPPTELLDLQPLPVSALRNSAF	PTELLDLQPLPVSALRNSAFESLYQDKFPF	L	D	L	A	L	R	1	0	0	1	0	1	0	0	0	0	3	0	0	0	2	1	0	0	0	1	0	0	10	2	1051.59	G3H037	G3H037	1303	1312			yes	yes	2	0.018018	93.598					By MS/MS
DLQQREAATK	IIQKVFASRKELLEYDLQQREAATKSSRTS	ELLEYDLQQREAATKSSRTSVQPTFTASQY	Y	D	L	T	K	S	2	1	0	1	0	2	1	0	0	0	1	1	0	0	0	0	1	0	0	0	0	0	10	1	1158.6	G3I905	G3I905	2336	2345			yes	yes	2	0.028688	99.815		By MS/MS	By matching
DLSDKSINPL	IKDGKLIKNNASTDYDLSDKSINPLGGFVH	ASTDYDLSDKSINPLGGFVHYGEVTNDFVM	Y	D	L	P	L	G	0	0	1	2	0	0	0	0	0	1	2	1	0	0	1	2	0	0	0	0	0	0	10	1	1100.57	G3I2I9	G3I2I9	308	317			yes	yes	2	0.0040335	109.86	By MS/MS
DLSDKSINPLGGF	IKDGKLIKNNASTDYDLSDKSINPLGGFVH	DYDLSDKSINPLGGFVHYGEVTNDFVMLKG	Y	D	L	G	F	V	0	0	1	2	0	0	0	2	0	1	2	1	0	1	1	2	0	0	0	0	0	0	13	2	1361.68	G3I2I9	G3I2I9	308	320			yes	yes	2	5.9894e-08	141.88		By MS/MS
DLTEGESELVSGF	MWFISTLAETNRAPFDLTEGESELVSGFNV	PFDLTEGESELVSGFNVEYAAGPFALFFMA	F	D	L	G	F	N	0	0	0	1	0	0	3	2	0	0	2	0	0	1	0	2	1	0	0	1	0	0	13	2	1381.62	Q27PQ5	Q27PQ5	199	211			yes	yes	2	6.4797e-27	176.6					By MS/MS
DLTKYPDANPNPNEQ	YPEQGDCVISKVLTFDLTKYPDANPNPNEQ	DLTKYPDANPNPNEQ_______________	F	D	L	E	Q	-	1	0	3	2	0	1	1	0	0	0	1	1	0	0	3	0	1	0	1	0	0	0	15	2	1714.78	G3H7U2	G3H7U2	1219	1233			yes	yes	2	4.9246e-06	133.32		By MS/MS	By MS/MS
DLVGNNTPIFF	PRGFAVKFYTEDGNWDLVGNNTPIFFIRDA	DGNWDLVGNNTPIFFIRDAILFPSFIHSQK	W	D	L	F	F	I	0	0	2	1	0	0	0	1	0	1	1	0	0	2	1	0	1	0	0	1	0	0	11	2	1235.62	G3GYY6	G3GYY6	172	182			yes	yes	2	8.2997e-07	152.47		By MS/MS			By MS/MS
DNFDNISLAQ	TEEDYQALRTSIDAYDNFDNISLAQRLEKH	SIDAYDNFDNISLAQRLEKHELIEFRRIAA	Y	D	N	A	Q	R	1	0	2	2	0	1	0	0	0	1	1	0	0	1	0	1	0	0	0	0	0	0	10	2	1135.51	G3HJ89	G3HJ89	1488	1497			yes	yes	2	0.0036423	112.8	By MS/MS	By MS/MS
DNLQQEIDFL	VDGAYMTKVDLQAKLDNLQQEIDFLTALYQ	LQAKLDNLQQEIDFLTALYQAELSQMQTQI	L	D	N	F	L	T	0	0	1	2	0	2	1	0	0	1	2	0	0	1	0	0	0	0	0	0	0	0	10	2	1233.59	CON__P04264;G3IKI6	CON__P04264	306	315			yes	no	1;2	0.0054014	124.92			By MS/MS	By matching	By MS/MS
DNLQQEIDFLT	VDGAYMTKVDLQAKLDNLQQEIDFLTALYQ	QAKLDNLQQEIDFLTALYQAELSQMQTQIS	L	D	N	L	T	A	0	0	1	2	0	2	1	0	0	1	2	0	0	1	0	0	1	0	0	0	0	0	11	3	1334.64	CON__P04264;G3IKI6	CON__P04264	306	316			yes	no	2	0.01984	93.111					By MS/MS
DNLTMEKSDLE	RQGVDADINGLRQVLDNLTMEKSDLEMQYE	RQVLDNLTMEKSDLEMQYETLQEELMALKK	L	D	N	L	E	M	0	0	1	2	0	0	2	0	0	0	2	1	1	0	0	1	1	0	0	0	0	0	11	3	1293.58	CON__P35527	CON__P35527	265	275			yes	yes	2	0.017586	93.096			By MS/MS
DNLTMEKSDLEMQ	RQGVDADINGLRQVLDNLTMEKSDLEMQYE	VLDNLTMEKSDLEMQYETLQEELMALKKNH	L	D	N	M	Q	Y	0	0	1	2	0	1	2	0	0	0	2	1	2	0	0	1	1	0	0	0	0	0	13	4	1552.67	CON__P35527	CON__P35527	265	277			yes	yes	2	0.0047364	134.3			By MS/MS
DNLTMEKSDLEMQY	RQGVDADINGLRQVLDNLTMEKSDLEMQYE	LDNLTMEKSDLEMQYETLQEELMALKKNHK	L	D	N	Q	Y	E	0	0	1	2	0	1	2	0	0	0	2	1	2	0	0	1	1	0	1	0	0	0	14	4	1715.74	CON__P35527	CON__P35527	265	278			yes	yes	2	4.6963e-25	179.94	By MS/MS		By MS/MS		By MS/MS
DNLTMEKSDLEMQYE	RQGVDADINGLRQVLDNLTMEKSDLEMQYE	DNLTMEKSDLEMQYETLQEELMALKKNHKE	L	D	N	Y	E	T	0	0	1	2	0	1	3	0	0	0	2	1	2	0	0	1	1	0	1	0	0	0	15	5	1844.78	CON__P35527	CON__P35527	265	279			yes	yes	2	8.492e-12	167.71			By MS/MS
DNPSKVQQAEL	GAALDPGCVIAKMQLDNPSKVQQAELHTGI	KMQLDNPSKVQQAELHTGILPKIQSTALRG	L	D	N	E	L	H	1	0	1	1	0	2	1	0	0	0	1	1	0	0	1	1	0	0	0	1	0	0	11	0	1227.61	G3H9D1	G3H9D1	141	151			yes	yes	2	0.018249	94.804		By MS/MS	By MS/MS		By MS/MS
DNQIHEADTTENQSGVSF	GTLTQNRMTVAHMWFDNQIHEADTTENQSG	IHEADTTENQSGVSFDKTSATWFALSRIAG	F	D	N	S	F	D	1	0	2	2	0	2	2	1	1	1	0	0	0	1	0	2	2	0	0	1	0	0	18	0	1990.85	G3H8Z9	G3H8Z9	217	234			yes	yes	2	2.0648e-08	175.21					By MS/MS
DNSSRPSQVVAET	QCVFDHWQILPGDPFDNSSRPSQVVAETRK	PFDNSSRPSQVVAETRKRKGLKEGIPALDN	F	D	N	E	T	R	1	1	1	1	0	1	1	0	0	0	0	0	0	0	1	3	1	0	0	2	0	0	13	0	1388.65	G3HSL4	G3HSL4	840	852			yes	yes	2	0.00652	91.658					By MS/MS
DNSSRPSQVVAETR	QCVFDHWQILPGDPFDNSSRPSQVVAETRK	FDNSSRPSQVVAETRKRKGLKEGIPALDNF	F	D	N	T	R	K	1	2	1	1	0	1	1	0	0	0	0	0	0	0	1	3	1	0	0	2	0	0	14	0	1544.75	G3HSL4	G3HSL4	840	853			yes	yes	3	0.012838	62.711		By MS/MS			By MS/MS
DPNFYDETY	DLISESPIKGRAQPYDPNFYDETYDYGGFT	GRAQPYDPNFYDETYDYGGFTMMFDDRRGR	Y	D	P	T	Y	D	0	0	1	2	0	0	1	0	0	0	0	0	0	1	1	0	1	0	2	0	0	0	9	2	1162.45	G3IAS8	G3IAS8	163	171			yes	yes	2	0.03303	110.03
DPNQPIIRIQ	LLMCRDLELAVPGTYDPNQPIIRIQSIAPS	VPGTYDPNQPIIRIQSIAPSLQVITSKQRP	Y	D	P	I	Q	S	0	1	1	1	0	2	0	0	0	3	0	0	0	0	2	0	0	0	0	0	0	0	10	0	1192.66	G3IEE8	G3IEE8	2116	2125			yes	yes	2	0.0029141	107.01		By MS/MS			By MS/MS
DQGSMLVRPY				D	Q	P	Y		0	1	0	1	0	1	0	1	0	0	1	0	1	0	1	1	0	0	1	1	0	0	10	2	1164.56		REV__G3HRK7					yes	yes	2	0.0093728	102.51		By MS/MS	By MS/MS
DQGSSSEKIQ	HCGVTTSDVVVAGEFDQGSSSEKIQKLKIA	VAGEFDQGSSSEKIQKLKIAKVFKNSKYNS	F	D	Q	I	Q	K	0	0	0	1	0	2	1	1	0	1	0	1	0	0	0	3	0	0	0	0	0	0	10	0	1077.49	CON__P00766;P00766	CON__P00766	72	81			yes	no	2	0.001056	126.49	By matching	By MS/MS	By MS/MS		By MS/MS
DQGSSSEKIQKL	HCGVTTSDVVVAGEFDQGSSSEKIQKLKIA	GEFDQGSSSEKIQKLKIAKVFKNSKYNSLT	F	D	Q	K	L	K	0	0	0	1	0	2	1	1	0	1	1	2	0	0	0	3	0	0	0	0	0	0	12	0	1318.67	CON__P00766;P00766	CON__P00766	72	83			yes	no	2;3	0.00075431	164.33		By MS/MS	By MS/MS	By MS/MS	By MS/MS
DQLDKDINTF	VNRVDNMIIQSISLLDQLDKDINTFSMRVR	SISLLDQLDKDINTFSMRVREWYGYHFPEL	L	D	Q	T	F	S	0	0	1	3	0	1	0	0	0	1	1	1	0	1	0	0	1	0	0	0	0	0	10	1	1207.57	G3H451	G3H451	176	185			yes	yes	2	0.010343	96.034		By MS/MS
DQLSPEESQARL	YDHEAFLGRDVAKEFDQLSPEESQARLGRI	KEFDQLSPEESQARLGRIVDRMDLAGDSDG	F	D	Q	R	L	G	1	1	0	1	0	2	2	0	0	0	2	0	0	0	1	2	0	0	0	0	0	0	12	1	1371.66	G3ILN5	G3ILN5	68	79			yes	yes	2	0.026194	85.29					By MS/MS
DQSRLDSEL	SFINNLRRRVDQLKSDQSRLDSELKNMQDM	VDQLKSDQSRLDSELKNMQDMVEDYRNKYE	S	D	Q	E	L	K	0	1	0	2	0	1	1	0	0	0	2	0	0	0	0	2	0	0	0	0	0	0	9	1	1061.5	CON__P04264	CON__P04264	248	256			no	no	2	0.018888	99.802	By MS/MS		By MS/MS		By MS/MS
DQTADQTPGATPK	GAAASQPPSKRKRRWDQTADQTPGATPKKL	RWDQTADQTPGATPKKLSSWDQAETPGHTP	W	D	Q	P	K	K	2	0	0	2	0	2	0	1	0	0	0	1	0	0	2	0	3	0	0	0	0	0	13	0	1328.62	G3HL16	G3HL16	201	213			yes	yes	2	7.7491e-165	243.53
DRIVSVDKQQQW	CDGHEIGRMLALALLDRIVSVDKQQQWLLY	ALLDRIVSVDKQQQWLLYLSNSGYLKVLVD	L	D	R	Q	W	L	0	1	0	2	0	3	0	0	0	1	0	1	0	0	0	1	0	1	0	2	0	0	12	0	1500.77	G3HA69	G3HA69	1461	1472			yes	yes	2	0.026194	69.979
DSADLVAQL	ALRMLPTIIADNAGYDSADLVAQLRAAHSE	ADNAGYDSADLVAQLRAAHSEGRTTTGLDM	Y	D	S	Q	L	R	2	0	0	2	0	1	0	0	0	0	2	0	0	0	0	1	0	0	0	1	0	0	9	1	930.466	G3HZ42	G3HZ42	457	465			yes	yes	1	0.034776	107.59
DSELKNMQD	LRRRVDQLKSDQSRLDSELKNMQDMVEDYR	SDQSRLDSELKNMQDMVEDYRNKYEDEINK	L	D	S	Q	D	M	0	0	1	2	0	1	1	0	0	0	1	1	1	0	0	1	0	0	0	0	0	0	9	2	1078.46	CON__P04264;G3IKI6	CON__P04264	253	261			no	no	2	1.6656e-30	171.73			By MS/MS
DSELKNMQDMVEDY	LRRRVDQLKSDQSRLDSELKNMQDMVEDYR	LDSELKNMQDMVEDYRNKYEDEINKRTNAE	L	D	S	D	Y	R	0	0	1	3	0	1	2	0	0	0	1	1	2	0	0	1	0	0	1	1	0	0	14	3	1715.7	CON__P04264;G3IKI6	CON__P04264	253	266			yes	no	2	5.7211e-83	218.55	By MS/MS	By MS/MS	By MS/MS		By MS/MS
DSGAPIKIPVGPETL	AMDGTEGLVRGQKVLDSGAPIKIPVGPETL	DSGAPIKIPVGPETLGRIMNVIGEPIDERG	L	D	S	T	L	G	1	0	0	1	0	0	1	2	0	2	1	1	0	0	3	1	1	0	0	1	0	0	15	0	1492.81	G3HRN0	G3HRN0	132	146			yes	yes	2	4.1076e-10	154.66	By MS/MS		By MS/MS
DSKSDALETL	FSGKSERSSSGLLEWDSKSDALETLGFLNH	GLLEWDSKSDALETLGFLNHYQMKNPSECL	W	D	S	T	L	G	1	0	0	2	0	0	1	0	0	0	2	1	0	0	0	2	1	0	0	0	0	0	10	1	1077.52	G3HJB6	G3HJB6	602	611			yes	yes	2	0.017365	94.302		By MS/MS	By MS/MS
DSLNTRLF	VFSQFKDFTATFGPLDSLNTRLFLQGPKIA	TATFGPLDSLNTRLFLQGPKIAEEFEVELE	L	D	S	L	F	L	0	1	1	1	0	0	0	0	0	0	2	0	0	1	0	1	1	0	0	0	0	0	8	2	964.498	G3I4L6	G3I4L6	1031	1038			yes	yes	2	0.01984	125.25					By MS/MS
DSRTEQGPQVDETQF	RSVARAKSRVVGNPFDSRTEQGPQVDETQF	DSRTEQGPQVDETQFKKILGYIKSGQQEGA	F	D	S	Q	F	K	0	1	0	2	0	3	2	1	0	0	0	0	0	1	1	1	2	0	0	1	0	0	15	0	1735.76	G3H289	G3H289	258	272			yes	yes	2	7.3312e-06	128.28		By MS/MS	By MS/MS		By MS/MS
DSSVPIGATPEYL	LDPLGKWSKSGLVVYDSSVPIGATPEYLAG	VYDSSVPIGATPEYLAGHYMLQGASSMLPV	Y	D	S	Y	L	A	1	0	0	1	0	0	1	1	0	1	1	0	0	0	2	2	1	0	1	1	0	0	13	1	1347.66	G3GUM9	G3GUM9	332	344			yes	yes	2	0.011031	109.71
DSVPPTAIDHF	AEIIKASSKDAIRLLDSVPPTAIDHFKQSA	IRLLDSVPPTAIDHFKQSAEKLIEEKGAVE	L	D	S	H	F	K	1	0	0	2	0	0	0	0	1	1	0	0	0	1	2	1	1	0	0	1	0	0	11	0	1197.57	G3H6U1	G3H6U1	536	546			yes	yes	2	0.044754	66.429
DTKGPEIRTGL	FASDPILYRPVAVALDTKGPEIRTGLIKGS	AVALDTKGPEIRTGLIKGSGTAEVELKKGA	L	D	T	G	L	I	0	1	0	1	0	0	1	2	0	1	1	1	0	0	1	0	2	0	0	0	0	0	11	0	1185.64	G3H3Q1;G3IAX3	G3H3Q1	54	64			yes	no	3	0.036902	72.531					By MS/MS
DTQGDGILGAGSCGGVPILF	TGTGKFSLPQEKIVFDTQGDGILGAGSCGG	GILGAGSCGGVPILFSRNSGLVSVTPRENV	F	D	T	L	F	S	1	0	0	2	1	1	0	6	0	2	2	0	0	1	1	1	1	0	0	1	0	0	20	2	1932.93	G3GX21	G3GX21	444	463			yes	yes	2	0.0085961	133.32		By MS/MS
DTSGKNLTEQNSY	QGPYPYSLPEPALALDTSGKNLTEQNSYSN	ALDTSGKNLTEQNSYSNIPHEGKHTPLYER	L	D	T	S	Y	S	0	0	2	1	0	1	1	1	0	0	1	1	0	0	0	2	2	0	1	0	0	0	13	1	1455.65	G3GUH8	G3GUH8	1235	1247			yes	yes	2	0.0062869	103.34
DTVKGSDWLGDQDAIHY	ALGNMEEDNWRWHFYDTVKGSDWLGDQDAI	VKGSDWLGDQDAIHYMTEQAPASVVELENY	Y	D	T	H	Y	M	1	0	0	4	0	1	0	2	1	1	1	1	0	0	0	1	1	1	1	1	0	0	17	2	1918.87	G3IFX1	G3IFX1	114	130			yes	yes	2	6.4836e-15	126.71
DVDCSEDVIKNL	KVNPSRLPVVIGGLLDVDCSEDVIKNLILV	GLLDVDCSEDVIKNLILVVRGQFSTDELVA	L	D	V	N	L	I	0	0	1	3	1	0	1	0	0	1	1	1	0	0	0	1	0	0	0	2	0	0	12	0	1405.64	G3HJ89	G3HJ89	821	832			yes	yes	2	0.030202	79.974					By MS/MS
DVEKNNSRIKL	VSLAALKKALAAAGYDVEKNNSRIKLGLKS	AAGYDVEKNNSRIKLGLKSLVSKGTLVQTK	Y	D	V	K	L	G	0	1	2	1	0	0	1	0	0	1	1	2	0	0	0	1	0	0	0	1	0	0	11	0	1314.73	G3HDU1;G3HDU9;G3HPV5;G3HDT8;G3HDT6	G3HDT6	184	194			no	no	2	0.0049019	122.69
DVEPEGPEPESENKQK	MIVTGHRRIHISRQLDVEPEGPEPESENKQ	VEPEGPEPESENKQKSRRKLKRGKKEAEDE	L	D	V	Q	K	S	0	0	1	1	0	1	5	1	0	0	0	2	0	0	3	1	0	0	0	1	0	0	16	0	1810.82	G3HCJ1	G3HCJ1	101	116			yes	yes	2;3	6.1045e-10	108.56
DVGKAGAEREF	CFVYPLDFARTRLAADVGKAGAEREFKGLG	RLAADVGKAGAEREFKGLGDCLVKIYKSDG	A	D	V	E	F	K	2	1	0	1	0	0	2	2	0	0	0	1	0	1	0	0	0	0	0	1	0	0	11	0	1177.57	G3H777;G3HEJ8	G3H777	265	275			no	no	2	0.001844	100.88		By MS/MS
DVIAQAQSGTGKTA	SAIQQRAILPCIKGYDVIAQAQSGTGKTAT	YDVIAQAQSGTGKTATFAISILQQIELDLK	Y	D	V	T	A	T	3	0	0	1	0	2	0	2	0	1	0	1	0	0	0	1	2	0	0	1	0	0	14	0	1345.68	G3GY75;G3HYG2	G3GY75	71	84			yes	no	2	0.040374	64.439
DVIAQAQSGTGKTATF	SAIQQRAILPCIKGYDVIAQAQSGTGKTAT	VIAQAQSGTGKTATFAISILQQIELDLKAT	Y	D	V	T	F	A	3	0	0	1	0	2	0	2	0	1	0	1	0	1	0	1	3	0	0	1	0	0	16	0	1593.8	G3GY75;G3HYG2	G3GY75	71	86			yes	no	2	2.918e-10	210.64	By MS/MS	By MS/MS			By MS/MS
DVNTSAVQVL	SNELFEEAFAIFRKFDVNTSAVQVLIEHIG	IFRKFDVNTSAVQVLIEHIGNLDRAYEFAE	F	D	V	V	L	I	1	0	1	1	0	1	0	0	0	0	1	0	0	0	0	1	1	0	0	3	0	0	10	0	1044.55	G3HJ89	G3HJ89	1076	1085			yes	yes	1;2	0.00047582	128.69	By MS/MS		By MS/MS
DVQGSTEPSAIKDY	PEKFQSKYEPRSNVMDVQGSTEPSAIKDYV	MDVQGSTEPSAIKDYVVKHALPLVGHRKTS	M	D	V	D	Y	V	1	0	0	2	0	1	1	1	0	1	0	1	0	0	1	2	1	0	1	1	0	0	14	0	1508.7	G3IDT6	G3IDT6	372	385			yes	yes	2	0.0023548	100.72					By matching
DVRTEAVTEIQE	VRGMVFLKGKLGVCFDVRTEAVTEIQEKWR	VCFDVRTEAVTEIQEKWRDSRRWQLTVATE	F	D	V	Q	E	K	1	1	0	1	0	1	3	0	0	1	0	0	0	0	0	0	2	0	0	2	0	0	12	0	1388.68	G3H6U1	G3H6U1	636	647			yes	yes	2	0.039568	66.595
DVVAVVDPVTREAQ	HSAIKLKPNEGDTYYDVVAVVDPVTREAQR	YDVVAVVDPVTREAQRLAPLLLVLTQLINM	Y	D	V	A	Q	R	2	1	0	2	0	1	1	0	0	0	0	0	0	0	1	0	1	0	0	5	0	0	14	0	1496.78	G3H1S2	G3H1S2	765	778			yes	yes	2	0.017852	74.944
DVVHVKDANGNSF	RTGVITNRERHPGSFDVVHVKDANGNSFAT	SFDVVHVKDANGNSFATRPSNILVIGKSNK	F	D	V	S	F	A	1	0	2	2	0	0	0	1	1	0	0	1	0	1	0	1	0	0	0	3	0	0	13	0	1400.67	G3IF49;G3I0H2	G3IF49	61	73			yes	no	2	0.0088576	98.249
DVVVAGEFDQGSSSEKIQKL	ENWVVTAAHCGVTTSDVVVAGEFDQGSSSE	GEFDQGSSSEKIQKLKIAKVFKNSKYNSLT	S	D	V	K	L	K	1	0	0	2	0	2	2	2	0	1	1	2	0	1	0	3	0	0	0	3	0	0	20	1	2135.07	CON__P00766;P00766	CON__P00766	64	83			yes	no	2;3	0.00010034	140.74	By MS/MS	By MS/MS	By MS/MS		By MS/MS
DYGHGEVQDSY	YEGYYSQSQGESEYYDYGHGEVQDSYEAYG	SEYYDYGHGEVQDSYEAYGQDDWNGTRPSL	Y	D	Y	S	Y	E	0	0	0	2	0	1	1	2	1	0	0	0	0	0	0	1	0	0	2	1	0	0	11	1	1268.49	G3H953	G3H953	398	408			yes	yes	2	0.0080856	107.47					By MS/MS
DYNEAKGVY	VELATICALCNDSALDYNEAKGVYEKVGEA	CNDSALDYNEAKGVYEKVGEATETALTCLV	L	D	Y	V	Y	E	1	0	1	1	0	0	1	1	0	0	0	1	0	0	0	0	0	0	2	1	0	0	9	1	1057.47	G3H239	G3H239	331	339			yes	yes	2	0.0080167	108.81		By MS/MS	By MS/MS
DYQRQPDSGIS	LKHTGAVLKGPFSRYDYQRQPDSGISSIRS	FSRYDYQRQPDSGISSIRSFKTILPAAAQD	Y	D	Y	I	S	S	0	1	0	2	0	2	0	1	0	1	0	0	0	0	1	2	0	0	1	0	0	0	11	1	1264.57	G3HID0	G3HID0	267	277			yes	yes	2	0.026708	86.898		By MS/MS	By MS/MS
DYSKPIQGQQ	GAHAREDYKVRVDEYDYSKPIQGQQKRPFE	RVDEYDYSKPIQGQQKRPFEEHWRKHTLSY	Y	D	Y	Q	Q	K	0	0	0	1	0	3	0	1	0	1	0	1	0	0	1	1	0	0	1	0	0	0	10	1	1162.56	G3IFX1	G3IFX1	594	603			yes	yes	2	5.9936e-14	161.79	By MS/MS	By MS/MS	By MS/MS		By MS/MS
EAADVADDQEEPATY	SNVCWAFSSLAEAAYEAADVADDQEEPATY	EAADVADDQEEPATYCLSSSFELIVQKLLE	Y	E	A	T	Y	C	4	0	0	3	0	1	3	0	0	0	0	0	0	0	1	0	1	0	1	1	0	0	15	0	1622.66	G3H5V0	G3H5V0	1132	1146			yes	yes	2	1.102e-97	225.67	By MS/MS	By MS/MS	By MS/MS		By MS/MS
EAANEARDSVQT	EKEKAAKLESLQQQLEAANEARDSVQTSVT	QQLEAANEARDSVQTSVTQVQQEKAELSQK	L	E	A	Q	T	S	3	1	1	1	0	1	2	0	0	0	0	0	0	0	0	1	1	0	0	1	0	0	12	0	1289.58	G3I3A8	G3I3A8	513	524			yes	yes	2	3.4259e-06	152.54
EAASAIVNLPGCSAKE	FIESCLRNKHEMVVYEAASAIVNLPGCSAK	AASAIVNLPGCSAKELAPAVSVLQLFCSSP	Y	E	A	K	E	L	4	0	1	0	1	0	2	1	0	1	1	1	0	0	1	2	0	0	0	1	0	0	16	1	1615.79	G3HID3	G3HID3	269	284			yes	yes	2	0.0020524	88.187		By MS/MS
EAEAQDLF	FWAQPLQNTDNRRLFEAEAQDLFRDIQSLP	TDNRRLFEAEAQDLFRDIQSLPQKAAVRKL	F	E	A	L	F	R	2	0	0	1	0	1	2	0	0	0	1	0	0	1	0	0	0	0	0	0	0	0	8	1	921.408	G3H0Y9	G3H0Y9	362	369			yes	yes	1	5.5761e-05	138.83		By matching
EAEIVEGENHTY	QDMTAQVTSPSGKTHEAEIVEGENHTYCIR	KTHEAEIVEGENHTYCIRFVPAEMGMHTVS	H	E	A	T	Y	C	1	0	1	0	0	0	4	1	1	1	0	0	0	0	0	0	1	0	1	1	0	0	12	0	1389.6	G3IBK2	G3IBK2	2028	2039			yes	yes	2	0.0038119	142.92
EAELGDARKTL	EEVVSREVSGIKAAYEAELGDARKTLDSVA	KAAYEAELGDARKTLDSVAKERARLQLELS	Y	E	A	T	L	D	2	1	0	1	0	0	2	1	0	0	2	1	0	0	0	0	1	0	0	0	0	0	11	1	1201.63	G3HG95	G3HG95	82	92			yes	yes	2	0.017337	95.775
EAFDLDPAQW	EVVDEIELLCQRRALEAFDLDPAQWGVNVQ	QRRALEAFDLDPAQWGVNVQPYSGSPANLA	L	E	A	Q	W	G	2	0	0	2	0	1	1	0	0	0	1	0	0	1	1	0	0	1	0	0	0	0	10	2	1190.52	G3HW36	G3HW36	125	134			yes	yes	2	0.0026524	120.46
EALDCILPPTRPT	KVTRKDGSASGTTLLEALDCILPPTRPTDK	LLEALDCILPPTRPTDKPLRLPLQDVYKIG	L	E	A	P	T	D	1	1	0	1	1	0	1	0	0	1	2	0	0	0	3	0	2	0	0	0	0	0	13	2	1481.75	G3HH39;G3IHP6	G3HH39	198	210			yes	no	2	0.0073859	108.47
EAQAGTGHIIDPA	LKKDLLQPDVAVALLEAQAGTGHIIDPATS	LLEAQAGTGHIIDPATSARLTVDEAVRAGL	L	E	A	P	A	T	3	0	0	1	0	1	1	2	1	2	0	0	0	0	1	0	1	0	0	0	0	0	13	0	1278.62	G3HWJ3	G3HWJ3	584	596			yes	yes	2	0.0058782	117.7
EAQAGTGHIIDPATS	LKKDLLQPDVAVALLEAQAGTGHIIDPATS	EAQAGTGHIIDPATSARLTVDEAVRAGLVG	L	E	A	T	S	A	3	0	0	1	0	1	1	2	1	2	0	0	0	0	1	1	2	0	0	0	0	0	15	0	1466.7	G3HWJ3	G3HWJ3	584	598			yes	yes	2	0.0018943	91.584
EAQIATGGIIDPVH	MQKDLIVRDHGIRLLEAQIATGGIIDPVHS	LEAQIATGGIIDPVHSHRVPVDVAYQRGYF	L	E	A	V	H	S	2	0	0	1	0	1	1	2	1	3	0	0	0	0	1	0	1	0	0	1	0	0	14	0	1419.74	G3HWJ3	G3HWJ3	332	345			yes	no	2	0.018302	75.378		By MS/MS
EAQIATGGIIDPVHSH	MQKDLIVRDHGIRLLEAQIATGGIIDPVHS	AQIATGGIIDPVHSHRVPVDVAYQRGYFDE	L	E	A	S	H	R	2	0	0	1	0	1	1	2	2	3	0	0	0	0	1	1	1	0	0	1	0	0	16	0	1643.83	G3HWJ3	G3HWJ3	332	347			yes	no	2;3	6.7641e-31	196.11		By MS/MS			By MS/MS
EAQITDVRQEIE	YCGQLQMIQEQISNLEAQITDVRQEIECQN	SNLEAQITDVRQEIECQNQEYSLLLSIKMR	L	E	A	I	E	C	1	1	0	1	0	2	3	0	0	2	0	0	0	0	0	0	1	0	0	1	0	0	12	0	1429.7	CON__P35527	CON__P35527	420	431			yes	yes	2	7.3594e-128	234.67	By MS/MS	By MS/MS	By MS/MS		By MS/MS
EAQITDVRQEIECQ	YCGQLQMIQEQISNLEAQITDVRQEIECQN	LEAQITDVRQEIECQNQEYSLLLSIKMRLE	L	E	A	C	Q	N	1	1	0	1	1	3	3	0	0	2	0	0	0	0	0	0	1	0	0	1	0	0	14	0	1717.79	CON__P35527	CON__P35527	420	433			yes	yes	2	0.00069431	105.46					By MS/MS
EARIISLETY	SYDYVRRRLTAEDLYEARIISLETYNLFRE	AEDLYEARIISLETYNLFREGTKNLREVLE	Y	E	A	T	Y	N	1	1	0	0	0	0	2	0	0	2	1	0	0	0	0	1	1	0	1	0	0	0	10	1	1193.63	G3HWJ3	G3HWJ3	1179	1188			yes	yes	2	0.029168	78.334					By MS/MS
EASAGAIQNL	IYISLLKESKTPAILEASAGAIQNLCAGRW	TPAILEASAGAIQNLCAGRWTYGRYIRSAL	L	E	A	N	L	C	3	0	1	0	0	1	1	1	0	1	1	0	0	0	0	1	0	0	0	0	0	0	10	0	972.488	G3HRJ7	G3HRJ7	676	685			yes	yes	1	0.0059543	98.299
EASLAETEGRY	LEIELQSQLALKQSLEASLAETEGRYCVQL	KQSLEASLAETEGRYCVQLSQIQAQISALE	L	E	A	R	Y	C	2	1	0	0	0	0	3	1	0	0	1	0	0	0	0	1	1	0	1	0	0	0	11	1	1224.56	CON__P13645;G3IPN2;CON__P02535-1	CON__P13645	390	400			no	no	2	0.0073541	108.98		By MS/MS	By MS/MS		By MS/MS
EAVHQTTQVGLGQ	KGKIGIVSRSGTLTYEAVHQTTQVGLGQSL	TYEAVHQTTQVGLGQSLCIGIGGDPFNGTN	Y	E	A	G	Q	S	1	0	0	0	0	3	1	2	1	0	1	0	0	0	0	0	2	0	0	2	0	0	13	1	1366.68	G3HQ05	G3HQ05	195	207			yes	yes	2	4.8401e-08	156.48		By MS/MS
EAVSGPPPADL	YIEGDVPSQADVAVFEAVSGPPPADLCHAL	VAVFEAVSGPPPADLCHALRWYNHIKSYEK	F	E	A	D	L	C	2	0	0	1	0	0	1	1	0	0	1	0	0	0	3	1	0	0	0	1	0	0	11	0	1051.52	G3HDL6	G3HDL6	39	49			yes	yes	2	0.0035007	108.74
ECGEVEEEEAVEAK	YVQPQGVSVVDFVRFECGEVEEEEAVEAK_	FECGEVEEEEAVEAK_______________	F	E	C	A	K	-	2	0	0	0	1	0	7	1	0	0	0	1	0	0	0	0	0	0	0	2	0	0	14	0	1606.67	G3HW62	G3HW62	313	326			yes	yes	2	0.00098959	118.28			By MS/MS		By MS/MS
EDEINKRTAA	LNNMQDLVEDYKKKYEDEINKRTAAENDFV	YKKKYEDEINKRTAAENDFVTLKKDVDNAY	Y	E	D	A	A	E	2	1	1	1	0	0	2	0	0	1	0	1	0	0	0	0	1	0	0	0	0	0	10	0	1145.57	CON__P35908;G3IKD5;CON__P35908v2;CON__P02538;CON__P48668;CON__P04259;CON__O95678;CON__Q01546;G3IBN9	CON__P35908	275	284			no	no	2	0.003627	113.62			By MS/MS
EDEINKRTAAEND	LNNMQDLVEDYKKKYEDEINKRTAAENDFV	KYEDEINKRTAAENDFVTLKKDVDNAYMIK	Y	E	D	N	D	F	2	1	2	2	0	0	3	0	0	1	0	1	0	0	0	0	1	0	0	0	0	0	13	0	1503.68	CON__P35908;G3IKD5;CON__P35908v2	CON__P35908	275	287			no	no	2	0.010517	88.441			By MS/MS
EDEINKRTNAENE	LKNMQDMVEDYRNKYEDEINKRTNAENEFV	KYEDEINKRTNAENEFVTIKKDVDGAYMTK	Y	E	D	N	E	F	1	1	3	1	0	0	4	0	0	1	0	1	0	0	0	0	1	0	0	0	0	0	13	0	1560.7	CON__P04264;G3IKI6	CON__P04264	271	283			no	no	2	2.5014e-27	176.8			By MS/MS
EDEINKRTNAENEF	LKNMQDMVEDYRNKYEDEINKRTNAENEFV	YEDEINKRTNAENEFVTIKKDVDGAYMTKV	Y	E	D	E	F	V	1	1	3	1	0	0	4	0	0	1	0	1	0	1	0	0	1	0	0	0	0	0	14	0	1707.77	CON__P04264;G3IKI6	CON__P04264	271	284			no	no	2;3	1.9272e-158	247.29	By MS/MS	By MS/MS	By MS/MS		By MS/MS
EDGQNLPGAEPKDSEAQ	LYLLRVLKGNTAKRYEDGQNLPGAEPKDSE	GQNLPGAEPKDSEAQTANCLDLDFVTRVYS	Y	E	D	A	Q	T	2	0	1	2	0	2	3	2	0	0	1	1	0	0	2	1	0	0	0	0	0	0	17	1	1783.79	G3HSA2	G3HSA2	533	549			yes	yes	2	6.5133e-08	125.28
EDGQNLPGAEPKDSEAQTAN	LYLLRVLKGNTAKRYEDGQNLPGAEPKDSE	LPGAEPKDSEAQTANCLDLDFVTRVYSAAL	Y	E	D	A	N	C	3	0	2	2	0	2	3	2	0	0	1	1	0	0	2	1	1	0	0	0	0	0	20	1	2069.91	G3HSA2	G3HSA2	533	552			yes	yes	2	2.0127e-06	171.81		By MS/MS	By MS/MS		By MS/MS
EDIAQKSKAEAESLY	SLDLDSIIAEVKAQNEDIAQKSKAEAESLY	EDIAQKSKAEAESLYQSKYEELQITAGRHG	N	E	D	L	Y	Q	3	0	0	1	0	1	3	0	0	1	1	2	0	0	0	2	0	0	1	0	0	0	15	1	1680.82	CON__P04264	CON__P04264	359	373			yes	yes	2	4.0087e-07	136.38			By MS/MS		By MS/MS
EDIKKVVKQA	SVVDLTCRLEKPAKYEDIKKVVKQASEGPL	KPAKYEDIKKVVKQASEGPLKGILGYTEDQ	Y	E	D	Q	A	S	1	0	0	1	0	1	1	0	0	1	0	3	0	0	0	0	0	0	0	2	0	0	10	0	1156.68	G3HMD1;G3GSU4;G3HYZ5;G3IHS0;G3HXF7;G3HNV7;G3H208;G3H740;G3IHF4;G3GTJ3;G3H9M7;G3HK68;G3HRW7;G3IHW0	G3HMD1	254	263			no	no	2	0.027859	88.819
EDQLKQQQL	QARAQYQDKLARQRYEDQLKQQQLLNEENL	LARQRYEDQLKQQQLLNEENLRKQEESVQK	Y	E	D	Q	L	L	0	0	0	1	0	4	1	0	0	0	2	1	0	0	0	0	0	0	0	0	0	0	9	1	1128.58	G3I432	G3I432	142	150			yes	yes	2	0.02646	120.62
EDSTRETQSQL	QAEIKRVEERCRRKLEDSTRETQSQLETER	RRKLEDSTRETQSQLETERCRHQREIDKLR	L	E	D	Q	L	E	0	1	0	1	0	2	2	0	0	0	1	0	0	0	0	2	2	0	0	0	0	0	11	0	1292.58	G3HD94	G3HD94	1883	1893			yes	yes	2	0.011444	102.07			By MS/MS
EDVAQVPSAY	YGVQKDRMDKNASTFEDVAQVPSAYQKTVP	NASTFEDVAQVPSAYQKTVPIEAVTSKTSD	F	E	D	A	Y	Q	2	0	0	1	0	1	1	0	0	0	0	0	0	0	1	1	0	0	1	2	0	0	10	0	1077.5	G3HQ69	G3HQ69	325	334			yes	yes	2	0.0029626	119.29
EEAVPGSWPW	AIQPVLSGLSRIVNGEEAVPGSWPWQVSLQ	RIVNGEEAVPGSWPWQVSLQDKTGFHFCGG	G	E	E	P	W	Q	1	0	0	0	0	0	2	1	0	0	0	0	0	0	2	1	0	2	0	1	0	0	10	1	1156.52	CON__P00766;P00766	CON__P00766	20	29			yes	no	2	0.017402	94.262				By matching	By MS/MS
EEGVHSVDVTY	QDCGDGTYKVEYTPYEEGVHSVDVTYDGSP	YTPYEEGVHSVDVTYDGSPVPSSPFKVPVT	Y	E	E	T	Y	D	0	0	0	1	0	0	2	1	1	0	0	0	0	0	0	1	1	0	1	3	0	0	11	0	1233.55	G3IBK2	G3IBK2	1174	1184			yes	yes	2	0.004359	139.28		By MS/MS	By MS/MS
EEIAQRSKEE	NLDLDSIIAEVKAQYEEIAQRSKEEAEALY	VKAQYEEIAQRSKEEAEALYHSKYEELQVT	Y	E	E	E	E	A	1	1	0	0	0	1	4	0	0	1	0	1	0	0	0	1	0	0	0	0	0	0	10	0	1217.59	CON__P35908;CON__P35908v2	CON__P35908	363	372			no	no	2	1.2068e-88	205.59			By MS/MS
EEIAQRSKEEA	NLDLDSIIAEVKAQYEEIAQRSKEEAEALY	KAQYEEIAQRSKEEAEALYHSKYEELQVTV	Y	E	E	E	A	E	2	1	0	0	0	1	4	0	0	1	0	1	0	0	0	1	0	0	0	0	0	0	11	0	1288.63	CON__P35908;CON__P35908v2	CON__P35908	363	373			no	no	2	3.8514e-67	201.84			By MS/MS		By MS/MS
EEISRSGELAQEY	ESIAMKNPKERTALFEEISRSGELAQEYDK	LFEEISRSGELAQEYDKRKKEMVKAEEDTQ	F	E	E	E	Y	D	1	1	0	0	0	1	4	1	0	1	1	0	0	0	0	2	0	0	1	0	0	0	13	1	1509.69	G3H7U2	G3H7U2	156	168			yes	yes	2	0.00032577	143.89
EEIVKEVSTY	NKMDSTEPPYSQKRYEEIVKEVSTYIKKIG	SQKRYEEIVKEVSTYIKKIGYNPDTVAFVP	Y	E	E	T	Y	I	0	0	0	0	0	0	3	0	0	1	0	1	0	0	0	1	1	0	1	2	0	0	10	0	1195.6	G3HH39;G3HWX4	G3HH39	136	145			no	no	2	5.8822e-27	173.48	By MS/MS	By MS/MS	By MS/MS
EELNADLF	YEGIDFYTSITRARFEELNADLFRGTLDPV	SITRARFEELNADLFRGTLDPVEKALRDAK	F	E	E	L	F	R	1	0	1	1	0	0	2	0	0	0	2	0	0	1	0	0	0	0	0	0	0	0	8	2	949.439	G3IGQ3	G3IGQ3	67	74			no	no	1	0.010681	128.57			By MS/MS
EETQIDIPGGGSHGGSSM	ETTRVYTEEETRRAFEETQIDIPGGGSHGG	QIDIPGGGSHGGSSMSLWEVMQSDMIPEDQ	F	E	E	S	M	S	0	0	0	1	0	1	2	5	1	2	0	0	1	0	1	3	1	0	0	0	0	0	18	0	1757.75	G3HWJ3	G3HWJ3	1093	1110			yes	yes	2	8.0192e-07	115.33		By MS/MS	By MS/MS		By MS/MS
EETQIGGERY	VNALIPDVLGHCQLFEETQIGGERYNFFTG	HCQLFEETQIGGERYNFFTGCPKAKTCTII	F	E	E	R	Y	N	0	1	0	0	0	1	3	2	0	1	0	0	0	0	0	0	1	0	1	0	0	0	10	0	1180.54	G3HYB7	G3HYB7	305	314			yes	yes	2	0.0079722	104.01		By matching			By MS/MS
EFAERCNEPAVW	VQVLIEHIGNLDRAYEFAERCNEPAVWSQL	RAYEFAERCNEPAVWSQLAKAQLQKGMVKE	Y	E	F	V	W	S	2	1	1	0	1	0	3	0	0	0	0	0	0	1	1	0	0	1	0	1	0	0	12	1	1506.66	G3HJ89	G3HJ89	1097	1108			yes	yes	2	0.024225	88.136		By MS/MS
EFDQGSSSEKIQKL	AAHCGVTTSDVVVAGEFDQGSSSEKIQKLK	GEFDQGSSSEKIQKLKIAKVFKNSKYNSLT	G	E	F	K	L	K	0	0	0	1	0	2	2	1	0	1	1	2	0	1	0	3	0	0	0	0	0	0	14	1	1594.78	CON__P00766;P00766	CON__P00766	70	83			yes	no	2	0.02691	69.979					By MS/MS
EFGESDLRSAC	QERLRYAPLGWSKKYEFGESDLRSACDTVD	SKKYEFGESDLRSACDTVDTWLDDTAKASS	Y	E	F	A	C	D	1	1	0	1	1	0	2	1	0	0	1	0	0	1	0	2	0	0	0	0	0	0	11	2	1269.53	G3H352	G3H352	4141	4151			yes	yes	2	0.0092431	87.308
EFGESDLRSACD	QERLRYAPLGWSKKYEFGESDLRSACDTVD	KKYEFGESDLRSACDTVDTWLDDTAKASSL	Y	E	F	C	D	T	1	1	0	2	1	0	2	1	0	0	1	0	0	1	0	2	0	0	0	0	0	0	12	2	1384.56	G3H352	G3H352	4141	4152			yes	yes	2	0.032808	76.943					By MS/MS
EGEGSSGGGGRGGGSFGGGY	KIRLENEIQTYRSLLEGEGSSGGGGRGGGS	SGGGGRGGGSFGGGYGGGSSGGGSSGGGYG	L	E	G	G	Y	G	0	1	0	0	0	0	2	12	0	0	0	0	0	1	0	3	0	0	1	0	0	0	20	1	1687.68	CON__P13645	CON__P13645	454	473			yes	yes	2	3.8848e-19	188.4			By MS/MS		By MS/MS
EGGQEDFESSGAGKIGL	KMRLEKEIETYHNLLEGGQEDFESSGAGKI	GQEDFESSGAGKIGLGGRGGSGGSYGRGSR	L	E	G	G	L	G	1	0	0	1	0	1	3	5	0	1	1	1	0	1	0	2	0	0	0	0	0	0	17	1	1679.76	CON__P35527	CON__P35527	459	475			yes	yes	2	1.5396e-77	217.91			By MS/MS		By MS/MS
EGQVEVTGDEY	LARRLLNRFGMDKIYEGQVEVTGDEYNVES	DKIYEGQVEVTGDEYNVESIDGQPGAFTCY	Y	E	G	E	Y	N	0	0	0	1	0	1	3	2	0	0	0	0	0	0	0	0	1	0	1	2	0	0	11	0	1224.51	G3HNJ6;G3HL96	G3HNJ6	120	130			yes	no	2	0.0035242	116.05	By MS/MS
EGTNLDVGNIVL	MGKGDMSNLHPQSSFEGTNLDVGNIVLALY	SSFEGTNLDVGNIVLALYSGLFAYGGWNYL	F	E	G	V	L	A	0	0	2	1	0	0	1	2	0	1	2	0	0	0	0	0	1	0	0	2	0	0	12	1	1242.65	G3GRU9	G3GRU9	233	244			yes	yes	2	0.0011829	107.69		By MS/MS	By MS/MS		By MS/MS
EHDLEVAQT	APPEVVMDPALAAQYEHDLEVAQTTALPDE	ALAAQYEHDLEVAQTTALPDEDDDL_____	Y	E	H	Q	T	T	1	0	0	1	0	1	2	0	1	0	1	0	0	0	0	0	1	0	0	1	0	0	9	1	1040.48	G3IKJ4	G3IKJ4	110	118			yes	yes	2	0.038338	101.6
EHDLEVAQTT	APPEVVMDPALAAQYEHDLEVAQTTALPDE	LAAQYEHDLEVAQTTALPDEDDDL______	Y	E	H	T	T	A	1	0	0	1	0	1	2	0	1	0	1	0	0	0	0	0	2	0	0	1	0	0	10	1	1141.53	G3IKJ4	G3IKJ4	110	119			yes	yes	2	3.4369e-07	148.38		By MS/MS
EHNNELVTGNSY	GLFPPPPPRGQVTLYEHNNELVTGNSYESP	TLYEHNNELVTGNSYESPPPDFRGQWINLP	Y	E	H	S	Y	E	0	0	3	0	0	0	2	1	1	0	1	0	0	0	0	1	1	0	1	1	0	0	12	1	1375.6	G3HV48	G3HV48	20	31			yes	yes	2	0.0015845	144.65		By MS/MS	By MS/MS		By MS/MS
EIAEASGVRPGTK	DSPGYQWLSDGSGVFEIAEASGVRPGTKII	VFEIAEASGVRPGTKIIIHLKSDCKDFANE	F	E	I	T	K	I	2	1	0	0	0	0	2	2	0	1	0	1	0	0	1	1	1	0	0	1	0	0	13	0	1313.69	G3I027	G3I027	242	254			yes	yes	2	0.010204	101.95		By MS/MS
EIENNPTVKASGY	FGKPNKRKGFSEGLWEIENNPTVKASGYQS	LWEIENNPTVKASGYQSSQKKSCVEEPELE	W	E	I	G	Y	Q	1	0	2	0	0	0	2	1	0	1	0	1	0	0	1	1	1	0	1	1	0	0	13	0	1420.68	G3HG69	G3HG69	56	68			yes	yes	2	0.0064937	91.584
EIITTDKTSKDTT	IGMHYFSPVDKMQLLEIITTDKTSKDTTAS	LLEIITTDKTSKDTTASAVAVGLKQGKVII	L	E	I	T	T	A	0	0	0	2	0	0	1	0	0	2	0	2	0	0	0	1	5	0	0	0	0	0	13	0	1451.74	G3GXQ3	G3GXQ3	510	522			yes	yes	2	0.0093233	118.4
EIITTDKTSKDTTAS	IGMHYFSPVDKMQLLEIITTDKTSKDTTAS	EIITTDKTSKDTTASAVAVGLKQGKVIIVV	L	E	I	A	S	A	1	0	0	2	0	0	1	0	0	2	0	2	0	0	0	2	5	0	0	0	0	0	15	0	1609.8	G3GXQ3	G3GXQ3	510	524			yes	yes	2	0.0098028	82.171		By MS/MS
EIQVNGGTVAEKL	QMRLLPLRQKKAHLMEIQVNGGTVAEKLDW	LMEIQVNGGTVAEKLDWARERLEQQVPVNQ	M	E	I	K	L	D	1	0	1	0	0	1	2	2	0	1	1	1	0	0	0	0	1	0	0	2	0	0	13	0	1356.72	G3I2I9	G3I2I9	182	194			yes	yes	2	0.00059254	96.342		By MS/MS			By MS/MS
EITALAPSTM	GGTTMYPGIADRMQKEITALAPSTMKIKII	DRMQKEITALAPSTMKIKIIAPPERKYSVW	K	E	I	T	M	K	2	0	0	0	0	0	1	0	0	1	1	0	1	0	1	1	2	0	0	0	0	0	10	1	1032.52	G3GVD0;G3HQY2;G3H5Q0;G3I4A0;G3GX66;G3GX23	G3GVD0	316	325			yes	no	2	0.020633	90.777		By MS/MS
EKEAAEMGKGSF	IYKCGGIDKRTIEKFEKEAAEMGKGSFKYA	EKFEKEAAEMGKGSFKYAWVLDKLKAERER	F	E	K	S	F	K	2	0	0	0	0	0	3	2	0	0	0	2	1	1	0	1	0	0	0	0	0	0	12	1	1282.59	G3HGY8	G3HGY8	43	54			yes	yes	2	1.1444e-33	179.19		By MS/MS	By matching
EKENDPSVM	VDRYRITIGNKTCVFEKENDPSVMRSPSAG	NKTCVFEKENDPSVMRSPSAGKLIQYIVED	F	E	K	V	M	R	0	0	1	1	0	0	2	0	0	0	0	1	1	0	1	1	0	0	0	1	0	0	9	0	1047.45	G3H9D1	G3H9D1	66	74			yes	yes	2	0.016086	101.33		By MS/MS	By MS/MS
EKSLEDTKNRY	LEIELQSQLSKKAALEKSLEDTKNRYCGQL	KAALEKSLEDTKNRYCGQLQMIQEQISNLE	L	E	K	R	Y	C	0	1	1	1	0	0	2	0	0	0	1	2	0	0	0	1	1	0	1	0	0	0	11	1	1381.68	CON__P35527	CON__P35527	395	405			yes	yes	2	0.0066744	110.38			By MS/MS
EKTVEVLEPEVT	PQVKCNEQPNRVEIYEKTVEVLEPEVTKLM	EIYEKTVEVLEPEVTKLMNFMYFQRNAIER	Y	E	K	V	T	K	0	0	0	0	0	0	4	0	0	0	1	1	0	0	1	0	2	0	0	3	0	0	12	1	1371.71	G3HT77	G3HT77	109	120			yes	yes	2	0.023604	116.05
ELAGNAARDN	VYLAAVLEYLTAEILELAGNAARDNKKTRI	TAEILELAGNAARDNKKTRIIPRHLQLAIR	L	E	L	D	N	K	3	1	2	1	0	0	1	1	0	0	1	0	0	0	0	0	0	0	0	0	0	0	10	1	1029.48	G3HDT6;G3H4Q1;G3HDS9;G3INW9;G3HPV2;G3HDV5;G3HDU4;G3H2T8;G3I968;G3HPW0;G3H154;G3H6T0;G3HPV6	G3HDT6	65	74			no	no	2	0.0018817	123.35		By MS/MS	By MS/MS
ELAGNASKDL	VYSAAILEYLTTEVLELAGNASKDLKVKCI	TTEVLELAGNASKDLKVKCITPIGKPFHFT	L	E	L	D	L	K	2	0	1	1	0	0	1	1	0	0	2	1	0	0	0	1	0	0	0	0	0	0	10	1	1016.51	G3IDH9;G3ILX7;G3GYE5;G3HMB9;G3H4K5;G3H3T7	G3IDH9	63	72			yes	no	2	0.003217	118.33		By MS/MS	By MS/MS		By MS/MS
ELCRPVLQ	GILLDQGQLNKYESLELCRPVLQQGRKQLL	LNKYESLELCRPVLQQGRKQLLEKWLKEDK	L	E	L	L	Q	Q	0	1	0	0	1	1	1	0	0	0	2	0	0	0	1	0	0	0	0	1	0	0	8	2	1013.53	G3HJ89	G3HJ89	434	441			yes	yes	2	0.01984	125.25					By MS/MS
ELEGKIKEW	ASYLDKVRALEESNYELEGKIKEWYEKHGN	LEESNYELEGKIKEWYEKHGNSHQGEPRDY	Y	E	L	E	W	Y	0	0	0	0	0	0	3	1	0	1	1	2	0	0	0	0	0	1	0	0	0	0	9	1	1130.6	CON__P13645;CON__P02535-1	CON__P13645	173	181			no	no	2	1.6979e-38	176.79		By MS/MS	By MS/MS		By MS/MS
ELGPKPEVAQQ	LKNFKTAATFARRLLELGPKPEVAQQTRKI	RRLLELGPKPEVAQQTRKILSACEKNPTDA	L	E	L	Q	Q	T	1	0	0	0	0	2	2	1	0	0	1	1	0	0	2	0	0	0	0	1	0	0	11	1	1194.62	G3H7Y0	G3H7Y0	1130	1140			yes	yes	2	1.2128e-34	180.44		By MS/MS	By MS/MS		By MS/MS
ELGSEQDQQEL	ELSQDVASKGLGLVYELGSEQDQQELVSTL	GLVYELGSEQDQQELVSTLVETLMTGKRAK	Y	E	L	E	L	V	0	0	0	1	0	3	3	1	0	0	2	0	0	0	0	1	0	0	0	0	0	0	11	1	1274.56	G3I5Z8	G3I5Z8	1008	1018			yes	yes	2	0.0062378	111.17	By MS/MS				By MS/MS
ELIASENF	WELLQREKDRQCRGLELIASENFCSRAALE	DRQCRGLELIASENFCSRAALEALGSCLNN	L	E	L	N	F	C	1	0	1	0	0	0	2	0	0	1	1	0	0	1	0	1	0	0	0	0	0	0	8	1	921.444	G3HW36	G3HW36	72	79			yes	yes	1	0.025023	122.13		By MS/MS	By MS/MS		By matching
ELIDQDAREL	LAKGRRAEDGSVIDYELIDQDARELYDAGV	SVIDYELIDQDARELYDAGVKRKGTDVPKW	Y	E	L	E	L	Y	1	1	0	2	0	1	2	0	0	1	2	0	0	0	0	0	0	0	0	0	0	0	10	1	1200.6	G3IG05	G3IG05	189	198			yes	yes	2	2.4064e-27	175.51		By MS/MS			By MS/MS
ELIDQDARELY	LAKGRRAEDGSVIDYELIDQDARELYDAGV	VIDYELIDQDARELYDAGVKRKGTDVPKWI	Y	E	L	L	Y	D	1	1	0	2	0	1	2	0	0	1	2	0	0	0	0	0	0	0	1	0	0	0	11	2	1363.66	G3IG05	G3IG05	189	199			yes	yes	2	1.5488e-59	196.88	By MS/MS	By MS/MS	By MS/MS		By MS/MS
ELISETGGSH	NPVMELNEKRRGLKYELISETGGSHDKRFV	RGLKYELISETGGSHDKRFVMEVEVDGQKF	Y	E	L	S	H	D	0	0	0	0	0	0	2	2	1	1	1	0	0	0	0	2	1	0	0	0	0	0	10	1	1028.48	G3H6B5;G3HLH5	G3H6B5	555	564			yes	no	2	0.027191	89.55		By MS/MS
ELLDPEQNAN	KIGRGYQGDPSSALLELLDPEQNANFLDHY	SSALLELLDPEQNANFLDHYLDVPVDLSKV	L	E	L	A	N	F	1	0	2	1	0	1	2	0	0	0	2	0	0	0	1	0	0	0	0	0	0	0	10	2	1141.53	G3HCJ1	G3HCJ1	491	500			yes	yes	2	0.0031742	118.5
ELLEAQAATGY	YQAMKKGIIRPGTAFELLEAQAATGYVIDP	GTAFELLEAQAATGYVIDPIKGLKLTVEEA	F	E	L	G	Y	V	3	0	0	0	0	1	2	1	0	0	2	0	0	0	0	0	1	0	1	0	0	0	11	2	1164.57	G3HWJ3	G3HWJ3	1490	1500			yes	yes	2	0.0047047	135.83	By matching	By MS/MS	By MS/MS
ELLQQVDTST	VRFLEQQNQVLQTKWELLQQVDTSTRTHNL	LQTKWELLQQVDTSTRTHNLEPYFESFINN	W	E	L	S	T	R	0	0	0	1	0	2	1	0	0	0	2	0	0	0	0	1	2	0	0	1	0	0	10	2	1132.56	CON__P04264	CON__P04264	213	222			yes	yes	1	0.0018817	123.35			By MS/MS
ELLQQVDTSTR	VRFLEQQNQVLQTKWELLQQVDTSTRTHNL	QTKWELLQQVDTSTRTHNLEPYFESFINNL	W	E	L	T	R	T	0	1	0	1	0	2	1	0	0	0	2	0	0	0	0	1	2	0	0	1	0	0	11	2	1288.66	CON__P04264	CON__P04264	213	223			yes	yes	2	8.1102e-11	157.34	By MS/MS	By MS/MS	By MS/MS		By MS/MS
ELLQQVDTSTRTH	VRFLEQQNQVLQTKWELLQQVDTSTRTHNL	KWELLQQVDTSTRTHNLEPYFESFINNLRR	W	E	L	T	H	N	0	1	0	1	0	2	1	0	1	0	2	0	0	0	0	1	3	0	0	1	0	0	13	2	1526.77	CON__P04264	CON__P04264	213	225			yes	yes	2;3	7.0255e-81	212.89	By MS/MS	By MS/MS	By MS/MS		By MS/MS
ELPDGQVITIG	EMATAASSSSLEKSYELPDGQVITIGNERF	EKSYELPDGQVITIGNERFRCPEALFQPSF	Y	E	L	I	G	N	0	0	0	1	0	1	1	2	0	2	1	0	0	0	1	0	1	0	0	1	0	0	11	1	1140.6	G3GVD0;G3HQY2;G3I6E6;G3H5Q0;G3I4A0;G3GX66;G3ID82;G3ID81;G3GX23	G3GVD0	241	251			yes	no	1;2	0.024181	88.948
ELPDGQVITIGNE	EMATAASSSSLEKSYELPDGQVITIGNERF	SYELPDGQVITIGNERFRCPEALFQPSFLG	Y	E	L	N	E	R	0	0	1	1	0	1	2	2	0	2	1	0	0	0	1	0	1	0	0	1	0	0	13	1	1383.69	G3GVD0;G3HQY2;G3I6E6;G3H5Q0;G3I4A0;G3GX66;G3ID82;G3ID81;G3GX23	G3GVD0	241	253			yes	no	2	9.2466e-12	195.27	By matching	By MS/MS	By MS/MS	By matching	By MS/MS
ELPDGQVITIGNERF	EMATAASSSSLEKSYELPDGQVITIGNERF	ELPDGQVITIGNERFRCPEALFQPSFLGME	Y	E	L	R	F	R	0	1	1	1	0	1	2	2	0	2	1	0	0	1	1	0	1	0	0	1	0	0	15	1	1686.86	G3GVD0;G3HQY2;G3I6E6;G3H5Q0;G3I4A0;G3GX66;G3ID82;G3ID81;G3GX23	G3GVD0	241	255			yes	no	2	1.6623e-10	196.15	By MS/MS	By MS/MS			By MS/MS
ELPTEAQSKDF	PVVMLENELMYGVAFELPTEAQSKDFLIPI	GVAFELPTEAQSKDFLIPIGKAKIERQGPA	F	E	L	D	F	L	1	0	0	1	0	1	2	0	0	0	1	1	0	1	1	1	1	0	0	0	0	0	11	1	1263.6	G3HFL6	G3HFL6	550	560			yes	yes	2	0.02362	108.57		By MS/MS	By MS/MS		By MS/MS
ELQLEPEELY	IKPVLMMNKMDRALLELQLEPEELYQTFQR	DRALLELQLEPEELYQTFQRIVENVNVIIS	L	E	L	L	Y	Q	0	0	0	0	0	1	4	0	0	0	3	0	0	0	1	0	0	0	1	0	0	0	10	3	1261.61	G3HSL4	G3HSL4	180	189			yes	yes	2	0.0035868	133.23		By MS/MS			By MS/MS
ELTEEEKFY	LPRIQSQRYQVGVHYELTEEEKFYRNALTR	QVGVHYELTEEEKFYRNALTRMPDGPVALE	Y	E	L	F	Y	R	0	0	0	0	0	0	4	0	0	0	1	1	0	1	0	0	1	0	1	0	0	0	9	2	1186.54	G3H352	G3H352	928	936			yes	yes	2	0.033917	86.953					By MS/MS
ELVSITANKN	LRPKGLDGARAERVLELVSITANKNTCPGD	AERVLELVSITANKNTCPGDRSAITPGGLR	L	E	L	K	N	T	1	0	2	0	0	0	1	0	0	1	1	1	0	0	0	1	1	0	0	1	0	0	10	1	1087.59	G3HW36	G3HW36	401	410			yes	yes	2	0.022678	89.698
EMEQNLRQGVD	IDNTRMTLDDFRIKFEMEQNLRQGVDADIN	RIKFEMEQNLRQGVDADINGLRQVLDNLTM	F	E	M	V	D	A	0	1	1	1	0	2	2	1	0	0	1	0	1	0	0	0	0	0	0	1	0	0	11	2	1317.6	CON__P35527	CON__P35527	244	254			yes	yes	2	1.9062e-15	150.35	By MS/MS	By MS/MS	By MS/MS		By MS/MS
EMEQNLRQGVDAD	IDNTRMTLDDFRIKFEMEQNLRQGVDADIN	KFEMEQNLRQGVDADINGLRQVLDNLTMEK	F	E	M	A	D	I	1	1	1	2	0	2	2	1	0	0	1	0	1	0	0	0	0	0	0	1	0	0	13	2	1503.66	CON__P35527	CON__P35527	244	256			yes	yes	2	0.0028844	140.07			By MS/MS
EMEQNLRQGVDADIN	IDNTRMTLDDFRIKFEMEQNLRQGVDADIN	EMEQNLRQGVDADINGLRQVLDNLTMEKSD	F	E	M	I	N	G	1	1	2	2	0	2	2	1	0	1	1	0	1	0	0	0	0	0	0	1	0	0	15	2	1730.79	CON__P35527	CON__P35527	244	258			yes	yes	2	0	308.58	By MS/MS	By MS/MS	By MS/MS		By MS/MS
EMEQNLRQGVDADINGL	IDNTRMTLDDFRIKFEMEQNLRQGVDADIN	EQNLRQGVDADINGLRQVLDNLTMEKSDLE	F	E	M	G	L	R	1	1	2	2	0	2	2	2	0	1	2	0	1	0	0	0	0	0	0	1	0	0	17	2	1900.89	CON__P35527	CON__P35527	244	260			yes	yes	2	2.2347e-196	266.97			By MS/MS		By MS/MS
ENAEGARTTPS	NSCVAVMEGKQAKVLENAEGARTTPSVVAF	AKVLENAEGARTTPSVVAFTADGERLVGMP	L	E	N	P	S	V	2	1	1	0	0	0	2	1	0	0	0	0	0	0	1	1	2	0	0	0	0	0	11	0	1131.52	G3HEZ0	G3HEZ0	40	50			yes	yes	2	0.004395	123.75
ENAEGARTTPSVVAF	NSCVAVMEGKQAKVLENAEGARTTPSVVAF	ENAEGARTTPSVVAFTADGERLVGMPAKRQ	L	E	N	A	F	T	3	1	1	0	0	0	2	1	0	0	0	0	0	1	1	1	2	0	0	2	0	0	15	0	1547.76	G3HEZ0	G3HEZ0	40	54			yes	yes	2	0.0019763	103.31		By MS/MS
ENAGTVEF	RLTSDSVKLAKQVGYENAGTVEFLVDKHGK	LAKQVGYENAGTVEFLVDKHGKHYFIEVNS	Y	E	N	E	F	L	1	0	1	0	0	0	2	1	0	0	0	0	0	1	0	0	1	0	0	1	0	0	8	0	865.382	G3I4L6	G3I4L6	305	312			yes	yes	1	0.0066097	130.04				By matching	By MS/MS
ENANAVSEGVVH	RLVAFCPFSSSQVALENANAVSEGVVHEDL	VALENANAVSEGVVHEDLRLLLETYLPSKK	L	E	N	V	H	E	2	0	2	0	0	0	2	1	1	0	0	0	0	0	0	1	0	0	0	3	0	0	12	0	1224.57	G3H451	G3H451	62	73			yes	yes	2	0.025892	76.064
ENANAVSEGVVHEDL	RLVAFCPFSSSQVALENANAVSEGVVHEDL	ENANAVSEGVVHEDLRLLLETYLPSKKKKV	L	E	N	D	L	R	2	0	2	1	0	0	3	1	1	0	1	0	0	0	0	1	0	0	0	3	0	0	15	0	1581.73	G3H451	G3H451	62	76			yes	yes	2	0.044407	64.82
ENAVHSGALDD	IKLHPETKDDKHGSYENAVHSGALDD____	HGSYENAVHSGALDD_______________	Y	E	N	D	D	-	2	0	1	2	0	0	1	1	1	0	1	0	0	0	0	1	0	0	0	1	0	0	11	1	1126.49	G3HGP6	G3HGP6	546	556			yes	yes	2	0.0096651	104.2
ENHVEGQKL	TAYMKRVEDVLGKGWENHVEGQKLKQDGDS	VLGKGWENHVEGQKLKQDGDSFRMKLNTQE	W	E	N	K	L	K	0	0	1	0	0	1	2	1	1	0	1	1	0	0	0	0	0	0	0	1	0	0	9	0	1052.53	G3H352	G3H352	591	599			yes	yes	2	1.3764e-63	190.26		By MS/MS	By MS/MS		By MS/MS
ENPDIKYPL	LFMKLFQRSSPAITLENPDIKYPLRLIDKE	SPAITLENPDIKYPLRLIDKEIISHDTRRF	L	E	N	P	L	R	0	0	1	1	0	0	1	0	0	1	1	1	0	0	2	0	0	0	1	0	0	0	9	1	1087.56	G3I0D8	G3I0D8	37	45			yes	yes	2	0.019497	99.375
ENVIRDAVTY	GLIYEETRGVLKVFLENVIRDAVTYTEHAK	LKVFLENVIRDAVTYTEHAKRKTVTAMDVV	L	E	N	T	Y	T	1	1	1	1	0	0	1	0	0	1	0	0	0	0	0	0	1	0	1	2	0	0	10	0	1178.59	G3HPV6;G3HDU7;G3HDT9;G3H2T6;G3HDS1;G3HPV7	G3HPV6	223	232			no	no	2	0.00043073	128.86	By MS/MS	By MS/MS			By MS/MS
EQIDQMKEQPW	LQDLKGVWSELSKVWEQIDQMKEQPWVSVQ	SKVWEQIDQMKEQPWVSVQPRKLRQNLDGL	W	E	Q	P	W	V	0	0	0	1	0	3	2	0	0	1	0	1	1	0	1	0	0	1	0	0	0	0	11	1	1430.65	G3H352	G3H352	1258	1268			yes	yes	2	1.0627e-45	185.6		By MS/MS	By MS/MS		By MS/MS
EQITGKGASGTF	LLKNALQRAVERGQLEQITGKGASGTFQLK	GQLEQITGKGASGTFQLKKSGEKPLLGGSL	L	E	Q	T	F	Q	1	0	0	0	0	1	1	3	0	1	0	1	0	1	0	1	2	0	0	0	0	0	12	0	1194.59	G3I486	G3I486	314	325			yes	yes	2	0.028121	82.645
EQLAEQNRKD	GVDLTQLLNNMRSQYEQLAEQNRKDAEAWF	MRSQYEQLAEQNRKDAEAWFNEKSKELTTE	Y	E	Q	K	D	A	1	1	1	1	0	2	2	0	0	0	1	1	0	0	0	0	0	0	0	0	0	0	10	1	1229.6	CON__P13645	CON__P13645	326	335			yes	yes	2	2.3997e-74	202.2		By MS/MS	By MS/MS
EQLAEQNRKDAE	GVDLTQLLNNMRSQYEQLAEQNRKDAEAWF	SQYEQLAEQNRKDAEAWFNEKSKELTTEID	Y	E	Q	A	E	A	2	1	1	1	0	2	3	0	0	0	1	1	0	0	0	0	0	0	0	0	0	0	12	1	1429.68	CON__P13645	CON__P13645	326	337			yes	yes	2	1.1419e-48	196.48			By MS/MS
EQLAEQNRKDAEAW	GVDLTQLLNNMRSQYEQLAEQNRKDAEAWF	YEQLAEQNRKDAEAWFNEKSKELTTEIDNN	Y	E	Q	A	W	F	3	1	1	1	0	2	3	0	0	0	1	1	0	0	0	0	0	1	0	0	0	0	14	1	1686.8	CON__P13645	CON__P13645	326	339			yes	yes	2;3	2.6335e-20	161.94	By MS/MS	By MS/MS	By MS/MS		By MS/MS
EQQRQQQEKL	AEEAVRRKQEELQHLEQQRQQQEKLLAEEN	ELQHLEQQRQQQEKLLAEENQRLRERLQRL	L	E	Q	K	L	L	0	1	0	0	0	5	2	0	0	0	1	1	0	0	0	0	0	0	0	0	0	0	10	0	1313.67	G3HWJ3	G3HWJ3	102	111			yes	yes	3	0.020745	78.655		By MS/MS	By MS/MS
EQQVPVNQVF	GGTVAEKLDWARERLEQQVPVNQVFGQDEM	ARERLEQQVPVNQVFGQDEMIDVIGVTKGK	L	E	Q	V	F	G	0	0	1	0	0	3	1	0	0	0	0	0	0	1	1	0	0	0	0	3	0	0	10	0	1186.6	G3I2I9	G3I2I9	202	211			yes	yes	2	0.012076	99.802	By matching		By MS/MS
EQSSVDRSGAAQGL	CFEDLLPWLMETLTYEQSSVDRSGAAQGLA	YEQSSVDRSGAAQGLAEVMAGLGVEKLEKL	Y	E	Q	G	L	A	2	1	0	1	0	2	1	2	0	0	1	0	0	0	0	3	0	0	0	1	0	0	14	0	1403.66	G3GU75	G3GU75	1695	1708			yes	yes	2	2.9609e-18	169.65		By MS/MS	By MS/MS		By MS/MS
ERCITDPQTGL	FDPNTEENLTYLQLMERCITDPQTGLCLLP	LQLMERCITDPQTGLCLLPLKEKKRERKTS	M	E	R	G	L	C	0	1	0	1	1	1	1	1	0	1	1	0	0	0	1	0	2	0	0	0	0	0	11	0	1288.61	G3HWJ3	G3HWJ3	1631	1641			yes	yes	2	0.013148	100.25					By MS/MS
ERCVEDPETGL	FDPNTHENLTYLQLLERCVEDPETGLRLLP	LQLLERCVEDPETGLRLLPLTDEAAKGGEL	L	E	R	G	L	R	0	1	0	1	1	0	3	1	0	0	1	0	0	0	1	0	1	0	0	1	0	0	11	0	1303.57	G3HWJ3	G3HWJ3	394	404			yes	no	2	0.015218	98.033
ERGQCDLELINVCN	KYCEKRDPHLACVAYERGQCDLELINVCNE	YERGQCDLELINVCNENSLFKSLSRYLVRR	Y	E	R	C	N	E	0	1	2	1	2	1	2	1	0	1	2	0	0	0	0	0	0	0	0	1	0	0	14	2	1718.77	G3HJ89	G3HJ89	922	935			yes	yes	2	0.0025566	101.95
ERGQCDLELINVCNE	KYCEKRDPHLACVAYERGQCDLELINVCNE	ERGQCDLELINVCNENSLFKSLSRYLVRRK	Y	E	R	N	E	N	0	1	2	1	2	1	3	1	0	1	2	0	0	0	0	0	0	0	0	1	0	0	15	2	1847.81	G3HJ89	G3HJ89	922	936			yes	yes	2	0.01069	89.266		By MS/MS	By MS/MS
ERIAGEASRL	______________________________	VNDIFERIAGEASRLAHYNKRSTITSREIQ	F	E	R	R	L	A	2	2	0	0	0	0	2	1	0	1	1	0	0	0	0	1	0	0	0	0	0	0	10	0	1100.59	G3H2T4;G3HDU3;G3H2U0;G3HDV4;G3HDS4;G3IB92;G3HDT7;G3HDT0;G3INX0;G3HPV1;G3HPV7	G3HPV7	13	22			no	no	3	0.00059394	108.47		By MS/MS			By MS/MS
ERMEAALDNY	ISKLITYGSDRAEALERMEAALDNYVIRGV	RAEALERMEAALDNYVIRGVTHNIPLLREV	L	E	R	N	Y	V	2	1	1	1	0	0	2	0	0	0	1	0	1	0	0	0	0	0	1	0	0	0	10	2	1210.53	G3HGS2	G3HGS2	608	617			yes	yes	2	0.014236	97.635					By MS/MS
ESEDVEIQDY	YLIKWRDLPYDQASWESEDVEIQDYDLFKQ	DQASWESEDVEIQDYDLFKQGYWNHRELMR	W	E	S	D	Y	D	0	0	0	2	0	1	3	0	0	1	0	0	0	0	0	1	0	0	1	1	0	0	10	0	1225.5	G3GUN0	G3GUN0	629	638			yes	yes	2	0.016782	88.942
ESLKGVDPKFL	KWHRNGIKKPRSQRYESLKGVDPKFLRNMR	SQRYESLKGVDPKFLRNMRFAKKHNKKGLK	Y	E	S	F	L	R	0	0	0	1	0	0	1	1	0	0	2	2	0	1	1	1	0	0	0	1	0	0	11	2	1231.68	G3I9W6	G3I9W6	35	45			yes	yes	2	0.0041443	131.12		By MS/MS			By MS/MS
ESLTDPSKL	ELISNSSDALDKIRYESLTDPSKLDSGKEL	LDKIRYESLTDPSKLDSGKELHINLIPNKQ	Y	E	S	K	L	D	0	0	0	1	0	0	1	0	0	0	2	1	0	0	1	2	1	0	0	0	0	0	9	1	988.508	G3H354	G3H354	62	70			yes	yes	2	0.028356	93.162		By MS/MS	By MS/MS		By MS/MS
ESLTDPSKLDSGKEL	ELISNSSDALDKIRYESLTDPSKLDSGKEL	ESLTDPSKLDSGKELHINLIPNKQDRTLTI	Y	E	S	E	L	H	0	0	0	2	0	0	2	1	0	0	3	2	0	0	1	3	1	0	0	0	0	0	15	2	1617.81	G3H354	G3H354	62	76			yes	yes	2	0.0066181	99.522		By MS/MS
ESQPSPLALL	SSTGSSSSSGVGGGQESQPSPLALLAATCS	VGGGQESQPSPLALLAATCSRIESPNENSN	Q	E	S	L	L	A	1	0	0	0	0	1	1	0	0	0	3	0	0	0	2	2	0	0	0	0	0	0	10	2	1053.57	G3HV45	G3HV45	49	58			yes	yes	2	0.012932	98.523		By MS/MS
ESTCRSESPGGNQALL	RRTGRITKGLLQKVFESTCRSESPGGNQAL	STCRSESPGGNQALLLLRSCGSLLPELSLA	F	E	S	L	L	L	1	1	1	0	1	1	2	2	0	0	2	0	0	0	1	3	1	0	0	0	0	0	16	1	1704.77	G3GV47	G3GV47	109	124			yes	yes	2	1.1123e-06	123.84
ESTDPREALQY	RLNFVRLLMLYTRKFESTDPREALQYFYFL	TRKFESTDPREALQYFYFLRDEKDSQGENM	F	E	S	Q	Y	F	1	1	0	1	0	1	2	0	0	0	1	0	0	0	1	1	1	0	1	0	0	0	11	1	1307.6	G3HIK1	G3HIK1	540	550			yes	yes	2	0.0040344	105.57		By MS/MS	By MS/MS		By MS/MS
ESVAAKNLQE	KPDLTAALRDVRQQYESVAAKNLQEAEEWY	VRQQYESVAAKNLQEAEEWYKSKFADLSEA	Y	E	S	Q	E	A	2	0	1	0	0	1	2	0	0	0	1	1	0	0	0	1	0	0	0	1	0	0	10	1	1087.55	G3HHR3	G3HHR3	277	286			yes	yes	2	1.1743e-05	136.21	By MS/MS	By MS/MS	By MS/MS		By MS/MS
ESVAAKNLQEAEEW	KPDLTAALRDVRQQYESVAAKNLQEAEEWY	YESVAAKNLQEAEEWYKSKFADLSEAANRN	Y	E	S	E	W	Y	3	0	1	0	0	1	4	0	0	0	1	1	0	0	0	1	0	1	0	1	0	0	14	1	1602.75	G3HHR3	G3HHR3	277	290			yes	yes	2	0.00047561	113.69
ETEETQGSRSSGSGSSTGSGSRL	VGMSVGRGRSKRRRLETEETQGSRSSGSGS	RSSGSGSSTGSGSRLAQQAPVPAVVSIDEV	L	E	T	R	L	A	0	2	0	0	0	1	3	5	0	0	1	0	0	0	0	8	3	0	0	0	0	0	23	0	2242.99	G3HSM8	G3HSM8	419	441			yes	yes	3	0.0015672	127.8		By MS/MS	By matching
ETEINITKT	RNHYNEEMSNLRNKYETEINITKTTIKEIS	NLRNKYETEINITKTTIKEISMQKEDDSKN	Y	E	T	K	T	T	0	0	1	0	0	0	2	0	0	2	0	1	0	0	0	0	3	0	0	0	0	0	9	0	1047.54	G3HD94	G3HD94	1176	1184			yes	no	2	0.019402	99.442			By MS/MS	By MS/MS	By MS/MS
ETGEIPRKNL	GEKLREQVEERLSFYETGEIPRKNLDVMKE	RLSFYETGEIPRKNLDVMKEAMVQAEEAAA	Y	E	T	N	L	D	0	1	1	0	0	0	2	1	0	1	1	1	0	0	1	0	1	0	0	0	0	0	10	0	1155.62	G3H451	G3H451	409	418			yes	yes	2	0.020745	90.657					By MS/MS
ETGTEAPEGVARGSDAL	IDWGDDIAASEITVLETGTEAPEGVARGSD	GTEAPEGVARGSDALTLLEYPETRNQFIDE	L	E	T	A	L	T	3	1	0	1	0	0	3	3	0	0	1	0	0	0	1	1	2	0	0	1	0	0	17	0	1658.77	G3H5U0	G3H5U0	274	290			yes	yes	2	8.5775e-15	108.56					By MS/MS
ETLQEELMAL	LDNLTMEKSDLEMQYETLQEELMALKKNHK	LEMQYETLQEELMALKKNHKEEMSQLTGQN	Y	E	T	A	L	K	1	0	0	0	0	1	3	0	0	0	3	0	1	0	0	0	1	0	0	0	0	0	10	3	1175.57	CON__P35527	CON__P35527	279	288			yes	yes	2	0.00091466	127.02			By MS/MS		By MS/MS
ETQEAAERAIE	VCDENGSKGYGFVHFETQEAAERAIEKMNG	FVHFETQEAAERAIEKMNGMLLNDRKVFVG	F	E	T	I	E	K	3	1	0	0	0	1	4	0	0	1	0	0	0	0	0	0	1	0	0	0	0	0	11	0	1245.58	G3I8S7	G3I8S7	75	85			yes	yes	2	0.009186	112.04
ETQITQIEH	EQLIAKNRKDIENQYETQITQIEHEVSSSG	DIENQYETQITQIEHEVSSSGQEVQSSAKE	Y	E	T	E	H	E	0	0	0	0	0	2	2	0	1	2	0	0	0	0	0	0	2	0	0	0	0	0	9	0	1097.54	CON__P35527	CON__P35527	346	354			yes	yes	2	5.731e-41	183.26			By MS/MS		By MS/MS
ETQITQIEHE	EQLIAKNRKDIENQYETQITQIEHEVSSSG	IENQYETQITQIEHEVSSSGQEVQSSAKEV	Y	E	T	H	E	V	0	0	0	0	0	2	3	0	1	2	0	0	0	0	0	0	2	0	0	0	0	0	10	0	1226.58	CON__P35527	CON__P35527	346	355			yes	yes	2	8.98e-14	160.88		By MS/MS	By MS/MS		By MS/MS
ETQITQIEHEVS	EQLIAKNRKDIENQYETQITQIEHEVSSSG	NQYETQITQIEHEVSSSGQEVQSSAKEVTQ	Y	E	T	V	S	S	0	0	0	0	0	2	3	0	1	2	0	0	0	0	0	1	2	0	0	1	0	0	12	0	1412.68	CON__P35527	CON__P35527	346	357			yes	yes	2	0.020297	110.53			By MS/MS		By MS/MS
ETQITQIEHEVSSSGQEVQ	EQLIAKNRKDIENQYETQITQIEHEVSSSG	TQIEHEVSSSGQEVQSSAKEVTQLRHGVQE	Y	E	T	V	Q	S	0	0	0	0	0	4	4	1	1	2	0	0	0	0	0	3	2	0	0	2	0	0	19	0	2127.99	CON__P35527	CON__P35527	346	364			yes	yes	2	1.988e-278	280.5			By MS/MS		By MS/MS
ETQITQIEHEVSSSGQEVQSSAKE	EQLIAKNRKDIENQYETQITQIEHEVSSSG	EVSSSGQEVQSSAKEVTQLRHGVQELEIEL	Y	E	T	K	E	V	1	0	0	0	0	4	5	1	1	2	0	1	0	0	0	5	2	0	0	2	0	0	24	0	2630.23	CON__P35527	CON__P35527	346	369			yes	yes	2	0.0029769	183.65			By MS/MS
ETSKSRVTQSNF	VLGYEGWLAGYQMNFETSKSRVTQSNFAVG	MNFETSKSRVTQSNFAVGYKTDEFQLHTNV	F	E	T	N	F	A	0	1	1	0	0	1	1	0	0	0	0	1	0	1	0	3	2	0	0	1	0	0	12	0	1382.68	G3H2C6;G3GY16	G3H2C6	158	169			yes	no	2	0.02615	119.27		By MS/MS
EVEENTDKAVECY	QERDPKAHRFLGLLYEVEENTDKAVECYKR	LYEVEENTDKAVECYKRSVELNPTQKDLVL	Y	E	V	C	Y	K	1	0	1	1	1	0	4	0	0	0	0	1	0	0	0	0	1	0	1	2	0	0	13	0	1584.66	G3HJ15	G3HJ15	45	57			yes	yes	2	4.7272e-05	145.89		By MS/MS	By MS/MS		By MS/MS
EVEGHLASDDY	QQFNRNVEDIELWLYEVEGHLASDDYGKDL	LWLYEVEGHLASDDYGKDLTNVQNLQKKHA	Y	E	V	D	Y	G	1	0	0	2	0	0	2	1	1	0	1	0	0	0	0	1	0	0	1	1	0	0	11	1	1233.52	G3I9X8	G3I9X8	696	706			yes	yes	2	0.0073372	109.01		By MS/MS	By MS/MS
EVELERGKTL	NTRLFLQGPKIAEEFEVELERGKTLHIKAL	IAEEFEVELERGKTLHIKALAVSDLNRAGQ	F	E	V	T	L	H	0	1	0	0	0	0	3	1	0	0	2	1	0	0	0	0	1	0	0	1	0	0	10	1	1172.64	G3I4L6	G3I4L6	1049	1058			yes	yes	2	0.015172	96.948					By MS/MS
EVICPSIPGY	LTDPKANGLSDEHVFEVICPSIPGYGFSEA	DEHVFEVICPSIPGYGFSEASSKKGTVCQR	F	E	V	G	Y	G	0	0	0	0	1	0	1	1	0	2	0	0	0	0	2	1	0	0	1	1	0	0	10	0	1133.54	G3I0X5	G3I0X5	179	188			yes	yes	2	0.024528	92.467		By MS/MS
EVILIDPF	LNSYWVGEDSTYKFFEVILIDPFHKAIRRN	DSTYKFFEVILIDPFHKAIRRNPDTQWITK	F	E	V	P	F	H	0	0	0	1	0	0	1	0	0	2	1	0	0	1	1	0	0	0	0	1	0	0	8	1	944.522	G3H1F4	G3H1F4	131	138			yes	yes	2	0.031664	116.35					By MS/MS
EVISDEHGIDPTGTY	IQAGQCGNQIGAKFWEVISDEHGIDPTGTY	EVISDEHGIDPTGTYHGDSDLQLDRISVYY	W	E	V	T	Y	H	0	0	0	2	0	0	2	2	1	2	0	0	0	0	1	1	2	0	1	1	0	0	15	0	1631.73	G3HQP8;G3HCL2	G3HQP8	22	36			yes	no	2	0	303.22	By MS/MS	By MS/MS			By MS/MS
EVKNAAANDKL	VEELRRDLRIKSQELEVKNAAANDKLKKMV	SQELEVKNAAANDKLKKMVKDQQEAEKKKV	L	E	V	K	L	K	3	0	2	1	0	0	1	0	0	0	1	2	0	0	0	0	0	0	0	1	0	0	11	0	1171.62	G3H352	G3H352	3165	3175			yes	yes	2	1.069e-34	180.81		By MS/MS	By MS/MS		By MS/MS
EVQDSGQTIPKAQ	NFLIAGSWANDVRCWEVQDSGQTIPKAQQM	CWEVQDSGQTIPKAQQMHTGPVLDVCWSDD	W	E	V	A	Q	Q	1	0	0	1	0	3	1	1	0	1	0	1	0	0	1	1	1	0	0	1	0	0	13	0	1399.69	G3HBL0	G3HBL0	70	82			yes	yes	2	0.00084634	96.015
EVQEAPNEDKSATF	GLEGKEIWMEEDQLFEVQEAPNEDKSATFV	FEVQEAPNEDKSATFVTRKQKWTIEESEWV	F	E	V	T	F	V	2	0	1	1	0	1	3	0	0	0	0	1	0	1	1	1	1	0	0	1	0	0	14	0	1563.71	G3I013	G3I013	351	364			yes	yes	2	0.0014928	122.69
EVQIEEVRQVGSY	INNVIDNLIVAPGTFEVQIEEVRQVGSYKK	TFEVQIEEVRQVGSYKKGTMTTGHNVADLV	F	E	V	S	Y	K	0	1	0	0	0	2	3	1	0	1	0	0	0	0	0	1	0	0	1	3	0	0	13	0	1534.76	G3HC17	G3HC17	96	108			yes	yes	2	2.2136e-07	127.87
EVQSSAKEVTQL	TQITQIEHEVSSSGQEVQSSAKEVTQLRHG	SGQEVQSSAKEVTQLRHGVQELEIELQSQL	Q	E	V	Q	L	R	1	0	0	0	0	2	2	0	0	0	1	1	0	0	0	2	1	0	0	2	0	0	12	0	1317.68	CON__P35527	CON__P35527	362	373			yes	yes	2	0.014431	154.84			By MS/MS
EVSLADLQNDEVAF	QGTKIASDGLKGRVFEVSLADLQNDEVAFR	FEVSLADLQNDEVAFRKFKLITEDVQGKNC	F	E	V	A	F	R	2	0	1	2	0	1	2	0	0	0	2	0	0	1	0	1	0	0	0	2	0	0	14	2	1548.73	G3HKG8	G3HKG8	68	81			yes	yes	2	0.0031129	113.22		By MS/MS
EVSSSGQEVQSSAKEVTQL	DIENQYETQITQIEHEVSSSGQEVQSSAKE	SGQEVQSSAKEVTQLRHGVQELEIELQSQL	H	E	V	Q	L	R	1	0	0	0	0	3	3	1	0	0	1	1	0	0	0	5	1	0	0	3	0	0	19	0	1991.96	CON__P35527	CON__P35527	355	373			yes	yes	2	0.0086894	98.439			By MS/MS
EVTPGGFDQINPVTN	CYKHHWSDTRKPVILEVTPGGFDQINPVTN	EVTPGGFDQINPVTNRVLCSYDYRNIEGFV	L	E	V	T	N	R	0	0	2	1	0	1	1	2	0	1	0	0	0	1	2	0	2	0	0	2	0	0	15	1	1586.76	G3GZH6	G3GZH6	131	145			yes	yes	2	2.7081e-13	147.74		By MS/MS			By MS/MS
EYLDRTPCSPL	YPWMQKAVGSSEKIFEYLDRTPCSPLSGSL	EKIFEYLDRTPCSPLSGSLAPLNMEGLVEF	F	E	Y	P	L	S	0	1	0	1	1	0	1	0	0	0	2	0	0	0	2	1	1	0	1	0	0	0	11	2	1349.63	G3HQS9	G3HQS9	456	466			yes	yes	2	0.0092431	87.308
EYLQNEGERL	AIIRHSDLVTKEASFEYLQNEGERLLLEAM	KEASFEYLQNEGERLLLEAMDELEVAFNNT	F	E	Y	R	L	L	0	1	1	0	0	1	3	1	0	0	2	0	0	0	0	0	0	0	1	0	0	0	10	2	1249.59	G3H9D1;G3HI85	G3H9D1	722	731			no	no	2	0.00049661	128.61					By MS/MS
EYLTAEIL	ERVGAGAPVYLAAVLEYLTAEILELAGNAA	VYLAAVLEYLTAEILELAGNAARDNKKTRI	L	E	Y	I	L	E	1	0	0	0	0	0	2	0	0	1	2	0	0	0	0	0	1	0	1	0	0	0	8	2	950.496	G3HDT6;G3H4Q1;G3HDS9;G3INW9;G3HPV2;G3HDV5;G3HDU4;G3H2T8;G3I968;G3HPW0;G3H154;G3HPV6	G3HDT6	57	64			no	no	1	0.027253	118.06
EYLTAEILEL	ERVGAGAPVYLAAVLEYLTAEILELAGNAA	LAAVLEYLTAEILELAGNAARDNKKTRIIP	L	E	Y	E	L	A	1	0	0	0	0	0	3	0	0	1	3	0	0	0	0	0	1	0	1	0	0	0	10	3	1192.62	G3HDT6;G3H4Q1;G3HDS9;G3INW9;G3HPV2;G3HDV5;G3HDU4;G3H2T8;G3I968;G3HPW0;G3H154;G3HPV6	G3HDT6	57	66			no	no	2	0.014834	97.033		By MS/MS
FAGNLASGGAAGATSL	IFLGGVDKRTQFWRYFAGNLASGGAAGATS	AGNLASGGAAGATSLCFVYPLDFARTRLAA	Y	F	A	S	L	C	5	0	1	0	0	0	0	4	0	0	2	0	0	1	0	2	1	0	0	0	0	0	16	2	1363.67	G3H777;G3I8W9	G3H777	234	249			yes	no	2	7.1586e-11	175.54		By MS/MS	By MS/MS		By MS/MS
FCEGSFNGSEKE	PGACNIPANVSNCNWFCEGSFNGSEKETMQ	CNWFCEGSFNGSEKETMQFLNDRLASYLEK	W	F	C	K	E	T	0	0	1	0	1	0	3	2	0	0	0	1	0	2	0	2	0	0	0	0	0	0	12	2	1389.55	CON__O76011;CON__Q6NTB9;CON__Q14525;CON__O76009;CON__Q8IUT8;CON__Q9UE12;CON__Q15323;CON__O76013	CON__O76011	47	58			yes	no	2	0.024284	94.616
FDAELSQMQTHVS	KVDALMDEINFMKMFFDAELSQMQTHVSDT	MFFDAELSQMQTHVSDTSVVLSMDNNRNLD	F	F	D	V	S	D	1	0	0	1	0	2	1	0	1	0	1	0	1	1	0	2	1	0	0	1	0	0	13	3	1491.67	CON__P13647;G3IBN9	CON__P13647	307	319			no	no	2	0.028025	81.865			By MS/MS
FDQGSSSEKIQKL	AHCGVTTSDVVVAGEFDQGSSSEKIQKLKI	GEFDQGSSSEKIQKLKIAKVFKNSKYNSLT	E	F	D	K	L	K	0	0	0	1	0	2	1	1	0	1	1	2	0	1	0	3	0	0	0	0	0	0	13	1	1465.74	CON__P00766;P00766	CON__P00766	71	83			yes	no	2	0.010708	103.34					By MS/MS
FEDNAGVIVNN	RQRKSYRRKDGVFLYFEDNAGVIVNNKGEM	VFLYFEDNAGVIVNNKGEMKGSAITGPVAK	Y	F	E	N	N	K	1	0	3	1	0	0	1	1	0	1	0	0	0	1	0	0	0	0	0	2	0	0	11	1	1190.56	G3H5W4;G3HW09;G3I5G8	G3H5W4	98	108			yes	no	2	0.049498	74.464
FESFINNL	QQVDTSTRTHNLEPYFESFINNLRRRVDQL	THNLEPYFESFINNLRRRVDQLKSDQSRLD	Y	F	E	N	L	R	0	0	2	0	0	0	1	0	0	1	1	0	0	2	0	1	0	0	0	0	0	0	8	2	982.476	CON__P04264	CON__P04264	231	238			yes	yes	1	3.1532e-09	146.94			By MS/MS
FGILLDQGQLN	SVPAQPGQTSPLLQYFGILLDQGQLNKYES	LLQYFGILLDQGQLNKYESLELCRPVLQQG	Y	F	G	L	N	K	0	0	1	1	0	2	0	2	0	1	3	0	0	1	0	0	0	0	0	0	0	0	11	4	1216.65	G3HJ89	G3HJ89	418	428			yes	yes	2	0.0037862	119.41					By MS/MS
FIAADGGPRVSF	GCYVGAATVGAAAWWFIAADGGPRVSFYQL	AWWFIAADGGPRVSFYQLSHFLQCKEDNPD	W	F	I	S	F	Y	2	1	0	1	0	0	0	2	0	1	0	0	0	2	1	1	0	0	0	1	0	0	12	1	1235.63	G3H239	G3H239	719	730			yes	yes	2	0.01344	85.377
FITGETKDQVAN	______________________________	NIYFITGETKDQVANSAFVEHLQKHGFEVI	Y	F	I	A	N	S	1	0	1	1	0	1	1	1	0	1	0	1	0	1	0	0	2	0	0	1	0	0	12	1	1321.65	G3HS15	G3HS15	10	21			yes	yes	2	0.038578	74.464		By matching
FKPSASTSNVTGGGP	TFAGIENKFGLYLPLFKPSASTSNVTGGGP	FKPSASTSNVTGGGP_______________	L	F	K	G	P	-	1	0	1	0	0	0	0	3	0	0	0	1	0	1	2	3	2	0	0	1	0	0	15	1	1405.68	G3HBM4	G3HBM4	714	728			yes	yes	2	0.0024681	107.06	By MS/MS	By MS/MS	By MS/MS		By MS/MS
FLEPELIIPH	AQPNLTEMIQKGEQLFLEPELIIPHRQHRH	KGEQLFLEPELIIPHRQHRHFTVTSSFLSS	L	F	L	P	H	R	0	0	0	0	0	0	2	0	1	2	2	0	0	1	2	0	0	0	0	0	0	0	10	3	1206.66	G3HG08	G3HG08	459	468			yes	yes	2	0.011812	100.07					By MS/MS
FLEQQNQVL	KSLNNQFASFIDKVRFLEQQNQVLQTKWEL	FIDKVRFLEQQNQVLQTKWELLQQVDTSTR	R	F	L	V	L	Q	0	0	1	0	0	3	1	0	0	0	2	0	0	1	0	0	0	0	0	1	0	0	9	2	1117.58	CON__P04264;G3IKI6;CON__Q7Z794;CON__Q6IFZ6;G3IBP2;CON__P35908;CON__Q14CN4-1;CON__P35908v2;G3IBN9;CON__Q6IME9;CON__Q3SY84;G3IBP0;CON__Q7RTS7;CON__Q32MB2;G3IBP3	CON__P04264	200	208			no	no	2	0.030256	91.041		By MS/MS	By MS/MS		By MS/MS
FLQEEKRECF	SESKDTELAEELLQWFLQEEKRECFGACLF	ELLQWFLQEEKRECFGACLFTCYDLLRPDV	W	F	L	C	F	G	0	1	0	0	1	1	3	0	0	0	1	1	0	2	0	0	0	0	0	0	0	0	10	2	1384.64	G3HJ89	G3HJ89	1557	1566			yes	yes	3	0.016512	85.377
FLSDVYPDGF	VIINTRFVKGDINTKFLSDVYPDGFKGHTL	DINTKFLSDVYPDGFKGHTLTQSERNQLLA	K	F	L	G	F	K	0	0	0	2	0	0	0	1	0	0	1	0	0	2	1	1	0	0	1	1	0	0	10	3	1158.52	G3HGS2	G3HGS2	647	656			yes	yes	2	0.0033234	117.93					By matching
FLSPELPAVAEF	TLSQRLSLLTKFRLNFLSPELPAVAEFSTN	RLNFLSPELPAVAEFSTNETMGHSADRLAA	N	F	L	E	F	S	2	0	0	0	0	0	2	0	0	0	2	0	0	2	2	1	0	0	0	1	0	0	12	3	1318.68	G3GXQ4	G3GXQ4	93	104			yes	yes	2	0.023439	92.439
FNEKSKEL	YEQLAEQNRKDAEAWFNEKSKELTTEIDNN	RKDAEAWFNEKSKELTTEIDNNIEQISSYK	W	F	N	E	L	T	0	0	1	0	0	0	2	0	0	0	1	2	0	1	0	1	0	0	0	0	0	0	8	1	993.513	CON__P13645;G3IPN2	CON__P13645	340	347			yes	no	2	0.0048615	131.41	By MS/MS	By MS/MS	By MS/MS
FRFGESTTGFNF	VHASPLASSPVRKNLFRFGESTTGFNFSFK	KNLFRFGESTTGFNFSFKSALSPSKSPAKL	L	F	R	N	F	S	0	1	1	0	0	0	1	2	0	0	0	0	0	4	0	1	2	0	0	0	0	0	12	3	1408.64	G3HJ15	G3HJ15	2110	2121			yes	yes	2	0.020755	105.52					By MS/MS
FTEEQRQEL	KGRTVTVWELISSEYFTEEQRQELLRQFRT	LISSEYFTEEQRQELLRQFRTGKVTVEKVI	Y	F	T	E	L	L	0	1	0	0	0	2	3	0	0	0	1	0	0	1	0	0	1	0	0	0	0	0	9	1	1178.56	G3HWJ3	G3HWJ3	787	795			yes	yes	2	0.010197	127.02		By MS/MS	By MS/MS
FTEEQRQELL	KGRTVTVWELISSEYFTEEQRQELLRQFRT	ISSEYFTEEQRQELLRQFRTGKVTVEKVIK	Y	F	T	L	L	R	0	1	0	0	0	2	3	0	0	0	2	0	0	1	0	0	1	0	0	0	0	0	10	2	1291.64	G3HWJ3	G3HWJ3	787	796			yes	yes	2	0.021596	90.15
FTKTEELNRE	EKMAEKNRKDAEEWFFTKTEELNREVATNS	AEEWFFTKTEELNREVATNSELVQSGKSEI	F	F	T	R	E	V	0	1	1	0	0	0	3	0	0	0	1	1	0	1	0	0	2	0	0	0	0	0	10	2	1265.63	CON__P02533;G3I8F9;CON__Q6IFX2	CON__P02533	307	316			yes	no	2	0.029863	86.624			By MS/MS
FVGDEDLLEIIGN	GEYLERERSSFPRFYFVGDEDLLEIIGNSK	FYFVGDEDLLEIIGNSKNVAKLQKHFKKMF	Y	F	V	G	N	S	0	0	1	2	0	0	2	2	0	2	2	0	0	1	0	0	0	0	0	1	0	0	13	3	1432.71	G3H352	G3H352	1558	1570			yes	yes	2	0.0057929	112.84		By MS/MS			By MS/MS
FVPVFEPLPPQYF	LLKAKYAQDEHLITFFVPVFEPLPPQYFIR	TFFVPVFEPLPPQYFIRVVSDRWLSCETQL	F	F	V	Y	F	I	0	0	0	0	0	1	1	0	0	0	1	0	0	3	4	0	0	0	1	2	0	0	13	4	1578.81	G3H037	G3H037	1255	1267			yes	yes	2	0.0056768	128.6		By MS/MS	By MS/MS		By MS/MS
GADDIELLPEAQ	LSIEDKIRIIAQKIYGADDIELLPEAQKKA	KIYGADDIELLPEAQKKAEVYTKQGFGNLP	Y	G	A	A	Q	K	2	0	0	2	0	1	2	1	0	1	2	0	0	0	1	0	0	0	0	0	0	0	12	2	1269.61	G3H4Z5	G3H4Z5	836	847			yes	yes	2	0.024343	115.71
GADPGTQDSSGKTPVDY	SKAGQILQAELLAVYGADPGTQDSSGKTPV	DPGTQDSSGKTPVDYARQGGHHELAERLVE	Y	G	A	D	Y	A	1	0	0	3	0	1	0	3	0	0	0	1	0	0	2	2	2	0	1	1	0	0	17	0	1693.74	G3HI72	G3HI72	174	190			yes	yes	2	9.9137e-14	131.13
GADTSVDLEETGRVL	TGTAEVSSILEERILGADTSVDLEETGRVL	GADTSVDLEETGRVLSIGDGIARVHGLRNV	L	G	A	V	L	S	1	1	0	2	0	0	2	2	0	0	2	0	0	0	0	1	2	0	0	2	0	0	15	1	1560.76	G3HAE2	G3HAE2	21	35			yes	yes	2	0.0081716	110.66
GAEEQEVSRY	VVREAVGGLQTVRSFGAEEQEVSRYKEALE	TVRSFGAEEQEVSRYKEALEQCRQLWWRRD	F	G	A	R	Y	K	1	1	0	0	0	1	3	1	0	0	0	0	0	0	0	1	0	0	1	1	0	0	10	0	1166.52	G3HQT1	G3HQT1	346	355			yes	yes	2	0.0036415	112.84		By matching
GAESTAPSVPKAQ	PRKPFQKLNGVSKGLGAESTAPSVPKAQVS	GLGAESTAPSVPKAQVSARPQESSQPDGKA	L	G	A	A	Q	V	3	0	0	0	0	1	1	1	0	0	0	1	0	0	2	2	1	0	0	1	0	0	13	0	1241.63	G3GUM9	G3GUM9	640	652			yes	yes	2	0.0068691	89.679			By matching
GAGLEGGVTGSPAEF	GYYGHGGDPGLVSAYGAGLEGGVTGSPAEF	GAGLEGGVTGSPAEFIVNTSNAGAGALSVT	Y	G	A	E	F	I	2	0	0	0	0	0	2	5	0	0	1	0	0	1	1	1	1	0	0	1	0	0	15	1	1347.63	G3IBK2	G3IBK2	2277	2291			yes	yes	2	0.0019054	101.65	By matching	By MS/MS
GAKDIELSPEAQ	LPIVEKIRTIAQAVYGAKDIELSPEAQSKI	AVYGAKDIELSPEAQSKIDRYTQQGFGNLP	Y	G	A	A	Q	S	2	0	0	1	0	1	2	1	0	1	1	1	0	0	1	1	0	0	0	0	0	0	12	1	1256.62	G3GU10	G3GU10	875	886			yes	yes	2	0.024888	96.171					By MS/MS
GANSLLDLVVF	CGEAACASVHGANRLGANSLLDLVVFGRAC	ANRLGANSLLDLVVFGRACALSIAESCRPG	L	G	A	V	F	G	1	0	1	1	0	0	0	1	0	0	3	0	0	1	0	1	0	0	0	2	0	0	11	3	1146.63	G3IFX1	G3IFX1	442	452			yes	yes	2	0.021022	91.853		By MS/MS
GAQSAAAATGSY	NSYGAQASMGLSGSYGAQSAAAATGSYGAA	GSYGAQSAAAATGSYGAAAAYGAQPSATLA	Y	G	A	S	Y	G	5	0	0	0	0	1	0	2	0	0	0	0	0	0	0	2	1	0	1	0	0	0	12	0	1053.47	G3I4K5	G3I4K5	369	380			yes	yes	2	0.012217	139.78	By MS/MS
GASCEDIARVC	GAGEMVNEAALALEYGASCEDIARVCHAHP	ALEYGASCEDIARVCHAHPTLSEAFREANL	Y	G	A	V	C	H	2	1	0	1	2	0	1	1	0	1	0	0	0	0	0	1	0	0	0	1	0	0	11	0	1236.52	G3I277	G3I277	474	484			yes	yes	2	0.0049426	95.099
GCTSVICSDKTGTL	KKNAIVRSLPSVETLGCTSVICSDKTGTLT	LGCTSVICSDKTGTLTTNQMSVCRMFILDK	L	G	C	T	L	T	0	0	0	1	2	0	0	2	0	1	1	1	0	0	0	2	3	0	0	1	0	0	14	0	1497.68	G3H239;G3I7M5;G3HS95	G3H239	248	261			yes	no	2	3.4729e-05	174.57	By MS/MS		By MS/MS		By MS/MS
GDDRLLIEKF	RDGFRFSSQEAASSFGDDRLLIEKFIDNPR	AASSFGDDRLLIEKFIDNPRHIEIQVLADK	F	G	D	K	F	I	0	1	0	2	0	0	1	1	0	1	2	1	0	1	0	0	0	0	0	0	0	0	10	2	1204.65	G3HGS2	G3HGS2	398	407			yes	yes	3	0.0092652	95.483					By MS/MS
GEEAVPGSWPW	PAIQPVLSGLSRIVNGEEAVPGSWPWQVSL	RIVNGEEAVPGSWPWQVSLQDKTGFHFCGG	N	G	E	P	W	Q	1	0	0	0	0	0	2	2	0	0	0	0	0	0	2	1	0	2	0	1	0	0	11	1	1213.54	CON__P00766;P00766	CON__P00766	19	29			yes	no	2	0.0064378	110.81		By MS/MS		By MS/MS	By MS/MS
GEEEVPRSPF	YVPSREGPYSISVLYGEEEVPRSPFKVKVL	ISVLYGEEEVPRSPFKVKVLPTHDASKVKA	Y	G	E	P	F	K	0	1	0	0	0	0	3	1	0	0	0	0	0	1	2	1	0	0	0	1	0	0	10	0	1145.54	G3IBK2	G3IBK2	1375	1384			yes	yes	2	0.019477	96.331					By matching
GEEVTPEDVL	PLNLQELEKDLIERHGEEVTPEDVLSAAMY	LIERHGEEVTPEDVLSAAMYPDVFSQFKDF	H	G	E	V	L	S	0	0	0	1	0	0	3	1	0	0	1	0	0	0	1	0	1	0	0	2	0	0	10	0	1086.51	G3I4L6	G3I4L6	999	1008			yes	yes	1	0.019623	108.46					By matching
GEFDQGSSSEKIQKL	TAAHCGVTTSDVVVAGEFDQGSSSEKIQKL	GEFDQGSSSEKIQKLKIAKVFKNSKYNSLT	A	G	E	K	L	K	0	0	0	1	0	2	2	2	0	1	1	2	0	1	0	3	0	0	0	0	0	0	15	1	1651.81	CON__P00766;P00766	CON__P00766	69	83			yes	no	2	1.2045e-05	139.46		By MS/MS			By MS/MS
GENREEAISNM	LHEFADSQFGHCFSWGENREEAISNMVVAL	CFSWGENREEAISNMVVALKELSIRGDFRT	W	G	E	N	M	V	1	1	2	0	0	0	3	1	0	1	0	0	1	0	0	1	0	0	0	0	0	0	11	0	1248.54	G3IC10;G3HI85	G3HI85	635	645			no	no	2	0.0091838	105.2		By MS/MS	By MS/MS		By MS/MS
GFDDEANHL	QQIKETGANLAICQWGFDDEANHLLLQNAL	LAICQWGFDDEANHLLLQNALPAVRWVGGP	W	G	F	H	L	L	1	0	1	2	0	0	1	1	1	0	1	0	0	1	0	0	0	0	0	0	0	0	9	1	1016.42	G3H7K5	G3H7K5	305	313			yes	yes	2	0.012029	119.89		By MS/MS
GFEKPSAIQQ	DMNLSESLLRGIYAYGFEKPSAIQQRAILP	GIYAYGFEKPSAIQQRAILPCIKGYDVIAQ	Y	G	F	Q	Q	R	1	0	0	0	0	2	1	1	0	1	0	1	0	1	1	1	0	0	0	0	0	0	10	1	1103.56	G3GY75;G3HYG2	G3GY75	51	60			no	no	2	3.4645e-05	138.98	By MS/MS	By MS/MS	By MS/MS
GFGDLKTPAGL	______________________________	______________________________	M	G	F	G	L	Q	1	0	0	1	0	0	0	3	0	0	2	1	0	1	1	0	1	0	0	0	0	0	11	2	1074.57	G3HDL6	G3HDL6	2	12			yes	yes	2	0.02576	106.2
GFGDSRGGGGNFGPGPGSNF	MQEVQSSRSGRGGNFGFGDSRGGGGNFGPG	RGGGGNFGPGPGSNFRGGSDGYGSGRGFGD	F	G	F	N	F	R	0	1	2	1	0	0	0	9	0	0	0	0	0	3	2	2	0	0	0	0	0	0	20	2	1839.79	G3H2J8	G3H2J8	137	156			yes	yes	2	1.2714e-62	254.45	By MS/MS	By MS/MS	By MS/MS		By MS/MS
GFGGGAGGGF	AGGGYGFGGGAGSGFGFGGGAGGGFGLGGG	AGSGFGFGGGAGGGFGLGGGAGFGGGFGGP	F	G	F	G	F	G	1	0	0	0	0	0	0	7	0	0	0	0	0	2	0	0	0	0	0	0	0	0	10	1	782.335	CON__P13647	CON__P13647	106	115			no	no	1;2	5.9237e-06	139.01			By MS/MS		By matching
GFGGGAGSGF	GSFRNRFGAGAGGGYGFGGGAGSGFGFGGG	AGGGYGFGGGAGSGFGFGGGAGGGFGLGGG	Y	G	F	G	F	G	1	0	0	0	0	0	0	6	0	0	0	0	0	2	0	1	0	0	0	0	0	0	10	1	812.345	CON__P13647	CON__P13647	96	105			no	no	1	0.00012936	130	By MS/MS
GGAEVVDEIELL	LNNKYSEGYPGKRYYGGAEVVDEIELLCQR	RYYGGAEVVDEIELLCQRRALEAFDLDPAQ	Y	G	G	L	L	C	1	0	0	1	0	0	3	2	0	1	2	0	0	0	0	0	0	0	0	2	0	0	12	1	1242.63	G3HW36	G3HW36	107	118			yes	yes	2	0.0015104	113.5					By matching
GGASGVGSGLGLGGGSSY	QVNISVVQSTVSSGYGGASGVGSGLGLGGG	SGVGSGLGLGGGSSYSYGSGLGVGGGFSSS	Y	G	G	S	Y	S	1	0	0	0	0	0	0	9	0	0	2	0	0	0	0	4	0	0	1	1	0	0	18	2	1438.67	CON__P02538;CON__P48668;CON__P04259	CON__P02538	498	515			yes	no	2	0.00050706	115.18					By MS/MS
GGDNIPKSPF	YTPVQQGPVGISVTYGGDNIPKSPFSVGVS	ISVTYGGDNIPKSPFSVGVSPSLDLSKIKV	Y	G	G	P	F	S	0	0	1	1	0	0	0	2	0	1	0	1	0	1	2	1	0	0	0	0	0	0	10	0	1030.51	G3IBK2	G3IBK2	801	810			yes	yes	2	0.012435	99.442		By MS/MS	By MS/MS		By MS/MS
GGDNYRPF	VRQAAAYGLGVMAQYGGDNYRPFCTEALPL	LGVMAQYGGDNYRPFCTEALPLLVRVIQSA	Y	G	G	P	F	C	0	1	1	1	0	0	0	2	0	0	0	0	0	1	1	0	0	0	1	0	0	0	8	1	924.409	G3GS70	G3GS70	640	647			yes	yes	2	0.030838	104.11
GGESGGSYGGGEEASGSGGGY	SRGGSGGSHGGGSGFGGESGGSYGGGEEAS	SYGGGEEASGSGGGYGGGSGKSSHS_____	F	G	G	G	Y	G	1	0	0	0	0	0	3	11	0	0	0	0	0	0	0	4	0	0	2	0	0	0	21	1	1777.67	CON__P35527	CON__P35527	593	613			yes	yes	2	0	360.32	By MS/MS		By MS/MS		By MS/MS
GGFGGGAGGGDGGIL	GGGFGGGYGSGFGGLGGFGGGAGGGDGGIL	GGFGGGAGGGDGGILTANEKSTMQELNSRL	L	G	G	I	L	T	1	0	0	1	0	0	0	10	0	1	1	0	0	1	0	0	0	0	0	0	0	0	15	1	1147.53	CON__P35527	CON__P35527	135	149			yes	yes	1;2	2.114e-06	141.02		By MS/MS	By MS/MS		By matching
GGFGGGAGGGDGGILTANE	GGGFGGGYGSGFGGLGGFGGGAGGGDGGIL	GGAGGGDGGILTANEKSTMQELNSRLASYL	L	G	G	N	E	K	2	0	1	1	0	0	1	10	0	1	1	0	0	1	0	0	1	0	0	0	0	0	19	2	1562.7	CON__P35527	CON__P35527	135	153			yes	yes	2	0.0049096	91.313			By MS/MS		By matching
GGFGGPGGVGGLGGPGGF	SGGGFGGGGFGGGRFGGFGGPGGVGGLGGP	GGPGGVGGLGGPGGFGPGGYPGGIHEVSVN	F	G	G	G	F	G	0	0	0	0	0	0	0	12	0	0	1	0	0	2	2	0	0	0	0	1	0	0	18	2	1402.66	CON__P35908;CON__P35908v2	CON__P35908	130	147			no	no	2	7.9915e-05	145.16			By MS/MS		By MS/MS
GGFGSGGGGF	GGGGFGGGGIGGGGFGGFGSGGGGFGGGGF	GGGGFGGFGSGGGGFGGGGFGGGGYGGGYG	F	G	G	G	F	G	0	0	0	0	0	0	0	7	0	0	0	0	0	2	0	1	0	0	0	0	0	0	10	1	798.33	CON__P04264	CON__P04264	120	129			yes	yes	1	1.612e-06	143.23		By MS/MS			By MS/MS
GGFGSGGGGFGGGGF	GGGGFGGGGIGGGGFGGFGSGGGGFGGGGF	GGFGSGGGGFGGGGFGGGGYGGGYGPVCPP	F	G	G	G	F	G	0	0	0	0	0	0	0	11	0	0	0	0	0	3	0	1	0	0	0	0	0	0	15	2	1173.48	CON__P04264	CON__P04264	120	134			yes	yes	2	5.2117e-15	175.51			By MS/MS		By MS/MS
GGFGSGGGGFGGGGFGGGGY	GGGGFGGGGIGGGGFGGFGSGGGGFGGGGF	GGGGFGGGGFGGGGYGGGYGPVCPPGGIQE	F	G	G	G	Y	G	0	0	0	0	0	0	0	15	0	0	0	0	0	3	0	1	0	0	1	0	0	0	20	3	1564.63	CON__P04264	CON__P04264	120	139			yes	yes	2	0	345.49			By MS/MS		By MS/MS
GGGAGGGDGGIL	FGGGYGSGFGGLGGFGGGAGGGDGGILTAN	GGFGGGAGGGDGGILTANEKSTMQELNSRL	F	G	G	I	L	T	1	0	0	1	0	0	0	8	0	1	1	0	0	0	0	0	0	0	0	0	0	0	12	0	886.414	CON__P35527	CON__P35527	138	149			yes	yes	1	0.026284	85.161		By matching	By matching
GGGAGGGDGGILTANE	FGGGYGSGFGGLGGFGGGAGGGDGGILTAN	GGAGGGDGGILTANEKSTMQELNSRLASYL	F	G	G	N	E	K	2	0	1	1	0	0	1	8	0	1	1	0	0	0	0	0	1	0	0	0	0	0	16	1	1301.58	CON__P35527	CON__P35527	138	153			yes	yes	2	0.0036698	113.44			By MS/MS
GGGAGGGDGGILTANEKS	FGGGYGSGFGGLGGFGGGAGGGDGGILTAN	AGGGDGGILTANEKSTMQELNSRLASYLDK	F	G	G	K	S	T	2	0	1	1	0	0	1	8	0	1	1	1	0	0	0	1	1	0	0	0	0	0	18	1	1516.71	CON__P35527	CON__P35527	138	155			yes	yes	2	0.012422	99.011			By MS/MS
GGGEEASGSGGGY	HGGGSGFGGESGGSYGGGEEASGSGGGYGG	SYGGGEEASGSGGGYGGGSGKSSHS_____	Y	G	G	G	Y	G	1	0	0	0	0	0	2	7	0	0	0	0	0	0	0	2	0	0	1	0	0	0	13	0	1083.41	CON__P35527	CON__P35527	601	613			yes	yes	2	1.5121e-28	161.86	By matching		By MS/MS	By matching	By MS/MS
GGGEEASGSGGGYGGGSGKS	HGGGSGFGGESGGSYGGGEEASGSGGGYGG	ASGSGGGYGGGSGKSSHS____________	Y	G	G	K	S	S	1	0	0	0	0	0	2	11	0	0	0	1	0	0	0	4	0	0	1	0	0	0	20	1	1613.66	CON__P35527	CON__P35527	601	620			yes	yes	2	9.9982e-07	118.51			By MS/MS
GGGEEASGSGGGYGGGSGKSS	HGGGSGFGGESGGSYGGGEEASGSGGGYGG	SGSGGGYGGGSGKSSHS_____________	Y	G	G	S	S	H	1	0	0	0	0	0	2	11	0	0	0	1	0	0	0	5	0	0	1	0	0	0	21	1	1700.69	CON__P35527	CON__P35527	601	621			yes	yes	2	0.0006955	92.939			By MS/MS
GGGEEASGSGGGYGGGSGKSSH	HGGGSGFGGESGGSYGGGEEASGSGGGYGG	GSGGGYGGGSGKSSHS______________	Y	G	G	S	H	S	1	0	0	0	0	0	2	11	1	0	0	1	0	0	0	5	0	0	1	0	0	0	22	1	1837.75	CON__P35527	CON__P35527	601	622			yes	yes	3	0.00018863	103.26		By matching	By MS/MS
GGGEEASGSGGGYGGGSGKSSHS	HGGGSGFGGESGGSYGGGEEASGSGGGYGG	SGGGYGGGSGKSSHS_______________	Y	G	G	H	S	-	1	0	0	0	0	0	2	11	1	0	0	1	0	0	0	6	0	0	1	0	0	0	23	1	1924.78	CON__P35527	CON__P35527	601	623			yes	yes	2;3	2.1931e-28	192.64		By MS/MS	By MS/MS
GGGFAGGDGLL	GGYGGGLGAGLGGGFGGGFAGGDGLLVGSE	GGGFGGGFAGGDGLLVGSEKVTMQNLNDRL	F	G	G	L	L	V	1	0	0	1	0	0	0	6	0	0	2	0	0	1	0	0	0	0	0	0	0	0	11	2	919.44	CON__P02533	CON__P02533	101	111			no	no	1	0.026836	86.794					By MS/MS
GGGFGGDGGLL	FGGGGFGGGGFGGGFGGGFGGDGGLLSGNE	GGGFGGGFGGDGGLLSGNEKVTMQNLNDRL	F	G	G	L	L	S	0	0	0	1	0	0	0	7	0	0	2	0	0	1	0	0	0	0	0	0	0	0	11	2	905.424	CON__P13645	CON__P13645	132	142			yes	yes	1;2	0.0044528	125.81		By MS/MS	By MS/MS		By MS/MS
GGGFGGGFGGDGGLL	GGGSFGGGGFGGGGFGGGFGGGFGGDGGLL	GGGFGGGFGGDGGLLSGNEKVTMQNLNDRL	F	G	G	L	L	S	0	0	0	1	0	0	0	10	0	0	2	0	0	2	0	0	0	0	0	0	0	0	15	3	1223.56	CON__P13645	CON__P13645	128	142			yes	yes	2	0.0015959	103.87				By matching	By MS/MS
GGGFGGGSGGGF	FGGASGGGYSSSGGFGGGFGGGSGGGFGGG	GGFGGGFGGGSGGGFGGGYGSGFGGLGGFG	F	G	G	G	F	G	0	0	0	0	0	0	0	9	0	0	0	0	0	2	0	1	0	0	0	0	0	0	12	1	912.373	CON__P35527;G3I8F8	CON__P35527	112	123			no	no	1;2	0.021185	125.31		By matching	By MS/MS		By MS/MS
GGGFGGGSGGGFGGGY	FGGASGGGYSSSGGFGGGFGGGSGGGFGGG	GGFGGGSGGGFGGGYGSGFGGLGGFGGGAG	F	G	G	G	Y	G	0	0	0	0	0	0	0	12	0	0	0	0	0	2	0	1	0	0	1	0	0	0	16	2	1246.5	CON__P35527	CON__P35527	112	127			yes	yes	2	1.6727e-65	213.85		By MS/MS	By MS/MS		By MS/MS
GGGFGGGSGGGFGGGYG	FGGASGGGYSSSGGFGGGFGGGSGGGFGGG	GFGGGSGGGFGGGYGSGFGGLGGFGGGAGG	F	G	G	Y	G	S	0	0	0	0	0	0	0	13	0	0	0	0	0	2	0	1	0	0	1	0	0	0	17	3	1303.52	CON__P35527	CON__P35527	112	128			yes	yes	2	1.5119e-05	165.15
GGGFGGGSGGGFGGGYGSGF	FGGASGGGYSSSGGFGGGFGGGSGGGFGGG	GGSGGGFGGGYGSGFGGLGGFGGGAGGGDG	F	G	G	G	F	G	0	0	0	0	0	0	0	14	0	0	0	0	0	3	0	2	0	0	1	0	0	0	20	3	1594.64	CON__P35527	CON__P35527	112	131			yes	yes	2	5.9801e-196	262.07	By MS/MS	By MS/MS			By MS/MS
GGGFGGGSRGF	SYGGGSGGGFSASSLGGGFGGGSRGFGGAS	ASSLGGGFGGGSRGFGGASGGGYSSSGGFG	L	G	G	G	F	G	0	1	0	0	0	0	0	7	0	0	0	0	0	2	0	1	0	0	0	0	0	0	11	1	954.431	CON__P35527	CON__P35527	87	97			yes	yes	2	0.018714	94.309			By MS/MS
GGGGFGGGFGGGFGGDGGLL	GGGSFGGGSFGGGGFGGGGFGGGFGGGFGG	GGGFGGGFGGDGGLLSGNEKVTMQNLNDRL	F	G	G	L	L	S	0	0	0	1	0	0	0	14	0	0	2	0	0	3	0	0	0	0	0	0	0	0	20	4	1598.71	CON__P13645	CON__P13645	123	142			yes	yes	2	0.00090104	88.596					By MS/MS
GGGGFGGGGF	VARGGGRGSGFGGGYGGGGFGGGGFGGGGF	FGGGYGGGGFGGGGFGGGGFGGGGIGGGGF	Y	G	G	G	F	G	0	0	0	0	0	0	0	8	0	0	0	0	0	2	0	0	0	0	0	0	0	0	10	1	768.319	CON__P13645;CON__P04264;G3IKI6;CON__P35908;CON__P35908v2;G3IBP3	CON__P04264	95	104			no	no	1;2	2.498e-05	130.84		By MS/MS	By MS/MS	By matching	By MS/MS
GGGGFGGGGFGGGF	GGGSFGGGSFGGGSFGGGGFGGGGFGGGFG	FGGGGFGGGGFGGGFGGGFGGDGGLLSGNE	F	G	G	G	F	G	0	0	0	0	0	0	0	11	0	0	0	0	0	3	0	0	0	0	0	0	0	0	14	2	1086.45	CON__P13645	CON__P13645	118	131			yes	yes	1	0.0020315	108.92					By matching
GGGGFGGGGFGGGGF	VARGGGRGSGFGGGYGGGGFGGGGFGGGGF	GGGGFGGGGFGGGGFGGGGIGGGGFGGFGS	Y	G	G	G	F	G	0	0	0	0	0	0	0	12	0	0	0	0	0	3	0	0	0	0	0	0	0	0	15	2	1143.47	CON__P04264	CON__P04264	95	109			no	no	2	1.0614e-08	153.73	By MS/MS	By MS/MS	By MS/MS	By matching
GGGGFGGGGFGGGGFGGGGIGGGGF	VARGGGRGSGFGGGYGGGGFGGGGFGGGGF	GGGGFGGGGIGGGGFGGFGSGGGGFGGGGF	Y	G	G	G	F	G	0	0	0	0	0	0	0	20	0	1	0	0	0	4	0	0	0	0	0	0	0	0	25	3	1859.8	CON__P04264	CON__P04264	95	119			yes	yes	2	8.1854e-176	250.92			By MS/MS		By MS/MS
GGGGFGGGGFGGGGIGGGGF	GRGSGFGGGYGGGGFGGGGFGGGGFGGGGI	GGGGFGGGGIGGGGFGGFGSGGGGFGGGGF	F	G	G	G	F	G	0	0	0	0	0	0	0	16	0	1	0	0	0	3	0	0	0	0	0	0	0	0	20	2	1484.64	CON__P04264	CON__P04264	100	119			yes	yes	2	5.1602e-50	209.19		By MS/MS	By MS/MS		By MS/MS
GGGGFGGGGIGGGGF	FGGGYGGGGFGGGGFGGGGFGGGGIGGGGF	GGGGFGGGGIGGGGFGGFGSGGGGFGGGGF	F	G	G	G	F	G	0	0	0	0	0	0	0	12	0	1	0	0	0	2	0	0	0	0	0	0	0	0	15	1	1109.49	CON__P04264	CON__P04264	105	119			yes	yes	2	6.3406e-17	149.99	By MS/MS			By matching
GGGGFGGGGIGGGGFGGF	FGGGYGGGGFGGGGFGGGGFGGGGIGGGGF	GFGGGGIGGGGFGGFGSGGGGFGGGGFGGG	F	G	G	G	F	G	0	0	0	0	0	0	0	14	0	1	0	0	0	3	0	0	0	0	0	0	0	0	18	2	1370.6	CON__P04264	CON__P04264	105	122			yes	yes	2	1.3511e-19	187.78				By matching	By MS/MS
GGGGFGGGGY	GGGGFGGFGSGGGGFGGGGFGGGGYGGGYG	GGGGFGGGGFGGGGYGGGYGPVCPPGGIQE	F	G	G	G	Y	G	0	0	0	0	0	0	0	8	0	0	0	0	0	1	0	0	0	0	1	0	0	0	10	1	784.314	CON__P04264	CON__P04264	130	139			no	no	1	3.5559e-09	148.12		By MS/MS	By matching		By MS/MS
GGGGGGGLGSGGSIRSSY	______________________________	GGGGLGSGGSIRSSYSRFSSSGGRGGGGRF	S	G	G	S	Y	S	0	1	0	0	0	0	0	10	0	1	1	0	0	0	0	4	0	0	1	0	0	0	18	1	1481.69	CON__P35527	CON__P35527	15	32			yes	yes	2	1.728e-09	139.46			By MS/MS
GGGGGGYDGYNEGGNF	YGGGGPGYGNQGGGYGGGGGGYDGYNEGGN	GGGGGYDGYNEGGNFGGGKLTDV_______	Y	G	G	N	F	G	0	0	2	1	0	0	1	9	0	0	0	0	0	1	0	0	0	0	2	0	0	0	16	2	1476.55	G3H1U2	G3H1U2	238	253			yes	yes	2	3.4791e-40	198.25		By MS/MS	By MS/MS
GGGGIGGGGF	GGGGFGGGGFGGGGFGGGGIGGGGFGGFGS	GGGGFGGGGIGGGGFGGFGSGGGGFGGGGF	F	G	G	G	F	G	0	0	0	0	0	0	0	8	0	1	0	0	0	1	0	0	0	0	0	0	0	0	10	0	734.335	CON__P04264	CON__P04264	110	119			no	no	1	1.0661e-05	136.44		By MS/MS	By MS/MS		By MS/MS
GGGGIGGGGFGGF	GGGGFGGGGFGGGGFGGGGIGGGGFGGFGS	GFGGGGIGGGGFGGFGSGGGGFGGGGFGGG	F	G	G	G	F	G	0	0	0	0	0	0	0	10	0	1	0	0	0	2	0	0	0	0	0	0	0	0	13	1	995.446	CON__P04264	CON__P04264	110	122			yes	yes	1;2	0.0056377	114.72	By MS/MS		By MS/MS
GGGGNFGPGPGSNF	SRSGRGGNFGFGDSRGGGGNFGPGPGSNFR	RGGGGNFGPGPGSNFRGGSDGYGSGRGFGD	R	G	G	N	F	R	0	0	2	0	0	0	0	7	0	0	0	0	0	2	2	1	0	0	0	0	0	0	14	1	1220.52	G3H2J8	G3H2J8	143	156			yes	yes	2	0.0014687	90.149	By matching	By MS/MS
GGGGPGYGNQGGGY	NFGGSPGYGGGRGGYGGGGPGYGNQGGGYG	YGGGGPGYGNQGGGYGGGYDNYGGGNYGSG	Y	G	G	G	Y	G	0	0	1	0	0	1	0	9	0	0	0	0	0	0	1	0	0	0	2	0	0	0	14	1	1196.48	G3H1U2;G3H2J8	G3H2J8	199	212			no	no	1;2	3.0673e-05	189.7	By MS/MS	By MS/MS	By MS/MS	By matching	By MS/MS
GGGGPGYGNQGGGYGGGGGGY	GNYGGGPGYSSRGGYGGGGPGYGNQGGGYG	YGNQGGGYGGGGGGYDGYNEGGNFGGGKLT	Y	G	G	G	Y	D	0	0	1	0	0	1	0	15	0	0	0	0	0	0	1	0	0	0	3	0	0	0	21	2	1701.68	G3H1U2	G3H1U2	224	244			yes	yes	2	0.0024635	152.04
GGGGPGYGNQGGGYGGGYDNY	NFGGSPGYGGGRGGYGGGGPGYGNQGGGYG	YGNQGGGYGGGYDNYGGGNYGSGNYNDFGN	Y	G	G	N	Y	G	0	0	2	1	0	1	0	12	0	0	0	0	0	0	1	0	0	0	4	0	0	0	21	3	1922.75	G3H2J8	G3H2J8	199	219			yes	yes	2	1.05e-37	201		By MS/MS	By MS/MS
GGGGSFGAGGGF	TRRSGGGGGRFSSCGGGGGSFGAGGGFGSR	SCGGGGGSFGAGGGFGSRSLVNLGGSKSIS	G	G	G	G	F	G	1	0	0	0	0	0	0	8	0	0	0	0	0	2	0	1	0	0	0	0	0	0	12	1	926.388	CON__P04264	CON__P04264	51	62			yes	yes	1	0.020241	110.31			By MS/MS
GGGGSGGGYGGGSGSRGGSGGSY	GSYGRGSRGGSGGSYGGGGSGGGYGGGSGS	YGGGSGSRGGSGGSYGGGSGSGGGSGGGYG	Y	G	G	S	Y	G	0	1	0	0	0	0	0	15	0	0	0	0	0	0	0	5	0	0	2	0	0	0	23	1	1790.72	CON__P35527	CON__P35527	498	520			yes	yes	2	5.1171e-131	242.48		By MS/MS	By MS/MS		By MS/MS
GGGLGGGLGGGLGGGL	VTSSVSSGYGSGSGYGGGLGGGLGGGLGGG	GGLGGGLGGGLGGGLAGGSSGSYYSSSSGG	Y	G	G	G	L	A	0	0	0	0	0	0	0	12	0	0	4	0	0	0	0	0	0	0	0	0	0	0	16	3	1154.6	CON__P13647	CON__P13647	509	524			no	no	2	0.0061175	110.12					By MS/MS
GGGLGGGLGGGLGGGLAGGSSGS	VTSSVSSGYGSGSGYGGGLGGGLGGGLGGG	GGGLGGGLAGGSSGSYYSSSSGGVGLGGGL	Y	G	G	G	S	Y	1	0	0	0	0	0	0	15	0	0	4	0	0	0	0	3	0	0	0	0	0	0	23	4	1657.8	CON__P13647	CON__P13647	509	531			yes	yes	2	0.00024471	167.11					By MS/MS
GGGLGGGLGGGLGGGLAGGSSGSY	VTSSVSSGYGSGSGYGGGLGGGLGGGLGGG	GGLGGGLAGGSSGSYYSSSSGGVGLGGGLS	Y	G	G	S	Y	Y	1	0	0	0	0	0	0	15	0	0	4	0	0	0	0	3	0	0	1	0	0	0	24	4	1820.87	CON__P13647	CON__P13647	509	532			yes	yes	2	2.7186e-24	187.85			By MS/MS		By MS/MS
GGGLGGGLGGGLGGGLAGGSSGSYY	VTSSVSSGYGSGSGYGGGLGGGLGGGLGGG	GLGGGLAGGSSGSYYSSSSGGVGLGGGLSV	Y	G	G	Y	Y	S	1	0	0	0	0	0	0	15	0	0	4	0	0	0	0	3	0	0	2	0	0	0	25	5	1983.93	CON__P13647	CON__P13647	509	533			yes	yes	2	1.1268e-24	200.93			By MS/MS		By MS/MS
GGGNYGPGGSGGSGGY	KSGNFGGSRNMGGPYGGGNYGPGGSGGSGG	GGNYGPGGSGGSGGYGGRSRY_________	Y	G	G	G	Y	G	0	0	1	0	0	0	0	10	0	0	0	0	0	0	1	2	0	0	2	0	0	0	16	1	1299.51	G3H2J8	G3H2J8	261	276			yes	yes	2	8.898e-151	248.14	By MS/MS		By MS/MS
GGGPGGGNFGGSPGY	GYGSGRGFGDGYNGYGGGPGGGNFGGSPGY	GGGPGGGNFGGSPGYGGGRGGYGGGGPGYG	Y	G	G	G	Y	G	0	0	1	0	0	0	0	9	0	0	0	0	0	1	2	1	0	0	1	0	0	0	15	1	1236.52	G3H2J8	G3H2J8	177	191			yes	yes	2	2.2853e-07	144.77	By MS/MS
GGGSFGGGGF	YGGSFGGGSFGGGSFGGGSFGGGGFGGGGF	GGGSFGGGSFGGGGFGGGGFGGGFGGGFGG	F	G	G	G	F	G	0	0	0	0	0	0	0	7	0	0	0	0	0	2	0	1	0	0	0	0	0	0	10	1	798.33	CON__P13645	CON__P13645	113	122			yes	yes	1	3.0451e-06	141.83			By MS/MS		By MS/MS
GGGSFGGGGFGGGGF	YGGSFGGGSFGGGSFGGGSFGGGGFGGGGF	GGGSFGGGGFGGGGFGGGFGGGFGGDGGLL	F	G	G	G	F	G	0	0	0	0	0	0	0	11	0	0	0	0	0	3	0	1	0	0	0	0	0	0	15	2	1173.48	CON__P13645	CON__P13645	113	127			yes	yes	2	2.7863e-10	158.61			By MS/MS
GGGSFGGGSF	SYGSSSFGGSYGGSFGGGSFGGGSFGGGSF	YGGSFGGGSFGGGSFGGGSFGGGGFGGGGF	F	G	G	S	F	G	0	0	0	0	0	0	0	6	0	0	0	0	0	2	0	2	0	0	0	0	0	0	10	1	828.34	CON__P13645;CON__P02535-1	CON__P13645	103	112			no	no	2	0.026217	79.451			By MS/MS		By MS/MS
GGGSFGGGSFGGGGF	SFGGSYGGSFGGGSFGGGSFGGGSFGGGGF	GGGSFGGGSFGGGGFGGGGFGGGFGGGFGG	F	G	G	G	F	G	0	0	0	0	0	0	0	10	0	0	0	0	0	3	0	2	0	0	0	0	0	0	15	2	1203.49	CON__P13645	CON__P13645	108	122			yes	yes	2	8.1477e-34	254.82			By MS/MS
GGGSFGGGSFGGGSF	SYGSSSFGGSYGGSFGGGSFGGGSFGGGSF	GGGSFGGGSFGGGSFGGGGFGGGGFGGGFG	F	G	G	S	F	G	0	0	0	0	0	0	0	9	0	0	0	0	0	3	0	3	0	0	0	0	0	0	15	2	1233.51	CON__P13645	CON__P13645	103	117			yes	yes	1;2	3.2542e-254	266.24		By MS/MS	By MS/MS		By MS/MS
GGGSFGGGSYGGGFGGGGF	GSSFGGAGFGGGGSFGGGSFGGGSYGGGFG	FGGGSYGGGFGGGGFGGDGGSLLSGNGRVT	F	G	G	G	F	G	0	0	0	0	0	0	0	13	0	0	0	0	0	3	0	2	0	0	1	0	0	0	19	3	1537.62	CON__P02535-1	CON__P02535-1	114	132			yes	yes	2	1.5282e-05	131.46					By MS/MS
GGGSGGGFGGGY	SGGGYSSSGGFGGGFGGGSGGGFGGGYGSG	GGFGGGSGGGFGGGYGSGFGGLGGFGGGAG	F	G	G	G	Y	G	0	0	0	0	0	0	0	9	0	0	0	0	0	1	0	1	0	0	1	0	0	0	12	1	928.368	CON__P35527	CON__P35527	116	127			yes	yes	1	0.020406	110.81	By MS/MS				By MS/MS
GGGSGGGFGGGYGSGF	SGGGYSSSGGFGGGFGGGSGGGFGGGYGSG	GGSGGGFGGGYGSGFGGLGGFGGGAGGGDG	F	G	G	G	F	G	0	0	0	0	0	0	0	11	0	0	0	0	0	2	0	2	0	0	1	0	0	0	16	2	1276.51	CON__P35527	CON__P35527	116	131			yes	yes	2	1.5425e-08	140.05			By MS/MS		By MS/MS
GGGSGGGHSGGSGGGHSGGSGGNY	YGGGSGSGGGSGGGYGGGSGGGHSGGSGGG	GGSGGGHSGGSGGNYGGGSGSGGGSGGGYG	Y	G	G	N	Y	G	0	0	1	0	0	0	0	15	2	0	0	0	0	0	0	5	0	0	1	0	0	0	24	0	1859.72	CON__P35527	CON__P35527	535	558			yes	yes	2	1.861e-05	105.46			By MS/MS
GGGSGSGGGSGGGY	YGGGSGSRGGSGGSYGGGSGSGGGSGGGYG	YGGGSGSGGGSGGGYGGGSGGGHSGGSGGG	Y	G	G	G	Y	G	0	0	0	0	0	0	0	10	0	0	0	0	0	0	0	3	0	0	1	0	0	0	14	0	1012.38	CON__P35527	CON__P35527	521	534			yes	no	2	8.5369e-61	205.91			By MS/MS
GGGSGSRGGSGGSHGGGSGF	YGGGSGSGGGSGGGYGGGSGSRGGSGGSHG	SRGGSGGSHGGGSGFGGESGGSYGGGEEAS	Y	G	G	G	F	G	0	1	0	0	0	0	0	12	1	0	0	0	0	1	0	5	0	0	0	0	0	0	20	0	1577.66	CON__P35527	CON__P35527	573	592			yes	yes	2;3	0.00046113	98.443		By MS/MS	By MS/MS		By MS/MS
GGGSGSRGGSGGSHGGGSGFGGE	YGGGSGSGGGSGGGYGGGSGSRGGSGGSHG	GSGGSHGGGSGFGGESGGSYGGGEEASGSG	Y	G	G	G	E	S	0	1	0	0	0	0	1	14	1	0	0	0	0	1	0	5	0	0	0	0	0	0	23	1	1820.74	CON__P35527	CON__P35527	573	595			yes	yes	3	2.2281e-05	89.831		By MS/MS	By MS/MS		By MS/MS
GGGSGSRGGSGGSHGGGSGFGGES	YGGGSGSGGGSGGGYGGGSGSRGGSGGSHG	SGGSHGGGSGFGGESGGSYGGGEEASGSGG	Y	G	G	E	S	G	0	1	0	0	0	0	1	14	1	0	0	0	0	1	0	6	0	0	0	0	0	0	24	1	1907.77	CON__P35527	CON__P35527	573	596			yes	yes	3	1.2287e-05	86.557			By MS/MS
GGGSGSRGGSGGSHGGGSGFGGESG	YGGGSGSGGGSGGGYGGGSGSRGGSGGSHG	GGSHGGGSGFGGESGGSYGGGEEASGSGGG	Y	G	G	S	G	G	0	1	0	0	0	0	1	15	1	0	0	0	0	1	0	6	0	0	0	0	0	0	25	1	1964.8	CON__P35527	CON__P35527	573	597			yes	yes	3	0.001569	92.886			By MS/MS
GGGSGSRGGSGGSY	GSGGSYGGGGSGGGYGGGSGSRGGSGGSYG	YGGGSGSRGGSGGSYGGGSGSGGGSGGGYG	Y	G	G	S	Y	G	0	1	0	0	0	0	0	8	0	0	0	0	0	0	0	4	0	0	1	0	0	0	14	0	1141.47	CON__P35527	CON__P35527	507	520			yes	yes	2	2.1367e-17	165.78		By MS/MS	By MS/MS		By MS/MS
GGGSRGFGGASGGGY	GSGGGFSASSLGGGFGGGSRGFGGASGGGY	GGGSRGFGGASGGGYSSSGGFGGGFGGGSG	F	G	G	G	Y	S	1	1	0	0	0	0	0	9	0	0	0	0	0	1	0	2	0	0	1	0	0	0	15	1	1242.54	CON__P35527	CON__P35527	91	105			yes	yes	2	0.003097	105.46			By MS/MS
GGGSRGGGGGGYGSGGSSY	PNVSVSVSTSHTTISGGGSRGGGGGGYGSG	RGGGGGGYGSGGSSYGSGGGSYGSGGGGGG	S	G	G	S	Y	G	0	1	0	0	0	0	0	12	0	0	0	0	0	0	0	4	0	0	2	0	0	0	19	1	1532.62	CON__P04264	CON__P04264	514	532			yes	yes	2	1.6047e-06	128.95			By MS/MS		By MS/MS
GGGSSGGGYGGGHGGSSGGGY	RGGGSFGGGYGGGSSGGGSSGGGYGGGHGG	GGYGGGHGGSSGGGYGGGSSGGGSSGGGYG	S	G	G	G	Y	G	0	0	0	0	0	0	0	14	1	0	0	0	0	0	0	4	0	0	2	0	0	0	21	1	1627.62	CON__P13645	CON__P13645	479	499			yes	yes	2	6.8181e-279	278.95			By MS/MS
GGGSSSGGHGGSSSGGY	SSGGGYGGGSSSGGHGGGSSSGGHGGSSSG	GSSSGGHGGSSSGGYGGGSSGGGGGGYGGG	H	G	G	G	Y	G	0	0	0	0	0	0	0	9	1	0	0	0	0	0	0	6	0	0	1	0	0	0	17	0	1353.52	CON__P13645	CON__P13645	523	539			yes	yes	2	4.8181e-09	175.15		By MS/MS	By MS/MS		By matching
GGGYGGGGF	ISISVARGGGRGSGFGGGYGGGGFGGGGFG	GRGSGFGGGYGGGGFGGGGFGGGGFGGGGI	F	G	G	G	F	G	0	0	0	0	0	0	0	7	0	0	0	0	0	1	0	0	0	0	1	0	0	0	9	1	727.293	CON__P04264	CON__P04264	91	99			no	no	1	0.019707	99.228	By MS/MS
GGGYGGGGFGGGGFGGGGF	ISISVARGGGRGSGFGGGYGGGGFGGGGFG	GGGGFGGGGFGGGGFGGGGIGGGGFGGFGS	F	G	G	G	F	G	0	0	0	0	0	0	0	15	0	0	0	0	0	3	0	0	0	0	1	0	0	0	19	3	1477.6	CON__P04264	CON__P04264	91	109			no	no	2	1.4985e-06	119.07			By MS/MS		By MS/MS
GGGYGGGSSGGGSSGGGY	GEGSSGGGGRGGGSFGGGYGGGSSGGGSSG	YGGGSSGGGSSGGGYGGGHGGSSGGGYGGG	F	G	G	G	Y	G	0	0	0	0	0	0	0	12	0	0	0	0	0	0	0	4	0	0	2	0	0	0	18	1	1376.52	CON__P13645	CON__P13645	470	487			no	no	2	0.00034686	151.83	By MS/MS		By MS/MS		By MS/MS
GGHGGGYGGGSSGGGSSGGGY				G	G	G	Y		0	0	0	0	0	0	0	14	1	0	0	0	0	0	0	4	0	0	2	0	0	0	21	1	1627.62		REV__CON__P13645					yes	yes	2	0.0090733	74.76			By MS/MS
GGHQVPGSPF	YIPYEAGTYSLNVTYGGHQVPGSPFKVPVH	LNVTYGGHQVPGSPFKVPVHDVTDASKVKC	Y	G	G	P	F	K	0	0	0	0	0	1	0	3	1	0	0	0	0	1	2	1	0	0	0	1	0	0	10	0	981.467	G3IBK2	G3IBK2	1278	1287			yes	yes	2	0.016655	89.55
GGHYGETVATGPY	PSQGRGRGFAGVCGFGGHYGETVATGPYRA	GFGGHYGETVATGPYRAFRVAATSGHCGAF	F	G	G	P	Y	R	1	0	0	0	0	0	1	4	1	0	0	0	0	0	1	0	2	0	2	1	0	0	13	1	1307.58	G3GUH8	G3GUH8	1724	1736			yes	yes	2	0.0032574	91.318
GGLAAGEDNGQRGY	VLQHEKQVYDIAAKFGGLAAGEDNGQRGYL	FGGLAAGEDNGQRGYLLTYVIAYMRVVWKC	F	G	G	G	Y	L	2	1	1	1	0	1	1	5	0	0	1	0	0	0	0	0	0	0	1	0	0	0	14	1	1363.61	G3H1T8	G3H1T8	273	286			yes	yes	2	0.0017437	107.79		By MS/MS	By MS/MS
GGLGGFGGGSF	GSSGGGCFGGSSGGYGGLGGFGGGSFRGSY	SGGYGGLGGFGGGSFRGSYGSSSFGGSYGG	Y	G	G	S	F	R	0	0	0	0	0	0	0	7	0	0	1	0	0	2	0	1	0	0	0	0	0	0	11	2	911.414	CON__P13645	CON__P13645	75	85			yes	yes	1;2	0.0080235	107.59			By MS/MS	By matching
GGLKPSGSDPTPK	LVTYELLQRWFYIDFGGLKPSGSDPTPKSR	DFGGLKPSGSDPTPKSRIADLPPANPDHIG	F	G	G	P	K	S	0	0	0	1	0	0	0	3	0	0	1	2	0	0	3	2	1	0	0	0	0	0	13	1	1239.65	G3GUB3	G3GUB3	577	589			yes	yes	2	0.015185	82.261		By MS/MS
GGNGIVGAQVPL	KGKGGSMHMYAKNFYGGNGIVGAQVPLGAG	NFYGGNGIVGAQVPLGAGIALACKYNGKDE	Y	G	G	P	L	G	1	0	1	0	0	1	0	4	0	1	1	0	0	0	1	0	0	0	0	2	0	0	12	0	1080.59	G3H5K6	G3H5K6	162	173			yes	yes	2	0.041543	65.88
GGNPGGFGNQGGF	PKHNSNRQLERSGRFGGNPGGFGNQGGFGN	RFGGNPGGFGNQGGFGNSRGGGAGLGNNQG	F	G	G	G	F	G	0	0	2	0	0	1	0	7	0	0	0	0	0	2	1	0	0	0	0	0	0	0	13	1	1164.49	G3I5W3	G3I5W3	76	88			yes	yes	2	2.9282e-94	217.64	By matching	By MS/MS			By MS/MS
GGPGGLGGVGGPGGF				G	G	G	F		0	0	0	0	0	0	0	10	0	0	1	0	0	1	2	0	0	0	0	1	0	0	15	1	1141.55		REV__CON__P35908v2					yes	no	2	0.0072574	109.86			By MS/MS
GGPGGVGGLGGPGGF	GFGGGGFGGGRFGGFGGPGGVGGLGGPGGF	GGPGGVGGLGGPGGFGPGGYPGGIHEVSVN	F	G	G	G	F	G	0	0	0	0	0	0	0	10	0	0	1	0	0	1	2	0	0	0	0	1	0	0	15	1	1141.55	CON__P35908;CON__P35908v2	CON__P35908	133	147			no	no	2	3.598e-06	138.9	By MS/MS		By MS/MS		By MS/MS
GGPGGVGGLGGPGGFGPGGYPGGIH	GFGGGGFGGGRFGGFGGPGGVGGLGGPGGF	GPGGFGPGGYPGGIHEVSVNQSLLQPLNVK	F	G	G	I	H	E	0	0	0	0	0	0	0	15	1	1	1	0	0	1	4	0	0	0	1	1	0	0	25	3	2033.97	CON__P35908;CON__P35908v2	CON__P35908	133	157			no	no	2	1.1795e-07	136.48			By MS/MS
GGQEDFESSGAGKIGL	MRLEKEIETYHNLLEGGQEDFESSGAGKIG	GQEDFESSGAGKIGLGGRGGSGGSYGRGSR	E	G	G	G	L	G	1	0	0	1	0	1	2	5	0	1	1	1	0	1	0	2	0	0	0	0	0	0	16	1	1550.72	CON__P35527	CON__P35527	460	475			yes	yes	2	1.0428e-10	174.9			By MS/MS		By MS/MS
GGQNIGRSPF	YYPTIPGTYTVTITWGGQNIGRSPFEVKVG	VTITWGGQNIGRSPFEVKVGTECGNQKVRA	W	G	G	P	F	E	0	1	1	0	0	1	0	3	0	1	0	0	0	1	1	1	0	0	0	0	0	0	10	0	1031.51	G3IBK2	G3IBK2	406	415			yes	yes	2	0.017242	86.744		By matching
GGQPVPNFPSKL	YIPLCPGAYTVTIKYGGQPVPNFPSKLQVE	IKYGGQPVPNFPSKLQVEPAVDTSGVQCYG	Y	G	G	K	L	Q	0	0	1	0	0	1	0	2	0	0	1	1	0	1	3	1	0	0	0	1	0	0	12	1	1239.66	G3IBK2	G3IBK2	1085	1096			yes	yes	2	0.023363	99.973
GGRGGGFGGGSGF	SVAGGGGGFGAAGGFGGRGGGFGGGSGFGG	GFGGRGGGFGGGSGFGGGSGFGGGSGFSGG	F	G	G	G	F	G	0	1	0	0	0	0	0	9	0	0	0	0	0	2	0	1	0	0	0	0	0	0	13	1	1068.47	CON__P35908	CON__P35908	90	102			yes	yes	2	0.0087792	98.033		By MS/MS	By MS/MS
GGRGGGFGGGSSF	SVAGGGGGFGAAGGFGGRGGGFGGGSSFGG	GFGGRGGGFGGGSSFGGGSGFSGGGFGGGG	F	G	G	S	F	G	0	1	0	0	0	0	0	8	0	0	0	0	0	2	0	2	0	0	0	0	0	0	13	1	1098.48	CON__P35908v2	CON__P35908v2	90	102			yes	yes	2	0.0075902	94.692		By MS/MS	By MS/MS		By MS/MS
GGSAVISLEGKPL	CYEEVKDRCTLAEKLGGSAVISLEGKPL__	KLGGSAVISLEGKPL_______________	L	G	G	P	L	-	1	0	0	0	0	0	1	3	0	1	2	1	0	0	1	2	0	0	0	1	0	0	13	1	1226.69	G3IDM2	G3IDM2	154	166			yes	yes	2	0.042046	71.349
GGSFGGGSF	SFRGSYGSSSFGGSYGGSFGGGSFGGGSFG	SFGGSYGGSFGGGSFGGGSFGGGSFGGGGF	Y	G	G	S	F	G	0	0	0	0	0	0	0	5	0	0	0	0	0	2	0	2	0	0	0	0	0	0	9	1	771.319	CON__P13645;CON__P02535-1	CON__P13645	99	107			no	no	1	4.9896e-51	186.67	By MS/MS	By MS/MS	By MS/MS		By MS/MS
GGSFGGGSFGGGSF	SFRGSYGSSSFGGSYGGSFGGGSFGGGSFG	YGGSFGGGSFGGGSFGGGSFGGGGFGGGGF	Y	G	G	S	F	G	0	0	0	0	0	0	0	8	0	0	0	0	0	3	0	3	0	0	0	0	0	0	14	2	1176.48	CON__P13645	CON__P13645	99	112			yes	no	1;2	5.532e-21	175.91	By MS/MS	By MS/MS	By MS/MS		By MS/MS
GGSFGGGSFGGGSFGGGSF	SFRGSYGSSSFGGSYGGSFGGGSFGGGSFG	GGGSFGGGSFGGGSFGGGGFGGGGFGGGFG	Y	G	G	S	F	G	0	0	0	0	0	0	0	11	0	0	0	0	0	4	0	4	0	0	0	0	0	0	19	3	1581.65	CON__P13645	CON__P13645	99	117			yes	yes	2	0.016841	152.64			By MS/MS		By matching
GGSGFGGGGF	GFGGGSGFGGGSGFGGGSGFGGGGFGGGGF	GSGFGGGSGFGGGGFGGGGFGGGRFGGGSG	G	G	G	G	F	G	0	0	0	0	0	0	0	7	0	0	0	0	0	2	0	1	0	0	0	0	0	0	10	1	798.33	G3IBP3	G3IBP3	136	145			no	no	1	0.0028894	119.57			By MS/MS
GGSGFGGGGFGGGGF	GFGGGSGFGGGSGFGGGSGFGGGGFGGGGF	GGSGFGGGGFGGGGFGGGRFGGGSGFGGFG	G	G	G	G	F	G	0	0	0	0	0	0	0	11	0	0	0	0	0	3	0	1	0	0	0	0	0	0	15	2	1173.48	G3IBP3	G3IBP3	136	150			yes	no	1;2	1.8227e-14	171.99			By MS/MS		By MS/MS
GGSGGFGGGSGF	GGFGGGSGFGGGRGFGGSGGFGGGSGFGGG	RGFGGSGGFGGGSGFGGGSGFGGGSGFGGG	F	G	G	G	F	G	0	0	0	0	0	0	0	8	0	0	0	0	0	2	0	2	0	0	0	0	0	0	12	1	942.383	G3IBP3	G3IBP3	117	128			no	no	1	0.020409	108.74					By matching
GGSGGSHGGGSGFGGESGGSY	GGGSGGGYGGGSGSRGGSGGSHGGGSGFGG	HGGGSGFGGESGGSYGGGEEASGSGGGYGG	R	G	G	S	Y	G	0	0	0	0	0	0	1	12	1	0	0	0	0	1	0	5	0	0	1	0	0	0	21	1	1713.66	CON__P35527	CON__P35527	580	600			yes	yes	2	4.8907e-78	223.31	By MS/MS		By MS/MS		By MS/MS
GGSKLVPVGY	LETCVRSIQLDGLVWGGSKLVPVGYGIRKL	DGLVWGGSKLVPVGYGIRKLQIQCVVEDDK	W	G	G	G	Y	G	0	0	0	0	0	0	0	3	0	0	1	1	0	0	1	1	0	0	1	2	0	0	10	1	975.539	G3I5H3	G3I5H3	286	295			yes	yes	2	0.045146	77.318
GGSLINENW	PWQVSLQDKTGFHFCGGSLINENWVVTAAH	TGFHFCGGSLINENWVVTAAHCGVTTSDVV	C	G	G	N	W	V	0	0	2	0	0	0	1	2	0	1	1	0	0	0	0	1	0	1	0	0	0	0	9	1	988.461	CON__P00766;P00766	CON__P00766	43	51			yes	no	1	0.00057385	133.68		By MS/MS	By matching	By matching	By MS/MS
GGSRGGGGYGGSGDGY	DNFGRGGNFSGRGGFGGSRGGGGYGGSGDG	GSRGGGGYGGSGDGYNGFGNDGGYGGGGPG	F	G	G	G	Y	N	0	1	0	1	0	0	0	10	0	0	0	0	0	0	0	2	0	0	2	0	0	0	16	1	1359.54	G3IGL0	G3IGL0	229	244			yes	yes	2	4.9999e-10	136.38		By MS/MS	By MS/MS
GGSRGGGGYGGSGDGYNGF	DNFGRGGNFSGRGGFGGSRGGGGYGGSGDG	GGGGYGGSGDGYNGFGNDGGYGGGGPGYSG	F	G	G	G	F	G	0	1	1	1	0	0	0	11	0	0	0	0	0	1	0	2	0	0	2	0	0	0	19	2	1677.68	G3IGL0	G3IGL0	229	247			yes	yes	2	0.024692	110.44					By matching
GGSSGGGGSYGGSSGGGGSYGGGSS	SGGGSYGGSSGGGSYGGSSGGGGSYGGSSG	GGSSGGGGSYGGGSSGGGSHGGSSGGGYGG	Y	G	G	S	S	G	0	0	0	0	0	0	0	15	0	0	0	0	0	0	0	8	0	0	2	0	0	0	25	2	1895.72	CON__P02535-1	CON__P02535-1	483	507			yes	yes	2	0.00036119	77.776	By MS/MS		By MS/MS
GGSYGGSF	FGGGSFRGSYGSSSFGGSYGGSFGGGSFGG	SYGSSSFGGSYGGSFGGGSFGGGSFGGGSF	F	G	G	S	F	G	0	0	0	0	0	0	0	4	0	0	0	0	0	1	0	2	0	0	1	0	0	0	8	1	730.292	CON__P13645	CON__P13645	95	102			yes	yes	1	0.010159	128.75		By matching	By MS/MS
GGSYGGSFGGGSF	FGGGSFRGSYGSSSFGGSYGGSFGGGSFGG	SFGGSYGGSFGGGSFGGGSFGGGSFGGGGF	F	G	G	S	F	G	0	0	0	0	0	0	0	7	0	0	0	0	0	2	0	3	0	0	1	0	0	0	13	2	1135.46	CON__P13645	CON__P13645	95	107			yes	yes	2	0.0082743	125.47		By MS/MS	By MS/MS		By matching
GGVSIPNSPF	YVPRKPVKHTAMVSWGGVSIPNSPFRVNVG	AMVSWGGVSIPNSPFRVNVGAGSHPNKVKV	W	G	G	P	F	R	0	0	1	0	0	0	0	2	0	1	0	0	0	1	2	2	0	0	0	1	0	0	10	0	973.487	G3IBK2	G3IBK2	599	608			yes	yes	2	0.02364	89.296	By matching	By MS/MS
GHHESSSGQSSSY	SSGQHGSGLGESSGFGHHESSSGQSSSYSQ	GFGHHESSSGQSSSYSQHGSGSGHSSGYGQ	F	G	H	S	Y	S	0	0	0	0	0	1	1	2	2	0	0	0	0	0	0	6	0	0	1	0	0	0	13	0	1348.53	CON__Q86YZ3	CON__Q86YZ3	1168	1180			yes	no	3	0.0072894	93.839		By MS/MS	By MS/MS
GHLDDPANQEIE	KRLNRPLTLSEKIVYGHLDDPANQEIERGK	IVYGHLDDPANQEIERGKTYLRLRPDRVAM	Y	G	H	I	E	R	1	0	1	2	0	1	2	1	1	1	1	0	0	0	1	0	0	0	0	0	0	0	12	1	1336.59	G3II47	G3II47	72	83			yes	yes	2	2.8789e-06	153.24		By MS/MS	By MS/MS		By MS/MS
GHLQQGGAPTPF	SSEGRGVFDCRTNVLGHLQQGGAPTPFDRN	NVLGHLQQGGAPTPFDRNYGTKLGVKAMLW	L	G	H	P	F	D	1	0	0	0	0	2	0	3	1	0	1	0	0	1	2	0	1	0	0	0	0	0	12	1	1208.59	G3H8W5	G3H8W5	624	635			yes	yes	2	0.0060904	89.698		By MS/MS
GIEKTDPTTL	VRKFCDIQIRRLRRLGIEKTDPTTLTDDEI	RLRRLGIEKTDPTTLTDDEIIRFVRLEIDP	L	G	I	T	L	T	0	0	0	1	0	0	1	1	0	1	1	1	0	0	1	0	3	0	0	0	0	0	10	0	1073.56	G3H4Z5	G3H4Z5	502	511			yes	yes	2	0.027599	87.639
GIKSTSKSIM	GIIFIGPPSSAIRDMGIKSTSKSIMAAAGV	AIRDMGIKSTSKSIMAAAGVPVVEGYHGED	M	G	I	I	M	A	0	0	0	0	0	0	0	1	0	2	0	2	1	0	0	3	1	0	0	0	0	0	10	0	1050.57	G3I7H8	G3I7H8	123	132			yes	yes	2	0.014305	97.565					By MS/MS
GIKTVAIHSDVDASSVH	RGEIACRVIRTCKKMGIKTVAIHSDVDASS	KTVAIHSDVDASSVHVKMADEAVCVGPAPT	M	G	I	V	H	V	2	0	0	2	0	0	0	1	2	2	0	1	0	0	0	3	1	0	0	3	0	0	17	0	1734.89	G3HGS2	G3HGS2	248	264			yes	yes	2	0.00043661	169.62
GILLDQGQLN	VPAQPGQTSPLLQYFGILLDQGQLNKYESL	LLQYFGILLDQGQLNKYESLELCRPVLQQG	F	G	I	L	N	K	0	0	1	1	0	2	0	2	0	1	3	0	0	0	0	0	0	0	0	0	0	0	10	3	1069.58	G3HJ89	G3HJ89	419	428			yes	yes	1;2	3.8039e-05	124.08	By MS/MS	By matching	By matching		By matching
GINKTDPSTL	VREFSEIQLSRLKKLGINKTDPSTLTEEEV	RLKKLGINKTDPSTLTEEEVRKFSRLNIDP	L	G	I	T	L	T	0	0	1	1	0	0	0	1	0	1	1	1	0	0	1	1	2	0	0	0	0	0	10	0	1044.55	G3GU10	G3GU10	541	550			yes	yes	2	0.0036081	114.64					By MS/MS
GINPANIGF	ILPIRFQEHLQLQNLGINPANIGFSTLTME	LQLQNLGINPANIGFSTLTMESDKFICIRE	L	G	I	G	F	S	1	0	2	0	0	0	0	2	0	2	0	0	0	1	1	0	0	0	0	0	0	0	9	0	901.466	G3HJ89	G3HJ89	19	27			yes	yes	2	6.7701e-05	143.02
GIQVDTDGSGRSF	DRVGVGIRSSYIRVLGIQVDTDGSGRSFAG	VLGIQVDTDGSGRSFAGSVSPQEEEEFRRL	L	G	I	S	F	A	0	1	0	2	0	1	0	3	0	1	0	0	0	1	0	2	1	0	0	1	0	0	13	0	1337.62	G3IAI5	G3IAI5	298	310			yes	yes	2	0.0074508	94.297		By MS/MS			By MS/MS
GIVGSDVSKQAADM	NDSPALKKADIGVAMGIVGSDVSKQAADMI	MGIVGSDVSKQAADMILLDDNFASIVTGVE	M	G	I	D	M	I	2	0	0	2	0	1	0	2	0	1	0	1	1	0	0	2	0	0	0	2	0	0	14	0	1376.66	G3H8Z9	G3H8Z9	558	571			yes	yes	2	0.034745	67.93
GKATSIDPNTY	LAKLLAESVTEVEIFGKATSIDPNTYITWI	VEIFGKATSIDPNTYITWIDKYQAQLVVLS	F	G	K	T	Y	I	1	0	1	1	0	0	0	1	0	1	0	1	0	0	1	1	2	0	1	0	0	0	11	0	1165.56	G3H352	G3H352	1655	1665			yes	yes	2	1.504e-45	183.67	By MS/MS	By MS/MS	By MS/MS		By MS/MS
GKDATNVGDEGGF	AEVYHNLKNVIKEKYGKDATNVGDEGGFAP	KYGKDATNVGDEGGFAPNILENKEALELLK	Y	G	K	G	F	A	1	0	1	2	0	0	1	4	0	0	0	1	0	1	0	0	1	0	0	1	0	0	13	0	1265.55	G3IAQ0;G3GUQ0;G3GYC7	G3IAQ0	201	213			yes	no	2	0.0068305	92.538			By MS/MS
GKDATNVGDEGGFAPN	AEVYHNLKNVIKEKYGKDATNVGDEGGFAP	KDATNVGDEGGFAPNILENKEALELLKTAI	Y	G	K	P	N	I	2	0	2	2	0	0	1	4	0	0	0	1	0	1	1	0	1	0	0	1	0	0	16	1	1547.69	G3IAQ0;G3GUQ0;G3GYC7	G3IAQ0	201	216			yes	no	2	0.020066	92.19					By MS/MS
GKGSSGGSGAKPSDTASEATRPA	DSNNQLFAPGGRLSWGKGSSGGSGAKPSDT	GAKPSDTASEATRPATSTLNRFSALQQALP	W	G	K	P	A	T	4	1	0	1	0	0	1	5	0	0	0	2	0	0	2	5	2	0	0	0	0	0	23	0	2074.99	G3I306	G3I306	1086	1108			yes	yes	3	0.00028712	112.85		By MS/MS
GKTVPKTVDNF	HIGDEPVGRVTFGLFGKTVPKTVDNFVALA	FGLFGKTVPKTVDNFVALATGEKGFGYKNS	F	G	K	N	F	V	0	0	1	1	0	0	0	1	0	0	0	2	0	1	1	0	2	0	0	2	0	0	11	0	1204.65	G3H533	G3H533	66	76			yes	yes	2	0.026312	79.489
GLAAQSAAVL				G	L	V	L		4	0	0	0	0	1	0	1	0	0	2	0	0	0	0	1	0	0	0	1	0	0	10	1	899.508		REV__CON__P02768-1					yes	yes	2	0.027564	89.142		By MS/MS
GLDESDLDKVF	VPADIISSTDKLGFYGLDESDLDKVFHLPT	LGFYGLDESDLDKVFHLPTTTFIGGQESAL	Y	G	L	V	F	H	0	0	0	3	0	0	1	1	0	0	2	1	0	1	0	1	0	0	0	1	0	0	11	2	1236.59	G3HMB4	G3HMB4	70	80			yes	yes	2	0.0028764	131.52		By MS/MS	By MS/MS		By MS/MS
GLDKSEDKIIAVY	VLRVINEPTAAALAYGLDKSEDKIIAVYDL	AYGLDKSEDKIIAVYDLGGGTFDISILEIQ	Y	G	L	V	Y	D	1	0	0	2	0	0	1	1	0	2	1	2	0	0	0	1	0	0	1	1	0	0	13	1	1449.77	G3HEZ0	G3HEZ0	192	204			yes	yes	2	0.015302	82.171
GLEGCEVLIPALK	FEEFLQRKWSSEKRFGLEGCEVLIPALKTI	RFGLEGCEVLIPALKTIIDKSSENGVDYVI	F	G	L	L	K	T	1	0	0	0	1	0	2	2	0	1	3	1	0	0	1	0	0	0	0	1	0	0	13	3	1397.76	G3HMB4	G3HMB4	173	185			yes	yes	2	0.0021832	108.67
GLERNPQSY	YQLLEGGEEETLRRLGLERNPQSYLYLVKG	ETLRRLGLERNPQSYLYLVKGQCAKVSSIN	L	G	L	S	Y	L	0	1	1	0	0	1	1	1	0	0	1	0	0	0	1	1	0	0	1	0	0	0	9	1	1062.51	G3HTF7	G3HTF7	237	245			yes	yes	2	0.025419	121.09					By matching
GLGGGAGLAGGF	AGSGFGFGGGAGIGFGLGGGAGLAGGFGGP	IGFGLGGGAGLAGGFGGPGFPVCPPGGIQE	F	G	L	G	F	G	2	0	0	0	0	0	0	7	0	0	2	0	0	1	0	0	0	0	0	0	0	0	12	2	932.472	CON__P02538;CON__P48668;CON__P04259	CON__P02538	111	122			yes	no	2	0.022874	90.986					By MS/MS
GLGGGSSY	VSSGYGSAGGASSSLGLGGGSSYSYSSSHG	GGASSSLGLGGGSSYSYSSSHGLGGGFSSG	L	G	L	S	Y	S	0	0	0	0	0	0	0	4	0	0	1	0	0	0	0	2	0	0	1	0	0	0	8	1	696.308	CON__P02538;CON__P48668;CON__P04259;G3IBN7;G3IBN9;G3IBN8	G3IBN9	1147	1154			no	no	1	0.0099913	128.82					By MS/MS
GLGGGYGGGF	GLSVSSSRFSSGGAYGLGGGYGGGFSSSSS	SGGAYGLGGGYGGGFSSSSSSFGSGFGGGY	Y	G	L	G	F	S	0	0	0	0	0	0	0	7	0	0	1	0	0	1	0	0	0	0	1	0	0	0	10	2	840.377	CON__P02533	CON__P02533	64	73			no	no	1	3.8914e-05	122.17		By MS/MS	By MS/MS		By MS/MS
GLPSIGRLSQY	AVECRVYAEDPYKSFGLPSIGRLSQYQEPT	YKSFGLPSIGRLSQYQEPTHLPGVRVDSGI	F	G	L	Q	Y	Q	0	1	0	0	0	1	0	2	0	1	2	0	0	0	1	2	0	0	1	0	0	0	11	2	1189.65	G3HGS2	G3HGS2	554	564			yes	yes	2	0.0059937	111.61					By MS/MS
GLSRAEAEAQAEEL	SSKIVGDLAQFMVQNGLSRAEAEAQAEELS	NGLSRAEAEAQAEELSFPRSVVEFLQGYIG	N	G	L	E	L	S	4	1	0	0	0	1	4	1	0	0	2	0	0	0	0	1	0	0	0	0	0	0	14	1	1472.71	G3I4L6	G3I4L6	925	938			yes	yes	2	0.0013076	90.685
GMEAAGNAGGVVE	FRIFDSLNYLPNMLLGMEAAGNAGGVVEAA	LLGMEAAGNAGGVVEAAISYTGDVADPSRT	L	G	M	V	E	A	3	0	1	0	0	0	2	4	0	0	0	0	1	0	0	0	0	0	0	2	0	0	13	1	1160.51	G3I4L6	G3I4L6	689	701			yes	yes	2	6.3943e-07	150.61	By MS/MS				By MS/MS
GMESCGIHETTF	ERFRCPEALFQPSFLGMESCGIHETTFNSI	SFLGMESCGIHETTFNSIMKCDVDIRKDLY	L	G	M	T	F	N	0	0	0	0	1	0	2	2	1	1	0	0	1	1	0	1	2	0	0	0	0	0	12	1	1367.55	G3GVD0;G3GX66	G3GVD0	268	279			yes	no	2	0.0016382	128.38		By MS/MS	By MS/MS		By MS/MS
GNAKTVKNDNSSRF	LERQLLQANPILEAFGNAKTVKNDNSSRFG	FGNAKTVKNDNSSRFGKFIRINFDVNGYIV	F	G	N	R	F	G	1	1	3	1	0	0	0	1	0	0	0	2	0	1	0	2	1	0	0	1	0	0	14	0	1536.76	G3IH63;G3HFM7;G3GY44	G3IH63	222	235			no	no	3	0.0013192	96.163		By MS/MS	By matching		By MS/MS
GNPTRSEDVL	RVKLASRNVESYTKLGNPTRSEDVLDYGPF	SYTKLGNPTRSEDVLDYGPFKDTPAYSQDT	L	G	N	V	L	D	0	1	1	1	0	0	1	1	0	0	1	0	0	0	1	1	1	0	0	1	0	0	10	0	1086.53	G3HID0	G3HID0	191	200			yes	yes	2	0.043411	81.296			By MS/MS
GNSHQGEPRDY	NYELEGKIKEWYEKHGNSHQGEPRDYSKYY	YEKHGNSHQGEPRDYSKYYKTIDDLKNQIL	H	G	N	D	Y	S	0	1	1	1	0	1	1	2	1	0	0	0	0	0	1	1	0	0	1	0	0	0	11	0	1258.53	CON__P13645	CON__P13645	186	196			yes	yes	2	0.0032152	135.56			By MS/MS
GPAAIQKNY	NNDLENKIQDWYDKKGPAAIQKNYSPYYNT	DWYDKKGPAAIQKNYSPYYNTIDDLKDQIV	K	G	P	N	Y	S	2	0	1	0	0	1	0	1	0	1	0	1	0	0	1	0	0	0	1	0	0	0	9	0	960.503	CON__P35527	CON__P35527	193	201			yes	yes	2	0.018409	100.07			By MS/MS
GPGGYPGGIH	GGPGGVGGLGGPGGFGPGGYPGGIHEVSVN	GPGGFGPGGYPGGIHEVSVNQSLLQPLNVK	F	G	P	I	H	E	0	0	0	0	0	0	0	5	1	1	0	0	0	0	2	0	0	0	1	0	0	0	10	1	910.43	CON__P35908;CON__P35908v2	CON__P35908	148	157			no	no	2	0.012366	99.511			By MS/MS
GPGGYPGGIHE	GGPGGVGGLGGPGGFGPGGYPGGIHEVSVN	PGGFGPGGYPGGIHEVSVNQSLLQPLNVKV	F	G	P	H	E	V	0	0	0	0	0	0	1	5	1	1	0	0	0	0	2	0	0	0	1	0	0	0	11	1	1039.47	CON__P35908;CON__P35908v2	CON__P35908	148	158			no	no	2	0.014969	98.299		By matching	By MS/MS		By MS/MS
GPGGYPGGIHEVSVN	GGPGGVGGLGGPGGFGPGGYPGGIHEVSVN	GPGGYPGGIHEVSVNQSLLQPLNVKVDPEI	F	G	P	V	N	Q	0	0	1	0	0	0	1	5	1	1	0	0	0	0	2	1	0	0	1	2	0	0	15	1	1438.68	CON__P35908;CON__P35908v2	CON__P35908	148	162			no	no	2	5.4969e-06	129.85			By MS/MS
GPGIEPTGNM	APLRPKLNPKKARAYGPGIEPTGNMVKKRA	KARAYGPGIEPTGNMVKKRAEFTVETRSAG	Y	G	P	N	M	V	0	0	1	0	0	0	1	3	0	1	0	0	1	0	2	0	1	0	0	0	0	0	10	0	971.438	G3IBK2	G3IBK2	137	146			yes	yes	2	0.0021952	122.18	By MS/MS
GPGLEGGVVGKSADF	VKVGTECGNQKVRAWGPGLEGGVVGKSADF	GPGLEGGVVGKSADFVVEAIGDDVGTLGFS	W	G	P	D	F	V	1	0	0	1	0	0	1	5	0	0	1	1	0	1	1	1	0	0	0	2	0	0	15	1	1388.69	G3IBK2	G3IBK2	432	446			yes	yes	2	0.016125	85.813
GPGLQGGNAGSPARF	LEAVAPTKPSKVKAFGPGLQGGNAGSPARF	GPGLQGGNAGSPARFTIDTKGAGTGGLGLT	F	G	P	R	F	T	2	1	1	0	0	1	0	5	0	0	1	0	0	1	2	1	0	0	0	0	0	0	15	1	1384.68	G3IBK2	G3IBK2	923	937			yes	yes	2	6.0102e-17	145.55	By MS/MS
GPIEQLPDYN	CSKYFYDQCPAVAGYGPIEQLPDYNRIRSG	AVAGYGPIEQLPDYNRIRSGMFWLRF____	Y	G	P	Y	N	R	0	0	1	1	0	1	1	1	0	1	1	0	0	0	2	0	0	0	1	0	0	0	10	2	1144.54	G3HKP3	G3HKP3	345	354			yes	yes	2	0.01274	99.136	By MS/MS	By MS/MS	By MS/MS		By MS/MS
GPKGVNIGGAGSY	DGKPFCHKPCYATLFGPKGVNIGGAGSYIY	LFGPKGVNIGGAGSYIYEKPLTEGPQITGP	F	G	P	S	Y	I	1	0	1	0	0	0	0	5	0	1	0	1	0	0	1	1	0	0	1	1	0	0	13	0	1175.59	G3H3B2	G3H3B2	67	79			yes	yes	2	0.036607	78.939
GPKGVNTGAVGSY	DGQPYCHKPCYGILFGPKGVNTGAVGSYIY	LFGPKGVNTGAVGSYIYDKDPEGTVQP___	F	G	P	S	Y	I	1	0	1	0	0	0	0	4	0	0	0	1	0	0	1	1	1	0	1	2	0	0	13	0	1205.6	G3H3B2	G3H3B2	188	200			yes	yes	2	0.02771	98.04
GPLDSLNTRLF	YPDVFSQFKDFTATFGPLDSLNTRLFLQGP	TATFGPLDSLNTRLFLQGPKIAEEFEVELE	F	G	P	L	F	L	0	1	1	1	0	0	0	1	0	0	3	0	0	1	1	1	1	0	0	0	0	0	11	3	1231.66	G3I4L6	G3I4L6	1028	1038			yes	yes	2	0.0029178	132.01
GPNNTNLPKIF	SYLCDLIESNNPIVLGPNNTNLPKIFGIIA	PIVLGPNNTNLPKIFGIIAEGEMHEAIKHE	L	G	P	I	F	G	0	0	3	0	0	0	0	1	0	1	1	1	0	1	2	0	1	0	0	0	0	0	11	1	1213.65	G3GS70	G3GS70	733	743			yes	yes	2	0.0039488	127.94		By MS/MS
GPVCPPGGIQE	FGGGGFGGGGYGGGYGPVCPPGGIQEVTIN	GGGYGPVCPPGGIQEVTINQSLLQPLNVEI	Y	G	P	Q	E	V	0	0	0	0	1	1	1	3	0	1	0	0	0	0	3	0	0	0	0	1	0	0	11	0	1109.52	CON__P04264;G3IKI6	CON__P04264	144	154			no	no	2	0.00040512	144.38	By MS/MS	By MS/MS	By MS/MS		By MS/MS
GPVCPPGGIQEVTIN	FGGGGFGGGGYGGGYGPVCPPGGIQEVTIN	GPVCPPGGIQEVTINQSLLQPLNVEIDPEI	Y	G	P	I	N	Q	0	0	1	0	1	1	1	3	0	2	0	0	0	0	3	0	1	0	0	2	0	0	15	0	1536.76	CON__P04264;G3IKI6	CON__P04264	144	158			yes	no	2	0.00058428	96.342					By MS/MS
GPVCPPGGIQEVTINQ	FGGGGFGGGGYGGGYGPVCPPGGIQEVTIN	PVCPPGGIQEVTINQSLLQPLNVEIDPEIQ	Y	G	P	N	Q	S	0	0	1	0	1	2	1	3	0	2	0	0	0	0	3	0	1	0	0	2	0	0	16	0	1664.82	CON__P04264;G3IKI6	CON__P04264	144	159			yes	no	2	0.0075	82.171					By MS/MS
GQAVEGPSENVR	VFDYLHATAFQGTPLGQAVEGPSENVRKLS	TPLGQAVEGPSENVRKLSRADLTDYLNRHY	L	G	Q	V	R	K	1	1	1	0	0	1	2	2	0	0	0	0	0	0	1	1	0	0	0	2	0	0	12	0	1241.6	G3HKP3	G3HKP3	83	94			yes	yes	2	0.022861	90.108
GQDEDVTSKAF	NKGTAVAICRRIGIFGQDEDVTSKAFTGRE	IGIFGQDEDVTSKAFTGREFDELSPSAQRD	F	G	Q	A	F	T	1	0	0	2	0	1	1	1	0	0	0	1	0	1	0	1	1	0	0	1	0	0	11	0	1195.54	G3H239	G3H239	506	516			yes	yes	2	0.0036312	128.03	By MS/MS	By MS/MS	By MS/MS		By MS/MS
GQDEMIDVIGVT	ARERLEQQVPVNQVFGQDEMIDVIGVTKGK	QVFGQDEMIDVIGVTKGKGYKGVTSRWHTK	F	G	Q	V	T	K	0	0	0	2	0	1	1	2	0	2	0	0	1	0	0	0	1	0	0	2	0	0	12	1	1275.6	G3I2I9	G3I2I9	212	223			yes	yes	2	0.026522	84.817
GQHESGSGHSSAY	SRGPYESRSGHSSVFGQHESGSGHSSAYSQ	VFGQHESGSGHSSAYSQHGSGSGHFCSQGQ	F	G	Q	A	Y	S	1	0	0	0	0	1	1	3	2	0	0	0	0	0	0	4	0	0	1	0	0	0	13	0	1302.52	CON__Q86YZ3	CON__Q86YZ3	1285	1297			yes	no	2	0.0063163	127.83			By MS/MS
GQHGFGSSQSSGY	SGFGQHESRSGHSSYGQHGFGSSQSSGYGQ	SYGQHGFGSSQSSGYGQHGSSSGQTSGFGQ	Y	G	Q	G	Y	G	0	0	0	0	0	2	0	4	1	0	0	0	0	1	0	4	0	0	1	0	0	0	13	1	1297.53	CON__Q5D862	CON__Q5D862	694	706			yes	yes	2	0.00092483	142.83		By MS/MS	By MS/MS		By MS/MS
GQHGLGSGQSTGF	SSGYGQYGSRETSGFGQHGLGSGQSTGFGQ	GFGQHGLGSGQSTGFGQYGSGSGQSSGFGQ	F	G	Q	G	F	G	0	0	0	0	0	2	0	5	1	0	1	0	0	1	0	2	1	0	0	0	0	0	13	1	1231.56	CON__Q5D862	CON__Q5D862	568	580			yes	yes	2	0.0065892	121.6			By MS/MS
GQHGSGSGQSSGF	GYDQHGSSSGKTSGFGQHGSGSGQSSGFGQ	GFGQHGSGSGQSSGFGQCGSGSGQSSGFGQ	F	G	Q	G	F	G	0	0	0	0	0	2	0	5	1	0	0	0	0	1	0	4	0	0	0	0	0	0	13	0	1191.49	CON__Q5D862	CON__Q5D862	480	492			yes	no	2	2.5257e-11	157.78		By MS/MS	By MS/MS		By MS/MS
GQHGSGSSQSSGY	SGFGQHESRSRQSSYGQHGSGSSQSSGYGQ	SYGQHGSGSSQSSGYGQYGSRETSGFGQHG	Y	G	Q	G	Y	G	0	0	0	0	0	2	0	4	1	0	0	0	0	0	0	5	0	0	1	0	0	0	13	0	1237.5	CON__Q5D862;CON__Q86YZ3	CON__Q5D862	544	556			no	no	2	0.0041842	138.25		By matching	By MS/MS
GQHGSNSGQTSGF	SYGQHGSGSSQSSGYGQHGSNSGQTSGFGQ	GYGQHGSNSGQTSGFGQHRPGSGQSSGFGQ	Y	G	Q	G	F	G	0	0	1	0	0	2	0	4	1	0	0	0	0	1	0	3	1	0	0	0	0	0	13	0	1262.53	CON__Q5D862	CON__Q5D862	1090	1102			yes	yes	2	0.0080528	125.74			By MS/MS
GQHGSRQTSGF	SYGQHSSGSSQSSGYGQHGSRQTSGFGQHG	SSGYGQHGSRQTSGFGQHGSGSSQSTGFGQ	Y	G	Q	G	F	G	0	1	0	0	0	2	0	3	1	0	0	0	0	1	0	2	1	0	0	0	0	0	11	0	1160.53	CON__Q5D862	CON__Q5D862	632	642			yes	no	2	0.020378	92.538			By MS/MS
GQHGSSSGQTF	SYGQHGSGSSQSSGYGQHGSSSGQTFGFGQ	SSGYGQHGSSSGQTFGFGQHRSGSGQSSGF	Y	G	Q	T	F	G	0	0	0	0	0	2	0	3	1	0	0	0	0	1	0	3	1	0	0	0	0	0	11	0	1091.46	CON__Q5D862	CON__Q5D862	936	946			yes	yes	2	0.0090264	105.52		By matching	By MS/MS
GQHGSSSGQTSGF	SYGQHGFGSSQSSGYGQHGSSSGQTSGFGQ	GYGQHGSSSGQTSGFGQHELSSGQSSSFGQ	Y	G	Q	G	F	G	0	0	0	0	0	2	0	4	1	0	0	0	0	1	0	4	1	0	0	0	0	0	13	0	1235.52	CON__Q5D862	CON__Q5D862	707	719			yes	no	2	0.0043161	130.98		By MS/MS	By MS/MS		By MS/MS
GQHGSSSGQTTGF	NYGQHGSGSSQSSGYGQHGSSSGQTTGFGQ	GYGQHGSSSGQTTGFGQHRSSSGQYSGFGQ	Y	G	Q	G	F	G	0	0	0	0	0	2	0	4	1	0	0	0	0	1	0	3	2	0	0	0	0	0	13	0	1249.53	CON__Q5D862	CON__Q5D862	1013	1025			yes	yes	2	0.00080793	97.813		By MS/MS	By MS/MS
GQHGSVSGQSSGF	GFGQCGSGSGQSSGFGQHGSVSGQSSGFGQ	GFGQHGSVSGQSSGFGQHGSVSGQSSGFGQ	F	G	Q	G	F	G	0	0	0	0	0	2	0	4	1	0	0	0	0	1	0	4	0	0	0	1	0	0	13	0	1233.54	CON__Q5D862	CON__Q5D862	506	518			yes	no	2	1.0941e-05	150.1	By MS/MS		By MS/MS		By MS/MS
GQHGTGSGQSSGF	GFGQHGSGSDQSSGFGQHGTGSGQSSGFGQ	GFGQHGTGSGQSSGFGQYESRSRQSSYGQH	F	G	Q	G	F	G	0	0	0	0	0	2	0	5	1	0	0	0	0	1	0	3	1	0	0	0	0	0	13	0	1205.51	CON__Q5D862	CON__Q5D862	1052	1064			yes	yes	2	0.0070626	119.53			By MS/MS
GQHSSGSSQSSGY	SGFGQHESRSGQSSYGQHSSGSSQSSGYGQ	SYGQHSSGSSQSSGYGQHGSRQTSGFGQHG	Y	G	Q	G	Y	G	0	0	0	0	0	2	0	3	1	0	0	0	0	0	0	6	0	0	1	0	0	0	13	0	1267.51	CON__Q5D862	CON__Q5D862	619	631			yes	no	2	0.0044219	131.82		By matching	By MS/MS
GQHVSGSGQSSGF	GFGQYGSGSGQSSGFGQHVSGSGQSSGFGQ	GFGQHVSGSGQSSGFGQHESRSGHSSYGQH	F	G	Q	G	F	G	0	0	0	0	0	2	0	4	1	0	0	0	0	1	0	4	0	0	0	1	0	0	13	0	1233.54	CON__Q5D862	CON__Q5D862	669	681			yes	yes	2	4.4038e-30	166.55		By MS/MS	By MS/MS		By MS/MS
GQKDSYVGDEAQ	SIVGRPRHQGVMVGMGQKDSYVGDEAQSKR	VGMGQKDSYVGDEAQSKRGILTLKYPIEHG	M	G	Q	A	Q	S	1	0	0	2	0	2	1	2	0	0	0	1	0	0	0	1	0	0	1	1	0	0	12	1	1295.56	G3GVD0;G3HQY2;G3I6E6;G3H5Q0;G3I4A0	G3GVD0	48	59			yes	no	2	0.024186	94.363
GQKDSYVGDEAQSK	SIVGRPRHQGVMVGMGQKDSYVGDEAQSKR	MGQKDSYVGDEAQSKRGILTLKYPIEHGIV	M	G	Q	S	K	R	1	0	0	2	0	2	1	2	0	0	0	2	0	0	0	2	0	0	1	1	0	0	14	1	1510.69	G3GVD0;G3HQY2;G3I6E6;G3H5Q0;G3I4A0	G3GVD0	48	61			yes	no	3	0.028259	52.599		By MS/MS	By matching
GQKDSYVGDEAQSKR	SIVGRPRHQGVMVGMGQKDSYVGDEAQSKR	GQKDSYVGDEAQSKRGILTLKYPIEHGIVT	M	G	Q	K	R	G	1	1	0	2	0	2	1	2	0	0	0	2	0	0	0	2	0	0	1	1	0	0	15	1	1666.79	G3GVD0;G3HQY2;G3I6E6;G3H5Q0;G3I4A0	G3GVD0	48	62			yes	no	3	4.5579e-10	128.9		By MS/MS	By matching		By MS/MS
GQMNEPPGAR	VINLKDATSKVALVYGQMNEPPGARARVAL	VALVYGQMNEPPGARARVALTGLTVAEYFR	Y	G	Q	A	R	A	1	1	1	0	0	1	1	2	0	0	0	0	1	0	2	0	0	0	0	0	0	0	10	1	1055.48	G3HRN0	G3HRN0	275	284			yes	yes	2	0.027599	87.639
GQTNRTPEFL	GAQVRVLSAPPHFHFGQTNRTPEFLRKFPA	PHFHFGQTNRTPEFLRKFPAGKVPAFEGDD	F	G	Q	F	L	R	0	1	1	0	0	1	1	1	0	0	1	0	0	1	1	0	2	0	0	0	0	0	10	1	1161.58	G3I072;G3IE48;G3HBJ5	G3I072	41	50			yes	no	2	0.0029585	102.07		By MS/MS	By matching		By MS/MS
GRGSRGGSGGSYGGGGSGGGY	GKIGLGGRGGSGGSYGRGSRGGSGGSYGGG	GSGGSYGGGGSGGGYGGGSGSRGGSGGSYG	Y	G	R	G	Y	G	0	2	0	0	0	0	0	13	0	0	0	0	0	0	0	4	0	0	2	0	0	0	21	1	1745.75	CON__P35527	CON__P35527	486	506			yes	yes	3	0.0093941	75.55			By MS/MS		By MS/MS
GRHGSGSGQSSSY	GQHGSGSGQSPSPSRGRHGSGSGQSSSYGP	SRGRHGSGSGQSSSYGPYRSGSGWSSSRGP	R	G	R	S	Y	G	0	1	0	0	0	1	0	4	1	0	0	0	0	0	0	5	0	0	1	0	0	0	13	0	1265.54	CON__Q86YZ3	CON__Q86YZ3	1012	1024			yes	no	3	0.016799	65.043		By matching	By MS/MS
GRNEGNIFPNPEATF	YTYLRINFYCPGSALGRNEGNIFPNPEATF	GRNEGNIFPNPEATFVKEITYRASNMKAPG	L	G	R	T	F	V	1	1	3	0	0	0	2	2	0	1	0	0	0	2	2	0	1	0	0	0	0	0	15	1	1661.78	G3HWP7	G3HWP7	460	474			yes	yes	2	0.011988	88.441
GRPAQPPQAQAQ	DFGEPGPSSGAGSAYGRPAQPPQAQAQTAQ	SAYGRPAQPPQAQAQTAQHQKFHLVPSINA	Y	G	R	A	Q	T	3	1	0	0	0	4	0	1	0	0	0	0	0	0	3	0	0	0	0	0	0	0	12	0	1247.64	G3I2G1	G3I2G1	19	30			yes	yes	2	5.112e-06	150.36		By matching
GSAGPPPTGEEDTSEKDEL	KELEEIVQPIISKLYGSAGPPPTGEEDTSE	PPPTGEEDTSEKDEL_______________	Y	G	S	E	L	-	1	0	0	2	0	0	4	3	0	0	1	1	0	0	3	2	2	0	0	0	0	0	19	0	1914.83	G3I8R9	G3I8R9	636	654			yes	yes	2	1.4251e-49	206.2	By MS/MS	By MS/MS	By MS/MS		By MS/MS
GSEEQLLPVE	GYEEVHVPALKPKPFGSEEQLLPVEKLPKY	KPKPFGSEEQLLPVEKLPKYAQAGFEGFKT	F	G	S	V	E	K	0	0	0	0	0	1	3	1	0	0	2	0	0	0	1	1	0	0	0	1	0	0	10	2	1099.54	G3H037	G3H037	456	465			yes	yes	2	0.032163	85.731		By MS/MS	By MS/MS		By MS/MS
GSGGGGFGGGGF	GFGGGGIGGGGFGGFGSGGGGFGGGGFGGG	GGFGSGGGGFGGGGFGGGGYGGGYGPVCPP	F	G	S	G	F	G	0	0	0	0	0	0	0	9	0	0	0	0	0	2	0	1	0	0	0	0	0	0	12	1	912.373	CON__P04264	CON__P04264	123	134			yes	yes	1;2	4.6313e-34	181.81	By MS/MS	By MS/MS	By MS/MS		By MS/MS
GSGGGGFGGGGFG	GFGGGGIGGGGFGGFGSGGGGFGGGGFGGG	GFGSGGGGFGGGGFGGGGYGGGYGPVCPPG	F	G	S	F	G	G	0	0	0	0	0	0	0	10	0	0	0	0	0	2	0	1	0	0	0	0	0	0	13	2	969.394	CON__P04264	CON__P04264	123	135			yes	yes	1	0.020702	120.46		By MS/MS
GSGGGGFGGGGFGGGGY	GFGGGGIGGGGFGGFGSGGGGFGGGGFGGG	GGGGFGGGGFGGGGYGGGYGPVCPPGGIQE	F	G	S	G	Y	G	0	0	0	0	0	0	0	13	0	0	0	0	0	2	0	1	0	0	1	0	0	0	17	2	1303.52	CON__P04264	CON__P04264	123	139			yes	yes	1;2	0	294.13	By MS/MS	By MS/MS	By MS/MS		By MS/MS
GSGGGGFGGGGFGGGGYGGGY	GFGGGGIGGGGFGGFGSGGGGFGGGGFGGG	FGGGGFGGGGYGGGYGPVCPPGGIQEVTIN	F	G	S	G	Y	G	0	0	0	0	0	0	0	16	0	0	0	0	0	2	0	1	0	0	2	0	0	0	21	3	1637.65	CON__P04264	CON__P04264	123	143			yes	yes	2	0	298.61		By MS/MS	By MS/MS		By MS/MS
GSGGGGGGGRGSY	YGSGGSSYGSGGGSYGSGGGGGGGRGSYGS	SYGSGGGGGGGRGSYGSGGSSYGSGGGSYG	Y	G	S	S	Y	G	0	1	0	0	0	0	0	9	0	0	0	0	0	0	0	2	0	0	1	0	0	0	13	0	1024.43	CON__P04264	CON__P04264	540	552			yes	yes	2	0.0046099	129.89		By MS/MS	By MS/MS
GSGGGGGGHGSYGSGSSSGGY	YGSGGSSYGSGGGSYGSGGGGGGHGSYGSG	GGHGSYGSGSSSGGYRGGSGGGGGGSSGGR	Y	G	S	G	Y	R	0	0	0	0	0	0	0	12	1	0	0	0	0	0	0	6	0	0	2	0	0	0	21	1	1687.65	CON__P04264	CON__P04264	567	587			yes	yes	2	5.5503e-129	238.87			By MS/MS
GSGGGGSSSVKGSSGEAF	SGGGSRGGSSSGGGYGSGGGGSSSVKGSSG	GGGSSSVKGSSGEAFGSSVTFSFR______	Y	G	S	A	F	G	1	0	0	0	0	0	1	7	0	0	0	1	0	1	0	6	0	0	0	1	0	0	18	0	1513.66	CON__P35908;CON__P35908v2	CON__P35908	619	636			no	no	2	0.013323	131.35			By MS/MS		By MS/MS
GSGGGGSSSVKGSSGEAFG	SGGGSRGGSSSGGGYGSGGGGSSSVKGSSG	GGSSSVKGSSGEAFGSSVTFSFR_______	Y	G	S	F	G	S	1	0	0	0	0	0	1	8	0	0	0	1	0	1	0	6	0	0	0	1	0	0	19	1	1570.69	CON__P35908;CON__P35908v2	CON__P35908	619	637			no	no	2	0.0046536	90.412			By MS/MS		By MS/MS
GSGGGGSSSVKGSSGEAFGSS	SGGGSRGGSSSGGGYGSGGGGSSSVKGSSG	SSSVKGSSGEAFGSSVTFSFR_________	Y	G	S	S	S	V	1	0	0	0	0	0	1	8	0	0	0	1	0	1	0	8	0	0	0	1	0	0	21	1	1744.75	CON__P35908;CON__P35908v2	CON__P35908	619	639			no	no	2	7.5473e-77	220.46		By MS/MS	By MS/MS		By MS/MS
GSGGGGSSSVKGSSGEAFGSSVT	SGGGSRGGSSSGGGYGSGGGGSSSVKGSSG	SVKGSSGEAFGSSVTFSFR___________	Y	G	S	V	T	F	1	0	0	0	0	0	1	8	0	0	0	1	0	1	0	8	1	0	0	2	0	0	23	1	1944.87	CON__P35908;CON__P35908v2	CON__P35908	619	641			no	no	2	0.0069769	81.632					By MS/MS
GSGGGSKGGSISGGGY	SGGGYGSGGGSGGRYGSGGGSKGGSISGGG	SGGGSKGGSISGGGYGSGGGKHSSGGGSRG	Y	G	S	G	Y	G	0	0	0	0	0	0	0	9	0	1	0	1	0	0	0	4	0	0	1	0	0	0	16	0	1283.57	CON__P35908;CON__P35908v2	CON__P35908	580	595			no	no	2	1.0428e-21	185.57	By MS/MS	By MS/MS	By MS/MS		By MS/MS
GSGGGSYGSGGGGGGGRGSY	RGGGGGGYGSGGSSYGSGGGSYGSGGGGGG	SYGSGGGGGGGRGSYGSGGSSYGSGGGSYG	Y	G	S	S	Y	G	0	1	0	0	0	0	0	13	0	0	0	0	0	0	0	4	0	0	2	0	0	0	20	1	1589.65	CON__P04264	CON__P04264	533	552			yes	yes	2	4.0414e-27	191.06		By MS/MS	By MS/MS		By MS/MS
GSGGGSYGSGGGGGGHGSY	GGGGRGSYGSGGSSYGSGGGSYGSGGGGGG	GSYGSGGGGGGHGSYGSGSSSGGYRGGSGG	Y	G	S	S	Y	G	0	0	0	0	0	0	0	12	1	0	0	0	0	0	0	4	0	0	2	0	0	0	19	1	1513.58	CON__P04264	CON__P04264	560	578			yes	yes	2	8.931e-196	261.75	By MS/MS	By MS/MS	By MS/MS		By MS/MS
GSGGRQSGSRGGSGGGGSISGGGY	GSSSGGGYSSGSSSYGSGGRQSGSRGGSGG	RGGSGGGGSISGGGYGSGGGSGGRYGSGGG	Y	G	S	G	Y	G	0	2	0	0	0	1	0	13	0	1	0	0	0	0	0	6	0	0	1	0	0	0	24	0	1997.89	CON__P35908;CON__P35908v2	CON__P35908	546	569			no	no	3	4.9615e-29	105.38		By MS/MS	By MS/MS		By MS/MS
GSGGSIRSSY	SSYLSRSGGGGGGGLGSGGSIRSSYSRFSS	GGGGLGSGGSIRSSYSRFSSSGGRGGGGRF	L	G	S	S	Y	S	0	1	0	0	0	0	0	3	0	1	0	0	0	0	0	4	0	0	1	0	0	0	10	0	969.452	CON__P35527	CON__P35527	23	32			yes	yes	2	0.0098178	102.07				By matching	By MS/MS
GSGNYNDFGNY	GGYGGGYDNYGGGNYGSGNYNDFGNYNQQP	GGNYGSGNYNDFGNYNQQPSNYGPMKSGNF	Y	G	S	N	Y	N	0	0	3	1	0	0	0	3	0	0	0	0	0	1	0	1	0	0	2	0	0	0	11	2	1206.46	G3H2J8	G3H2J8	225	235			yes	yes	1;2	0.0029379	159.58	By MS/MS	By MS/MS	By MS/MS
GSGRGFGDGYNGY	GPGPGSNFRGGSDGYGSGRGFGDGYNGYGG	GYGSGRGFGDGYNGYGGGPGGGNFGGSPGY	Y	G	S	G	Y	G	0	1	1	1	0	0	0	6	0	0	0	0	0	1	0	1	0	0	2	0	0	0	13	2	1305.54	G3H2J8	G3H2J8	164	176			yes	yes	2	0.016653	80.763
GSGSGRSSSSGQHGSGLGESSGF	QRGSGSRQSPSYGRHGSGSGRSSSSGQHGS	SSGQHGSGLGESSGFGHHESSSGQSSSYSQ	H	G	S	G	F	G	0	1	0	0	0	1	1	8	1	0	1	0	0	1	0	9	0	0	0	0	0	0	23	1	2067.88	CON__Q86YZ3	CON__Q86YZ3	1145	1167			yes	no	3	1.6373e-05	79.568					By MS/MS
GSGTAVAKTASEM	NDAPALKKAEIGIAMGSGTAVAKTASEMVL	AMGSGTAVAKTASEMVLADDNFSTIVAAVE	M	G	S	E	M	V	3	0	0	0	0	0	1	2	0	0	0	1	1	0	0	2	2	0	0	1	0	0	13	0	1208.57	G3H239;G3I7M5	G3H239	584	596			yes	no	2	1.0074e-25	171.92		By matching	By matching
GSHSVCGGF	PYRGISCYRGLTGGFGSHSVCGGFRAGSCG	GLTGGFGSHSVCGGFRAGSCGRSFGYRSGG	F	G	S	G	F	R	0	0	0	0	1	0	0	3	1	0	0	0	0	1	0	2	0	0	0	1	0	0	9	0	906.365	CON__Q6NT21;CON__P78385;CON__Q14533;CON__O43790	CON__Q6NT21	51	59			yes	no	2	0.010959	104.11
GSILEGPEPN	KNPDWRYRDAAVMAFGSILEGPEPNQLKPL	AVMAFGSILEGPEPNQLKPLVIQAMPTLIE	F	G	S	P	N	Q	0	0	1	0	0	0	2	2	0	1	1	0	0	0	2	1	0	0	0	0	0	0	10	1	1011.49	G3H5V0	G3H5V0	1040	1049			yes	yes	1	0.0014402	111.39					By matching
GSPKPEEIPASW	PQLQGKLQEADIVVLGSPKPEEIPASWIPP	VVLGSPKPEEIPASWIPPGATVLNCFHDIL	L	G	S	S	W	I	1	0	0	0	0	0	2	1	0	1	0	1	0	0	3	2	0	1	0	0	0	0	12	0	1296.63	G3GU10	G3GU10	267	278			yes	yes	2	0.020386	110.76		By MS/MS			By MS/MS
GSPKVTKDGVTVA	TMGPKGRTVIIEQSWGSPKVTKDGVTVAKA	SWGSPKVTKDGVTVAKAIDLKDKYKNIGAK	W	G	S	V	A	K	1	0	0	1	0	0	0	2	0	0	0	2	0	0	1	1	2	0	0	3	0	0	13	0	1257.69	G3HL13;G3H1E7	G3HL13	69	81			yes	no	2	0.0073133	120.55					By matching
GSQPIAQQPL	QPDSKRRQTNNQQNWGSQPIAQQPLQQGGD	NQQNWGSQPIAQQPLQQGGDYSGNYGYNND	W	G	S	P	L	Q	1	0	0	0	0	3	0	1	0	1	1	0	0	0	2	1	0	0	0	0	0	0	10	0	1037.55	G3HIP2	G3HIP2	595	604			yes	yes	2	0.0081134	103.8
GSSHTDVIVTENE	VVDSVQEAIDHIHKYGSSHTDVIVTENEKT	KYGSSHTDVIVTENEKTAEFFLQHVDSACV	Y	G	S	N	E	K	0	0	1	1	0	0	2	1	1	1	0	0	0	0	0	2	2	0	0	2	0	0	13	0	1386.63	G3HXX8	G3HXX8	692	704			yes	yes	2	0.0080284	136.57
GSSKLVPVGY	LEECVRSIQADGLVWGSSKLVPVGYGIKKL	DGLVWGSSKLVPVGYGIKKLQIQCVVEDDK	W	G	S	G	Y	G	0	0	0	0	0	0	0	2	0	0	1	1	0	0	1	2	0	0	1	2	0	0	10	1	1005.55	G3HDL6	G3HDL6	173	182			yes	yes	2	0.016696	93.162	By MS/MS
GSSSEKIQKL	GVTTSDVVVAGEFDQGSSSEKIQKLKIAKV	GEFDQGSSSEKIQKLKIAKVFKNSKYNSLT	Q	G	S	K	L	K	0	0	0	0	0	1	1	1	0	1	1	2	0	0	0	3	0	0	0	0	0	0	10	0	1075.59	CON__P00766;P00766	CON__P00766	74	83			yes	no	2	4.8287e-89	208.35	By MS/MS	By MS/MS	By MS/MS		By MS/MS
GSTSTICSDKTGTL	RKNCLVKNLEAVETLGSTSTICSDKTGTLT	LGSTSTICSDKTGTLTQNRMTVAHMWFDNQ	L	G	S	T	L	T	0	0	0	1	1	0	0	2	0	1	1	1	0	0	0	3	4	0	0	0	0	0	14	0	1426.66	G3H7Y5;G3H8Z9	G3H8Z9	191	204			no	no	2	0.0024826	101.5		By MS/MS	By MS/MS		By MS/MS
GSVADDQKLM	VVEDVAWHLLHESLFGSVADDQKLMIKIGE	HESLFGSVADDQKLMIKIGEEQSAEDAEDG	F	G	S	L	M	I	1	0	0	2	0	1	0	1	0	0	1	1	1	0	0	1	0	0	0	1	0	0	10	1	1062.5	G3I1V7;G3HKD6;G3HSE6;G3H937	G3I1V7	239	248			yes	no	2	1.4114e-05	135.71
GTASASKHEVL	AALQLCRTVENVTVFGTASASKHEVLKENG	VTVFGTASASKHEVLKENGVTHAIDYHTTD	F	G	T	V	L	K	2	0	0	0	0	0	1	1	1	0	1	1	0	0	0	2	1	0	0	1	0	0	11	0	1098.57	G3HM03	G3HM03	85	95			yes	yes	2	0.0043609	95.775		By MS/MS
GTEAIREALVD	VFTVHLGPRPVVMLYGTEAIREALVDQAEA	VMLYGTEAIREALVDQAEAFSGRGTIAVVK	Y	G	T	V	D	Q	2	1	0	1	0	0	2	1	0	1	1	0	0	0	0	0	1	0	0	1	0	0	11	1	1172.6	G3IMI4;G3IGP5;G3IKB8	G3IMI4	35	45			yes	no	2	1.2115e-06	150.4			By MS/MS	By MS/MS
GTEKTPPLITDY	WTQTYKEQVLEPMLNGTEKTPPLITDYREY	MLNGTEKTPPLITDYREYHTDTTVKFVIKM	N	G	T	D	Y	R	0	0	0	1	0	0	1	1	0	1	1	1	0	0	2	0	3	0	1	0	0	0	12	1	1333.68	G3I5N5	G3I5N5	945	956			yes	yes	2	0.023039	100.48		By MS/MS			By MS/MS
GTIAKSGTSEF	DTGVGMTREELVKNLGTIAKSGTSEFLNKM	VKNLGTIAKSGTSEFLNKMTEAQEDGQSTS	L	G	T	E	F	L	1	0	0	0	0	0	1	2	0	1	0	1	0	1	0	2	2	0	0	0	0	0	11	0	1096.54	G3HQM6	G3HQM6	164	174			yes	yes	2	0.014301	99.013
GTKIKDAMI	ASLPLLSNTNCKKYWGTKIKDAMICAGASG	NCKKYWGTKIKDAMICAGASGVSSCMGDSG	W	G	T	M	I	C	1	0	0	1	0	0	0	1	0	2	0	2	1	0	0	0	1	0	0	0	0	0	9	1	975.542	CON__P00766;P00766	CON__P00766	173	181			yes	no	2	0.0068731	134.48			By MS/MS
GTLDPNTREW	AHIIDPKAISKDHLYGTLDPNTREWTDGLF	KDHLYGTLDPNTREWTDGLFTHVLRKIIDN	Y	G	T	E	W	T	0	1	1	1	0	0	1	1	0	0	1	0	0	0	1	0	2	1	0	0	0	0	10	1	1187.56	G3H352	G3H352	2201	2210			yes	yes	2	1.5099e-05	135.71		By MS/MS			By MS/MS
GTLVQEGGSPIKY	AGGAGVPAFYTSTGYGTLVQEGGSPIKYNK	GYGTLVQEGGSPIKYNKDGSVAIASKPREV	Y	G	T	K	Y	N	0	0	0	0	0	1	1	3	0	1	1	1	0	0	1	1	1	0	1	1	0	0	13	1	1347.7	G3HHF3	G3HHF3	162	174			yes	yes	2	0.019722	93.096		By MS/MS
GTNNSSSISGVW	LDKLRKNAFASVILFGTNNSSSISGVWVFR	ILFGTNNSSSISGVWVFRGQELAFPLSPDW	F	G	T	V	W	V	0	0	2	0	0	0	0	2	0	1	0	0	0	0	0	4	1	1	0	1	0	0	12	0	1207.55	G3I073	G3I073	161	172			yes	yes	1	0.021409	103.01	By matching		By MS/MS
GTPTQPGSTPR	ALSSPSLAFTPIKTLGTPTQPGSTPRVSTM	IKTLGTPTQPGSTPRVSTMRPLATAYKAST	L	G	T	P	R	V	0	1	0	0	0	1	0	2	0	0	0	0	0	0	3	1	3	0	0	0	0	0	11	0	1097.55	G3H8H1	G3H8H1	270	280			yes	yes	2	0.0060778	111.46
GTVDTQFIDENPELF	IPFLQNVLNNQQFLAGTVDTQFIDENPELF	GTVDTQFIDENPELFQLRPAQNRAQKLLHY	A	G	T	L	F	Q	0	0	1	2	0	1	2	1	0	1	1	0	0	2	1	0	2	0	0	1	0	0	15	2	1723.79	G3I4L6	G3I4L6	474	488			yes	yes	2	9.0576e-13	152.07
GVDVNNEDIADNF	LNKLRARHAQGGMWYGVDVNNEDIADNFQA	WYGVDVNNEDIADNFQAFVWEPAMVRINAL	Y	G	V	N	F	Q	1	0	3	3	0	0	1	1	0	1	0	0	0	1	0	0	0	0	0	2	0	0	13	0	1420.61	G3HYB7	G3HYB7	432	444			yes	yes	2	0.0058782	117.7
GVGASGSF	SIKRLVTTGVLKQTKGVGASGSFRLAKGDE	GVLKQTKGVGASGSFRLAKGDEPKRSVAFK	K	G	V	S	F	R	1	0	0	0	0	0	0	3	0	0	0	0	0	1	0	2	0	0	0	1	0	0	8	0	680.313	G3I501	G3I501	86	93			yes	yes	1	5.9398e-09	143.97		By MS/MS	By matching	By matching	By matching
GVGKASASDGSSF	TGHFTAMVWKNTKKMGVGKASASDGSSFVV	KMGVGKASASDGSSFVVARYFPAGNVVNQG	M	G	V	S	F	V	2	0	0	1	0	0	0	3	0	0	0	1	0	1	0	4	0	0	0	1	0	0	13	0	1168.54	G3IB53	G3IB53	79	91			yes	yes	2	0.0087818	98.04
GVLEGDPSESNSRY	RREVCRIITKGTQTYGVLEGDPSESNSRYL	YGVLEGDPSESNSRYLLSLKEKEEDSSGHT	Y	G	V	R	Y	L	0	1	1	1	0	0	2	2	0	0	1	0	0	0	1	3	0	0	1	1	0	0	14	1	1508.67	G3H5Q5	G3H5Q5	425	438			yes	yes	2	0.017852	74.944					By MS/MS
GVNPGPIVGT	TELSNEDLLEQLVRYGVNPGPIVGTTRKLY	QLVRYGVNPGPIVGTTRKLYEKKLLKLREQ	Y	G	V	G	T	T	0	0	1	0	0	0	0	3	0	1	0	0	0	0	2	0	1	0	0	2	0	0	10	0	909.492	G3I2N4	G3I2N4	37	46			yes	yes	2	0.01024	101.64
GVNPGPIVGTTR	TELSNEDLLEQLVRYGVNPGPIVGTTRKLY	VRYGVNPGPIVGTTRKLYEKKLLKLREQGT	Y	G	V	T	R	K	0	1	1	0	0	0	0	3	0	1	0	0	0	0	2	0	2	0	0	2	0	0	12	0	1166.64	G3I2N4	G3I2N4	37	48			yes	yes	2	0.022729	86.898		By MS/MS	By MS/MS
GVTTSDVVVAGEF	GSLINENWVVTAAHCGVTTSDVVVAGEFDQ	HCGVTTSDVVVAGEFDQGSSSEKIQKLKIA	C	G	V	E	F	D	1	0	0	1	0	0	1	2	0	0	0	0	0	1	0	1	2	0	0	4	0	0	13	0	1279.63	CON__P00766;P00766	CON__P00766	59	71			yes	no	2	1.2386e-17	164.96	By MS/MS	By MS/MS	By MS/MS	By MS/MS	By MS/MS
GVTTSDVVVAGEFDQGSSSEKIQKL	GSLINENWVVTAAHCGVTTSDVVVAGEFDQ	GEFDQGSSSEKIQKLKIAKVFKNSKYNSLT	C	G	V	K	L	K	1	0	0	2	0	2	2	3	0	1	1	2	0	1	0	4	2	0	0	4	0	0	25	1	2580.29	CON__P00766;P00766	CON__P00766	59	83			yes	no	3	2.051e-29	104.41	By MS/MS
GVVLAPVQL	LKTFDHYCEYRRTPNGVVLAPVQLGKWLVL	YRRTPNGVVLAPVQLGKWLVLFCDEINLPD	N	G	V	Q	L	G	1	0	0	0	0	1	0	1	0	0	2	0	0	0	1	0	0	0	0	3	0	0	9	1	894.554	G3H352	G3H352	2582	2590			yes	yes	2	0.035582	101.33		By MS/MS
GYGQGAGTL	YCKSCYGKKYGPKGYGYGQGAGTLSTDKGE	YGPKGYGYGQGAGTLSTDKGESLGIKHEEA	Y	G	Y	T	L	S	1	0	0	0	0	1	0	4	0	0	1	0	0	0	0	0	1	0	1	0	0	0	9	1	822.387	G3H3I9;G3HT11	G3H3I9	72	80			yes	no	1	0.001095	130.64
GYPVGIIGNNGVLF	ALYGDTLVTGFARIFGYPVGIIGNNGVLFS	FGYPVGIIGNNGVLFSESAKKGAHFVQLCC	F	G	Y	L	F	S	0	0	2	0	0	0	0	4	0	2	1	0	0	1	1	0	0	0	1	2	0	0	14	2	1418.76	G3HIT4	G3HIT4	364	377			yes	yes	2	0.019334	73.665
HASKQITADKQY	LGLWSGLTANLLKVQHASKQITADKQYKGI	KVQHASKQITADKQYKGIIDCVVRIPKEQG	Q	H	A	Q	Y	K	2	0	0	1	0	2	0	0	1	1	0	2	0	0	0	1	1	0	1	0	0	0	12	0	1388.7	G3H777	G3H777	161	172			yes	yes	3	0.020299	96.23		By MS/MS
HCTPTDSQDSLF	TCLFILWRHLEYYLLHCTPTDSQDSLFACR	YLLHCTPTDSQDSLFACRSFFKNRRLQDSF	L	H	C	L	F	A	0	0	0	2	1	1	0	0	1	0	1	0	0	1	1	2	2	0	0	0	0	0	12	1	1406.58	G3HA69	G3HA69	1874	1885			yes	yes	2	0.033423	76.679
HDAENQTVVKY	LVDFALTSTDIWALWHDAENQTVVKYINFE	WALWHDAENQTVVKYINFEHNVAGQWNPVF	W	H	D	K	Y	I	1	0	1	1	0	1	1	0	1	0	0	1	0	0	0	0	1	0	1	2	0	0	11	0	1302.62	G3GYM0	G3GYM0	377	387			yes	yes	2	0.0033686	118.18
HDEDHTVVASSSGSTF	VVRTDAAKWELSIKLHDEDHTVVASSSGST	DEDHTVVASSSGSTFTVEVDGSKLNVTSTW	L	H	D	T	F	T	1	0	0	2	0	0	1	1	2	0	0	0	0	1	0	4	2	0	0	2	0	0	16	0	1674.71	G3HGS2	G3HGS2	710	725			yes	yes	2	9.1922e-95	228.64					By MS/MS
HDPNVNGGTELEPVEGNPY	GQAWRAATLEGWKLYHDPNVNGGTELEPVE	VNGGTELEPVEGNPYRRIWKISCWRMAEDE	Y	H	D	P	Y	R	0	0	3	1	0	0	3	3	1	0	1	0	0	0	3	0	1	0	1	2	0	0	19	1	2036.91	G3GY25	G3GY25	391	409			yes	yes	2	0.010075	88.552
HEVSSSGQEVQSSAKEVTQL	KDIENQYETQITQIEHEVSSSGQEVQSSAK	SGQEVQSSAKEVTQLRHGVQELEIELQSQL	E	H	E	Q	L	R	1	0	0	0	0	3	3	1	1	0	1	1	0	0	0	5	1	0	0	3	0	0	20	0	2129.02	CON__P35527	CON__P35527	354	373			yes	yes	2;3	1.7188e-109	283.83			By MS/MS
HGEDQSDQCL	KSIMAAAGVPVVEGYHGEDQSDQCLKEHAG	VVEGYHGEDQSDQCLKEHAGKIGYPVMIKA	Y	H	G	C	L	K	0	0	0	2	1	2	1	1	1	0	1	0	0	0	0	1	0	0	0	0	0	0	10	0	1187.45	G3I7H8	G3I7H8	144	153			yes	yes	2	0.0055136	107.66
HGEDQSDQCLKEH	KSIMAAAGVPVVEGYHGEDQSDQCLKEHAG	GYHGEDQSDQCLKEHAGKIGYPVMIKAVRG	Y	H	G	E	H	A	0	0	0	2	1	2	2	1	2	0	1	1	0	0	0	1	0	0	0	0	0	0	13	1	1581.65	G3I7H8	G3I7H8	144	156			yes	yes	3	2.8474e-32	177.38		By MS/MS	By matching		By matching
HGEEVTPEDVL	PPLNLQELEKDLIERHGEEVTPEDVLSAAM	LIERHGEEVTPEDVLSAAMYPDVFSQFKDF	R	H	G	V	L	S	0	0	0	1	0	0	3	1	1	0	1	0	0	0	1	0	1	0	0	2	0	0	11	0	1223.57	G3I4L6	G3I4L6	998	1008			yes	yes	2	0.019593	93.374					By matching
HGPGVDSISCTGM	GILTVKGGTGAIVEYHGPGVDSISCTGMAT	EYHGPGVDSISCTGMATICNMGAEIGATTS	Y	H	G	G	M	A	0	0	0	1	1	0	0	3	1	1	0	0	1	0	1	2	1	0	0	1	0	0	13	0	1316.55	G3II47	G3II47	268	280			yes	yes	2	0.00063211	93.551
HIHTHDTSGAGVAAM	MLVSSLRNRFPDLPLHIHTHDTSGAGVAAM	HIHTHDTSGAGVAAMLACAQAGADVVDVAV	L	H	I	A	M	L	3	0	0	1	0	0	0	2	3	1	0	0	1	0	0	1	2	0	0	1	0	0	15	0	1503.69	G3I4L6	G3I4L6	769	783			yes	yes	3	0.016583	85.522					By MS/MS
HNAIEGGTQL	SQQSAGKEYVGIVRLHNAIEGGTQLSRALE	GIVRLHNAIEGGTQLSRALETLTGALFQRP	L	H	N	Q	L	S	1	0	1	0	0	1	1	2	1	1	1	0	0	0	0	0	1	0	0	0	0	0	10	0	1038.51	G3HV92	G3HV92	160	169			yes	yes	2	0.0029646	101.64		By MS/MS
HNLLEGGQEDF	LLSIKMRLEKEIETYHNLLEGGQEDFESSG	IETYHNLLEGGQEDFESSGAGKIGLGGRGG	Y	H	N	D	F	E	0	0	1	1	0	1	2	2	1	0	2	0	0	1	0	0	0	0	0	0	0	0	11	2	1257.56	CON__P35527	CON__P35527	455	465			yes	yes	2	0.0032488	129.38			By MS/MS		By MS/MS
HNLLEGGQEDFE	LLSIKMRLEKEIETYHNLLEGGQEDFESSG	ETYHNLLEGGQEDFESSGAGKIGLGGRGGS	Y	H	N	F	E	S	0	0	1	1	0	1	3	2	1	0	2	0	0	1	0	0	0	0	0	0	0	0	12	3	1386.61	CON__P35527	CON__P35527	455	466			yes	yes	2	0.020265	121.83		By MS/MS	By MS/MS		By MS/MS
HNLLEGGQEDFESS	LLSIKMRLEKEIETYHNLLEGGQEDFESSG	YHNLLEGGQEDFESSGAGKIGLGGRGGSGG	Y	H	N	S	S	G	0	0	1	1	0	1	3	2	1	0	2	0	0	1	0	2	0	0	0	0	0	0	14	3	1560.67	CON__P35527	CON__P35527	455	468			yes	yes	2	0.011154	76.655					By MS/MS
HNLLEGGQEDFESSGAGKIGL	LLSIKMRLEKEIETYHNLLEGGQEDFESSG	GQEDFESSGAGKIGLGGRGGSGGSYGRGSR	Y	H	N	G	L	G	1	0	1	1	0	1	3	5	1	1	3	1	0	1	0	2	0	0	0	0	0	0	21	3	2157.03	CON__P35527	CON__P35527	455	475			yes	yes	2	9.1811e-50	206.59	By MS/MS		By MS/MS
HPEQLITGKEDA	TVIDEVRTGTYRQLFHPEQLITGKEDAANN	QLFHPEQLITGKEDAANNYARGHYTIGKEI	F	H	P	D	A	A	1	0	0	1	0	1	2	1	1	1	1	1	0	0	1	0	1	0	0	0	0	0	12	1	1336.66	G3I6I6;G3HWE9;G3INA2;G3H3C6;G3HQ80	G3I6I6	88	99			yes	no	2	0.02764	72.2		By MS/MS
HPEQLITGKEDAANNY	TVIDEVRTGTYRQLFHPEQLITGKEDAANN	PEQLITGKEDAANNYARGHYTIGKEIIDLV	F	H	P	N	Y	A	2	0	2	1	0	1	2	1	1	1	1	1	0	0	1	0	1	0	1	0	0	0	16	1	1798.85	G3I6I6;G3HWE9;G3INA2;G3H3C6;G3HQ80	G3I6I6	88	103			yes	no	2	0.036089	85.845
HQLGTPGTASCF	ISREGHVYGFGLSNYHQLGTPGTASCFIPQ	SNYHQLGTPGTASCFIPQNLTSFKNSTKSW	Y	H	Q	C	F	I	1	0	0	0	1	1	0	2	1	0	1	0	0	1	1	1	2	0	0	0	0	0	12	1	1274.57	G3H1Y8	G3H1Y8	303	314			yes	yes	2	0.0284	82.287
HSEPVEDEKP	PIPSNIDKSLYVAEYHSEPVEDEKP_____	YVAEYHSEPVEDEKP_______________	Y	H	S	K	P	-	0	0	0	1	0	0	3	0	1	0	0	1	0	0	2	1	0	0	0	1	0	0	10	0	1165.53	G3I5T3	G3I5T3	474	483			yes	yes	2	0.0033352	117.89		By MS/MS
HSFGGGTGSGF	KLADQCTGLQGFLVFHSFGGGTGSGFTSLL	FLVFHSFGGGTGSGFTSLLMERLSVDYGKK	F	H	S	G	F	T	0	0	0	0	0	0	0	5	1	0	0	0	0	2	0	2	1	0	0	0	0	0	11	1	1009.43	G3I6I6;G3HWE9;G3H3C6;G3HQ80;G3H588	G3I6I6	139	149			yes	no	2	0.0083071	107.01		By MS/MS	By MS/MS		By MS/MS
HTAAPTDPTDGP	FGCDAYFTFPLKQQRHTAAPTDPTDGP___	QQRHTAAPTDPTDGP_______________	R	H	T	G	P	-	2	0	0	2	0	0	0	1	1	0	0	0	0	0	3	0	3	0	0	0	0	0	12	0	1178.52	G3HNB8	G3HNB8	140	151			yes	yes	2	0.02105	103.56
HTGILPKIQ	KMQLDNPSKVQQAELHTGILPKIQSTALRG	VQQAELHTGILPKIQSTALRGEKLHRVFHY	L	H	T	I	Q	S	0	0	0	0	0	1	0	1	1	2	1	1	0	0	1	0	1	0	0	0	0	0	9	1	1005.6	G3H9D1	G3H9D1	152	160			yes	yes	2	4.3461e-06	138.78		By MS/MS	By MS/MS		By MS/MS
HTSQSGDEMTSLSEY	EDSTNRRRLSELLRYHTSQSGDEMTSLSEY	HTSQSGDEMTSLSEYVSRMKETQKSIYYIT	Y	H	T	E	Y	V	0	0	0	1	0	1	2	1	1	0	1	0	1	0	0	4	2	0	1	0	0	0	15	2	1670.67	G3HC84	G3HC84	146	160			yes	yes	2	0.008076	91.313		By MS/MS
HTTISGGGSRGGGGGGY	SGECAPNVSVSVSTSHTTISGGGSRGGGGG	TISGGGSRGGGGGGYGSGGSSYGSGGGSYG	S	H	T	G	Y	G	0	1	0	0	0	0	0	9	1	1	0	0	0	0	0	2	2	0	1	0	0	0	17	0	1476.67	CON__P04264	CON__P04264	509	525			yes	yes	2	2.9273e-10	148.18					By MS/MS
IAAEGIHTGQF	VFRDPYRFKKRTELFIAAEGIHTGQFVYCG	TELFIAAEGIHTGQFVYCGKKAQLNIGNVL	F	I	A	Q	F	V	2	0	0	0	0	1	1	2	1	2	0	0	0	1	0	0	1	0	0	0	0	0	11	0	1142.57	G3IN18;G3H048	G3IN18	77	87			yes	no	2	0.0076804	108.3		By MS/MS	By MS/MS		By MS/MS
IAEGIDQTRGW	FESKREFEDAFPADFIAEGIDQTRGWFYTL	PADFIAEGIDQTRGWFYTLLVLATALFGQP	F	I	A	G	W	F	1	1	0	1	0	1	1	2	0	2	0	0	0	0	0	0	1	1	0	0	0	0	11	0	1244.61	G3HP24	G3HP24	557	567			yes	yes	2	0.031929	107.15					By MS/MS
IAGDPRSSPPVQF	MVKVGGYILGEFGNLIAGDPRSSPPVQFSL	NLIAGDPRSSPPVQFSLLHSKFHLCSVATR	L	I	A	Q	F	S	1	1	0	1	0	1	0	1	0	1	0	0	0	1	3	2	0	0	0	1	0	0	13	0	1369.7	G3I710	G3I710	502	514			yes	yes	2	0.0044219	131.82	By MS/MS	By MS/MS			By MS/MS
IAGHPAFVNY	GACNAVNYAADNQIYIAGHPAFVNYSTSQK	DNQIYIAGHPAFVNYSTSQKISRPGDSDDS	Y	I	A	N	Y	S	2	0	1	0	0	0	0	1	1	1	0	0	0	1	1	0	0	0	1	1	0	0	10	1	1087.55	G3HJB6	G3HJB6	419	428			yes	yes	2	0.036777	83.801
IAGTDSSDLQQIVT	EWQNITKNFSEDRLLIAGTDSSDLQQIVTI	LIAGTDSSDLQQIVTILESTSDLLLTSSYL	L	I	A	V	T	I	1	0	0	2	0	2	0	1	0	2	1	0	0	0	0	2	2	0	0	1	0	0	14	1	1446.72	G3IHN6	G3IHN6	264	277			yes	yes	2	0.0013377	136.57		By MS/MS	By matching
IAHAGSLTNL	PSLSALIGEAVGARLIAHAGSLTNLAKYPA	VGARLIAHAGSLTNLAKYPASTVQILGAEK	L	I	A	N	L	A	2	0	1	0	0	0	0	1	1	1	2	0	0	0	0	1	1	0	0	0	0	0	10	1	995.54	G3H451	G3H451	309	318			yes	yes	2	1.841e-06	143
IAKVQADEQF	EAVMRLSCLPAFKDLIAKVQADEQFGIWLD	AFKDLIAKVQADEQFGIWLDSSSPEQTVPY	L	I	A	Q	F	G	2	0	0	1	0	2	1	0	0	1	0	1	0	1	0	0	0	0	0	1	0	0	10	0	1147.59	G3H352	G3H352	3883	3892			yes	yes	2	0.01274	99.136	By MS/MS	By MS/MS	By MS/MS		By MS/MS
IANNGIAAVK	FVTRFGGNRVIEKVLIANNGIAAVKCMRSI	IEKVLIANNGIAAVKCMRSIRRWAYEMFRN	L	I	A	V	K	C	3	0	2	0	0	0	0	1	0	2	0	1	0	0	0	0	0	0	0	1	0	0	10	0	969.561	G3HI85	G3HI85	254	263			yes	yes	2	0.00074396	114.6		By MS/MS	By MS/MS	By matching
IANNGIAAVKC	FVTRFGGNRVIEKVLIANNGIAAVKCMRSI	EKVLIANNGIAAVKCMRSIRRWAYEMFRNE	L	I	A	K	C	M	3	0	2	0	1	0	0	1	0	2	0	1	0	0	0	0	0	0	0	1	0	0	11	0	1129.59	G3HI85	G3HI85	254	264			yes	yes	2	0.021734	118.32					By MS/MS
IANNGIAAVKCM	FVTRFGGNRVIEKVLIANNGIAAVKCMRSI	KVLIANNGIAAVKCMRSIRRWAYEMFRNER	L	I	A	C	M	R	3	0	2	0	1	0	0	1	0	2	0	1	1	0	0	0	0	0	0	1	0	0	12	0	1260.63	G3HI85	G3HI85	254	265			yes	yes	2	0.00016185	122.52		By MS/MS	By MS/MS		By MS/MS
IAQGGVLPNIQAVL	IRNDEELNKLLGRVTIAQGGVLPNIQAVLL	TIAQGGVLPNIQAVLLPKKTESHHKAKGNS	T	I	A	V	L	L	2	0	1	0	0	2	0	2	0	2	2	0	0	0	1	0	0	0	0	2	0	0	14	1	1391.81	G3HDT6;G3H4Q1;G3HDS9;G3INW9;G3HPV2;G3HDV5;G3HDU4;G3H2T8;G3I968;G3HPV6	G3HDT6	103	116			no	no	2	0.0017044	96.331
IAQRPDEPDTL	RVRTHLYGSLLYYLQIAQRPDEPDTLEAAK	YYLQIAQRPDEPDTLEAAKKTMWERLTAPE	Q	I	A	T	L	E	1	1	0	2	0	1	1	0	0	1	1	0	0	0	2	0	1	0	0	0	0	0	11	0	1253.63	G3HA69	G3HA69	1391	1401			yes	yes	2	5.8938e-12	163.16	By MS/MS	By MS/MS	By MS/MS		By MS/MS
IAQSQSGTGKTAAF	YSVKTFEELRLPQNLIAQSQSGTGKTAAFV	LIAQSQSGTGKTAAFVLAMLSRVNALELFP	L	I	A	A	F	V	3	0	0	0	0	2	0	2	0	1	0	1	0	1	0	2	2	0	0	0	0	0	14	0	1365.69	G3HFJ9;G3IG25;G3IG24	G3HFJ9	128	141			yes	no	2	0.00064846	130.56		By MS/MS	By MS/MS
IARNPPGF	LERAFSYYGPLRTVWIARNPPGFAFVEFED	GPLRTVWIARNPPGFAFVEFEDPRDAEDAV	W	I	A	G	F	A	1	1	1	0	0	0	0	1	0	1	0	0	0	1	2	0	0	0	0	0	0	0	8	0	870.471	G3HSZ4	G3HSZ4	31	38			yes	yes	2	0.0068261	129.96		By MS/MS	By MS/MS
IASHLPSYEL	KTTNAKVALRARQVLIASHLPSYELRHNQV	ARQVLIASHLPSYELRHNQVESIFLSAIDM	L	I	A	E	L	R	1	0	0	0	0	0	1	0	1	1	2	0	0	0	1	2	0	0	1	0	0	0	10	2	1128.58	G3H9D1;G3HI85	G3H9D1	406	415			no	no	2	0.0026524	120.46		By MS/MS	By MS/MS		By MS/MS
IASKANDHQGF	AADKIPGLLGVFQKLIASKANDHQGFYLLN	FQKLIASKANDHQGFYLLNSIIEHMPPESV	L	I	A	G	F	Y	2	0	1	1	0	1	0	1	1	1	0	1	0	1	0	1	0	0	0	0	0	0	11	0	1186.57	G3HES3	G3HES3	738	748			yes	yes	2	0.02861	85.355					By MS/MS
ICDNQDTISSKL	DLLECADDRADLAKYICDNQDTISSKLKEC	AKYICDNQDTISSKLKECCDKPLLEKSHCI	Y	I	C	K	L	K	0	0	1	2	1	1	0	0	0	2	1	1	0	0	0	2	1	0	0	0	0	0	12	0	1392.66	P02769;CON__P02769	P02769	287	298			yes	no	2	0.023937	103.34
IDKVRFLEQQ	EREQIKSLNNQFASFIDKVRFLEQQNQVLQ	QFASFIDKVRFLEQQNQVLQTKWELLQQVD	F	I	D	Q	Q	N	0	1	0	1	0	2	1	0	0	1	1	1	0	1	0	0	0	0	0	1	0	0	10	2	1274.7	CON__P04264;G3IKI6;CON__Q7Z794;CON__Q6IFZ6;G3IBP2;G3II08;CON__Q9DCV7;CON__P05787;G3HHR3;CON__P35908;CON__Q14CN4-1;CON__P35908v2;CON__P13647;CON__Q5XKE5;G3IIF5;CON__P07744;CON__P02538;CON__P48668;CON__P04259;CON__O95678;CON__Q01546;G3HES2;G3IH98;G3IBN9;CON__Q6IME9;CON__Q3SY84;G3IBP0;CON__Q7RTS7;CON__Q32MB2;CON__Q6NT21;CON__P78385;CON__Q14533;CON__O43790;G3IIF2;CON__Q61726;CON__P78386;G3IBP3	CON__P04264	195	204			no	no	2	0.016233	95.523			By MS/MS
IDNIEGEWGAF	LLEKQRFQFPPCWLYIDNIEGEWGAFNDIM	CWLYIDNIEGEWGAFNDIMRRKDSAIQQQV	Y	I	D	A	F	N	1	0	1	1	0	0	2	2	0	2	0	0	0	1	0	0	0	1	0	0	0	0	11	1	1249.56	G3H352	G3H352	1128	1138			yes	yes	2	0.0026079	102.51					By MS/MS
IDNPRHIEIQ	AASSFGDDRLLIEKFIDNPRHIEIQVLADK	LIEKFIDNPRHIEIQVLADKHGNALWLNER	F	I	D	I	Q	V	0	1	1	1	0	1	1	0	1	3	0	0	0	0	1	0	0	0	0	0	0	0	10	0	1233.65	G3HGS2	G3HGS2	408	417			yes	yes	2	0.018696	78.655
IDNPRHIEIQVL	AASSFGDDRLLIEKFIDNPRHIEIQVLADK	EKFIDNPRHIEIQVLADKHGNALWLNEREC	F	I	D	V	L	A	0	1	1	1	0	1	1	0	1	3	1	0	0	0	1	0	0	0	0	1	0	0	12	0	1445.8	G3HGS2	G3HGS2	408	419			yes	yes	2	0.049521	67.704
IDNPTVDDRGVGQ	AAVHLEGKIEQAQRWIDNPTVDDRGVGQAA	RWIDNPTVDDRGVGQAAIRGLVAEGHRLAN	W	I	D	G	Q	A	0	1	1	3	0	1	0	2	0	1	0	0	0	0	1	0	1	0	0	2	0	0	13	0	1384.66	G3GWQ1	G3GWQ1	513	525			yes	yes	2	0.00073787	94.767			By MS/MS
IDRNGKEVLK	WKFSESTTVFTGQCFIDRNGKEVLKTMWLL	TGQCFIDRNGKEVLKTMWLLRSSVNDIGDD	F	I	D	L	K	T	0	1	1	1	0	0	1	1	0	1	1	2	0	0	0	0	0	0	0	1	0	0	10	1	1170.67	P02701	P02701	109	118			yes	yes	2;3	0.0055258	104.79		By MS/MS
IDRNGKEVLKTM	WKFSESTTVFTGQCFIDRNGKEVLKTMWLL	QCFIDRNGKEVLKTMWLLRSSVNDIGDDWK	F	I	D	T	M	W	0	1	1	1	0	0	1	1	0	1	1	2	1	0	0	0	1	0	0	1	0	0	12	1	1402.76	P02701	P02701	109	120			yes	yes	2;3	0.011589	98.942		By MS/MS			By matching
IDSNNNPERF	GCEEPATHNALAKIYIDSNNNPERFLRENP	LAKIYIDSNNNPERFLRENPYYDSRVVGKY	Y	I	D	R	F	L	0	1	3	1	0	0	1	0	0	1	0	0	0	1	1	1	0	0	0	0	0	0	10	0	1204.55	G3HJ89	G3HJ89	884	893			yes	yes	2	4.2943e-27	174.41	By MS/MS	By MS/MS	By MS/MS	By matching	By MS/MS
IEAVSRRMANL	VAVSFFISLHIVQVNIEAVSRRMANLAFCM	VQVNIEAVSRRMANLAFCMWVVASSLMLLS	N	I	E	N	L	A	2	2	1	0	0	0	1	0	0	1	1	0	1	0	0	1	0	0	0	1	0	0	11	1	1258.68	G3H9D8	G3H9D8	360	370			yes	yes	2	0.005628	94.302
IEHIGNLDRAY	IFRKFDVNTSAVQVLIEHIGNLDRAYEFAE	VQVLIEHIGNLDRAYEFAERCNEPAVWSQL	L	I	E	A	Y	E	1	1	1	1	0	0	1	1	1	2	1	0	0	0	0	0	0	0	1	0	0	0	11	1	1299.66	G3HJ89	G3HJ89	1086	1096			yes	yes	3	0.0013179	99.752		By MS/MS
IFEDCKVPAAN	KLDKLGMRGSNTCELIFEDCKVPAANILGQ	TCELIFEDCKVPAANILGQESKGVYVLMSG	L	I	F	A	N	I	2	0	1	1	1	0	1	0	0	1	0	1	0	1	1	0	0	0	0	1	0	0	11	1	1262.6	G3ICJ8	G3ICJ8	253	263			yes	yes	2	0.037768	71.349		By MS/MS
IGAGAATVGVAGSGAGIGTVF	QTSVISRDIDTAAKFIGAGAATVGVAGSGA	TVGVAGSGAGIGTVFGSLIIGYARNPSLKQ	F	I	G	V	F	G	5	0	0	0	0	0	0	7	0	2	0	0	0	1	0	1	2	0	0	3	0	0	21	0	1731.92	G3HV31;G3HJN2;G3H1V3	G3HV31	62	82			yes	no	2	3.8214e-19	224.66		By MS/MS	By MS/MS		By MS/MS
IGAINIENGKAN	LKFRGHLDNISNNLLIGAINIENGKANSVR	NLLIGAINIENGKANSVRNAVTQEFGPVPD	L	I	G	A	N	S	2	0	3	0	0	0	1	2	0	3	0	1	0	0	0	0	0	0	0	0	0	0	12	0	1212.65	G3II47;G3I9M2	G3II47	619	630			yes	no	2	5.862e-06	129.85		By MS/MS	By MS/MS
IGAVNSRGEF	SLTGKWTNDLGSNMTIGAVNSRGEFTGTYI	GSNMTIGAVNSRGEFTGTYITAVTATSNEI	T	I	G	E	F	T	1	1	1	0	0	0	1	2	0	1	0	0	0	1	0	1	0	0	0	1	0	0	10	0	1048.53	P02701	P02701	44	53			yes	yes	2	0.00011368	125.82	By MS/MS		By MS/MS
IGAVNSRGEFTGTY	SLTGKWTNDLGSNMTIGAVNSRGEFTGTYI	TIGAVNSRGEFTGTYITAVTATSNEIKESP	T	I	G	T	Y	I	1	1	1	0	0	0	1	3	0	1	0	0	0	1	0	1	2	0	1	1	0	0	14	1	1470.71	P02701	P02701	44	57			yes	yes	2	0.0052383	84.658					By MS/MS
IGDEAIEKPTY	AQRRVMKGVDDLDFFIGDEAIEKPTYATKW	LDFFIGDEAIEKPTYATKWPIRHGIVEDWD	F	I	G	T	Y	A	1	0	0	1	0	0	2	1	0	2	0	1	0	0	1	0	1	0	1	0	0	0	11	0	1234.61	G3GZE6	G3GZE6	62	72			yes	yes	2	0.0036739	115.78	By MS/MS
IGEIGGNAEEDASEF	LEVFLNDPATEGIVLIGEIGGNAEEDASEF	IGEIGGNAEEDASEFLKEHNSGPNAKPVVS	L	I	G	E	F	L	2	0	1	1	0	0	4	3	0	2	0	0	0	1	0	1	0	0	0	0	0	0	15	0	1536.66	G3HQ05	G3HQ05	242	256			yes	yes	2	1.1358e-12	169.93					By MS/MS
IGHESDINAVAF	IKLWDVRDSMCRQTFIGHESDINAVAFFPN	QTFIGHESDINAVAFFPNGYAFTTGSDDAT	F	I	G	A	F	F	2	0	1	1	0	0	1	1	1	2	0	0	0	1	0	1	0	0	0	1	0	0	12	0	1271.61	G3I668	G3I668	163	174			yes	yes	2	0.025874	118.5
IGIPHGGFPEPF	ELSFPRSVVEFLQGYIGIPHGGFPEPFRSK	QGYIGIPHGGFPEPFRSKVLKDLPRVEGRP	Y	I	G	P	F	R	0	0	0	0	0	0	1	3	1	2	0	0	0	2	3	0	0	0	0	0	0	0	12	1	1266.64	G3I4L6	G3I4L6	952	963			yes	yes	2	0.021641	113.89			By MS/MS
IGIVKQAGL	QRPGPYERPGTARRYIGIVKQAGLDRMRSG	GTARRYIGIVKQAGLDRMRSGAYSAGYGSY	Y	I	G	G	L	D	1	0	0	0	0	1	0	2	0	2	1	1	0	0	0	0	0	0	0	1	0	0	9	0	897.565	G3HBB2	G3HBB2	19	27			yes	yes	2	0.0071829	107.43		By MS/MS
IGNLNPNKSVAEL	QKVEGSESTTPFNLFIGNLNPNKSVAELKV	LFIGNLNPNKSVAELKVAISELFAKNDLAV	F	I	G	E	L	K	1	0	3	0	0	0	1	1	0	1	2	1	0	0	1	1	0	0	0	1	0	0	13	1	1367.74	G3IF80	G3IF80	302	314			yes	yes	2	6.3433e-39	188.99		By MS/MS			By MS/MS
IGNSTAIQELF	VCDIPPRGLKMAVTFIGNSTAIQELFKRIS	AVTFIGNSTAIQELFKRISEQFTAMFRRKA	F	I	G	L	F	K	1	0	1	0	0	1	1	1	0	2	1	0	0	1	0	1	1	0	0	0	0	0	11	1	1191.61	G3HQP8;G3HCL2;G3IG44;G3IEG6;G3GZ08;G3GRQ1;G3HMW8	G3HQP8	368	378			yes	no	2	0.0063801	105.1		By MS/MS
IGPDTHAIQ	IKTTRAQAAAADVTFIGPDTHAIQAMGDKI	AADVTFIGPDTHAIQAMGDKIESKLLAKRA	F	I	G	I	Q	A	1	0	0	1	0	1	0	1	1	2	0	0	0	0	1	0	1	0	0	0	0	0	9	0	950.482	G3HGS2	G3HGS2	308	316			yes	yes	2	0.035916	105.25
IGPPSSAIRDM	NMEFAELCKQEGIIFIGPPSSAIRDMGIKS	GIIFIGPPSSAIRDMGIKSTSKSIMAAAGV	F	I	G	D	M	G	1	1	0	1	0	0	0	1	0	2	0	0	1	0	2	2	0	0	0	0	0	0	11	0	1142.58	G3I7H8	G3I7H8	112	122			yes	yes	2	0.018354	94.692		By MS/MS
IGVSGAGKTTL	RIDRIFRQPQGHLLLIGVSGAGKTTLSRFV	HLLLIGVSGAGKTTLSRFVAWMNGLSVYQI	L	I	G	T	L	S	1	0	0	0	0	0	0	3	0	1	1	1	0	0	0	1	2	0	0	1	0	0	11	0	1002.57	G3H352	G3H352	2871	2881			yes	yes	2	0.021009	91.867		By MS/MS	By MS/MS
IGYNPDTVAF	RYEEIVKEVSTYIKKIGYNPDTVAFVPISG	TYIKKIGYNPDTVAFVPISGWNGDNMLEPS	K	I	G	A	F	V	1	0	1	1	0	0	0	1	0	1	0	0	0	1	1	0	1	0	1	1	0	0	10	1	1095.52	G3HH39;G3HWX4	G3HH39	149	158			no	no	2	0.050467	76.035
IHDQTSPNPKY	AVVVVCPMETIKVKFIHDQTSPNPKYRGFF	KVKFIHDQTSPNPKYRGFFHGVREIVREQG	F	I	H	K	Y	R	0	0	1	1	0	1	0	0	1	1	0	1	0	0	2	1	1	0	1	0	0	0	11	0	1298.63	G3HER1	G3HER1	48	58			yes	yes	2	0.0055765	112.36		By MS/MS
IIATKTPSSDVL	EGEVNRARYMPQNPHIIATKTPSSDVLVFD	NPHIIATKTPSSDVLVFDYTKHPAKPDPSG	H	I	I	V	L	V	1	0	0	1	0	0	0	0	0	2	1	1	0	0	1	2	2	0	0	1	0	0	12	0	1243.7	G3I1V7;G3HKD6	G3I1V7	134	145			yes	no	2	0.030456	125.97
IIDPATSARL	DVAVALLEAQAGTGHIIDPATSARLTVDEA	AGTGHIIDPATSARLTVDEAVRAGLVGPEL	H	I	I	R	L	T	2	1	0	1	0	0	0	0	0	2	1	0	0	0	1	1	1	0	0	0	0	0	10	0	1055.6	G3HWJ3	G3HWJ3	592	601			yes	yes	2	0.02511	99.802		By MS/MS	By matching		By MS/MS
IIDPKAISKDHLY	LKALERLEGVEGVAHIIDPKAISKDHLYGT	AHIIDPKAISKDHLYGTLDPNTREWTDGLF	H	I	I	L	Y	G	1	0	0	2	0	0	0	0	1	3	1	2	0	0	1	1	0	0	1	0	0	0	13	1	1511.83	G3H352	G3H352	2188	2200			yes	yes	3	0.01442	82.85
IIDPSGQATEF	TENAIMLKRFNRYPLIIDPSGQATEFIMNE	RYPLIIDPSGQATEFIMNEYKDRKITRTSF	L	I	I	E	F	I	1	0	0	1	0	1	1	1	0	2	0	0	0	1	1	1	1	0	0	0	0	0	11	0	1176.57	G3H352	G3H352	3524	3534			yes	yes	2	0.0036296	115.86	By MS/MS	By MS/MS		By matching
IIVGTPGRVF	NVRAEVQKLQMEAPHIIVGTPGRVFDMLNR	MEAPHIIVGTPGRVFDMLNRRYLSPKYIKM	H	I	I	V	F	D	0	1	0	0	0	0	0	2	0	2	0	0	0	1	1	0	1	0	0	2	0	0	10	0	1057.63	G3GY75	G3GY75	154	163			yes	yes	2	0.029528	86.833		By MS/MS
IIYDDLSKQAVAY	CSMGEYFRDNGKHALIIYDDLSKQAVAYRQ	ALIIYDDLSKQAVAYRQMSLLLRRPPGREA	L	I	I	A	Y	R	2	0	0	2	0	1	0	0	0	2	1	1	0	0	0	1	0	0	2	1	0	0	13	2	1497.77	G3HAE3	G3HAE3	41	53			yes	yes	2	0.018776	99.568
IKADDPSSY	AQLQKGMVKEAIDSYIKADDPSSYMEVVQA	EAIDSYIKADDPSSYMEVVQAANTSGNWEE	Y	I	K	S	Y	M	1	0	0	2	0	0	0	0	0	1	0	1	0	0	1	2	0	0	1	0	0	0	9	0	994.461	G3HJ89	G3HJ89	1129	1137			yes	yes	2	0.0073252	107.66	By MS/MS				By MS/MS
IKASAGGGGKGM	DEAVRIAREIGYPVMIKASAGGGGKGMRIA	PVMIKASAGGGGKGMRIAWDDEETRDGFRF	M	I	K	G	M	R	2	0	0	0	0	0	0	5	0	1	0	2	1	0	0	1	0	0	0	0	0	0	12	0	1032.54	G3HGS2	G3HGS2	362	373			yes	yes	2	0.020438	108.47		By MS/MS	By MS/MS
IKKIGYNPDTVAF	SQKRYEEIVKEVSTYIKKIGYNPDTVAFVP	TYIKKIGYNPDTVAFVPISGWNGDNMLEPS	Y	I	K	A	F	V	1	0	1	1	0	0	0	1	0	2	0	2	0	1	1	0	1	0	1	1	0	0	13	1	1464.8	G3HH39;G3HWX4	G3HH39	146	158			no	no	2	0.0072948	129.16	By MS/MS	By MS/MS	By MS/MS
IKSKIDNAKSF	LITELVHQRDVTRSLIKSKIDNAKSFEWLS	TRSLIKSKIDNAKSFEWLSQMRFYFDPKQT	L	I	K	S	F	E	1	0	1	1	0	0	0	0	0	2	0	3	0	1	0	2	0	0	0	0	0	0	11	0	1249.7	G3H352	G3H352	1753	1763			yes	yes	2	0.026308	82.417
IKTVETRDGQVINE	ESLPLVDTHSKRTLLIKTVETRDGQVINET	LIKTVETRDGQVINETSQHHDDLE______	L	I	K	N	E	T	0	1	1	1	0	1	2	1	0	2	0	1	0	0	0	0	2	0	0	2	0	0	14	0	1600.84	G3HHR3	G3HHR3	444	457			yes	yes	2	0.002707	108.56		By MS/MS
ILAEDKISPV	AKYAVVKCSSSGDIYILAEDKISPVASALE	SGDIYILAEDKISPVASALETTFEVISTFS	Y	I	L	P	V	A	1	0	0	1	0	0	1	0	0	2	1	1	0	0	1	1	0	0	0	1	0	0	10	1	1083.62	G3GRD8	G3GRD8	154	163			yes	yes	2	0.016424	90.657
ILDKVEGDTC	TGTLTTNQMSVCRMFILDKVEGDTCSLNEF	VCRMFILDKVEGDTCSLNEFTITGSTYAPI	F	I	L	T	C	S	0	0	0	2	1	0	1	1	0	1	1	1	0	0	0	0	1	0	0	1	0	0	10	1	1148.54	G3H239	G3H239	273	282			yes	yes	2	1.1217e-06	143.37					By MS/MS
ILDKVEGDTCS	TGTLTTNQMSVCRMFILDKVEGDTCSLNEF	CRMFILDKVEGDTCSLNEFTITGSTYAPIG	F	I	L	C	S	L	0	0	0	2	1	0	1	1	0	1	1	1	0	0	0	1	1	0	0	1	0	0	11	1	1235.57	G3H239	G3H239	273	283			yes	yes	2	0.022173	90.629		By MS/MS	By matching		By MS/MS
ILDQTNVSAAAQ	LGKFIEIAARKKRNFILDQTNVSAAAQRRK	RNFILDQTNVSAAAQRRKMCLFAGFQRKAV	F	I	L	A	Q	R	3	0	1	1	0	2	0	0	0	1	1	0	0	0	0	1	1	0	0	1	0	0	12	1	1229.63	G3H7M8	G3H7M8	266	277			yes	yes	2	0.019115	131.11	By MS/MS
ILDQTNVSAAAQR	LGKFIEIAARKKRNFILDQTNVSAAAQRRK	NFILDQTNVSAAAQRRKMCLFAGFQRKAVV	F	I	L	Q	R	R	3	1	1	1	0	2	0	0	0	1	1	0	0	0	0	1	1	0	0	1	0	0	13	1	1385.73	G3H7M8	G3H7M8	266	278			yes	yes	2	0.0070137	93.058
ILDSHAATL	ITSVLCQFPSQQIANILDSHAATLNRKSER	SQQIANILDSHAATLNRKSEREVFFMNTQS	N	I	L	T	L	N	2	0	0	1	0	0	0	0	1	1	2	0	0	0	0	1	1	0	0	0	0	0	9	1	939.503	G3H9D1	G3H9D1	264	272			yes	yes	2	0.0089578	110.36					By MS/MS
ILLRPDTY	LSIERIYQKKTQLEHILLRPDTYIGSVELV	KKTQLEHILLRPDTYIGSVELVTQQMWVYD	H	I	L	T	Y	I	0	1	0	1	0	0	0	0	0	1	2	0	0	0	1	0	1	0	1	0	0	0	8	2	989.555	G3I5N5	G3I5N5	42	49			yes	yes	2	0.014685	127.12		By MS/MS			By MS/MS
ILQDDIDRATY	TVLELHYSQELSLLYILQDDIDRATYYIKN	SLLYILQDDIDRATYYIKNGIQIFMQNYSS	Y	I	L	T	Y	Y	1	1	0	3	0	1	0	0	0	2	1	0	0	0	0	0	1	0	1	0	0	0	11	1	1321.65	G3I2I2	G3I2I2	2450	2460			yes	yes	2	0.0061905	93.649
ILTDITKGVQY	ARKIWCFGPDGTGPNILTDITKGVQYLNEI	TGPNILTDITKGVQYLNEIKDSVVAGFQWA	N	I	L	Q	Y	L	0	0	0	1	0	1	0	1	0	2	1	1	0	0	0	0	2	0	1	1	0	0	11	1	1249.69	G3HSL4	G3HSL4	675	685			yes	yes	2	0.0091838	105.2			By MS/MS
ILTEGDSAKTL	DANDAGSRNSTECTLILTEGDSAKTLAVSG	ECTLILTEGDSAKTLAVSGLGVVGRDKYGV	L	I	L	T	L	A	1	0	0	1	0	0	1	1	0	1	2	1	0	0	0	1	2	0	0	0	0	0	11	1	1146.61	G3I5N5	G3I5N5	457	467			yes	yes	2	0.0073118	108.43	By MS/MS				By MS/MS
INEALDEGDAQKTL	LVVHEEHERILAIGLINEALDEGDAQKTLQ	LINEALDEGDAQKTLQALQIPAAKLEGVLA	L	I	N	T	L	Q	2	0	1	2	0	1	2	1	0	1	2	1	0	0	0	0	1	0	0	0	0	0	14	1	1515.74	G3IF62	G3IF62	545	558			yes	yes	2	0.00082888	113.22		By MS/MS	By MS/MS		By MS/MS
INGPNNAHIQ	FALAKTNRLAELEEFINGPNNAHIQQVGDR	ELEEFINGPNNAHIQQVGDRCYDEKMYDAA	F	I	N	I	Q	Q	1	0	3	0	0	1	0	1	1	2	0	0	0	0	1	0	0	0	0	0	0	0	10	0	1076.54	G3HJ89	G3HJ89	1190	1199			yes	yes	2	0.0012328	125.81	By MS/MS	By MS/MS	By MS/MS
INGPNNAHIQQVG	FALAKTNRLAELEEFINGPNNAHIQQVGDR	EFINGPNNAHIQQVGDRCYDEKMYDAAKLL	F	I	N	V	G	D	1	0	3	0	0	2	0	2	1	2	0	0	0	0	1	0	0	0	0	1	0	0	13	0	1360.68	G3HJ89	G3HJ89	1190	1202			yes	yes	2	0.0072179	89.355
INKRTQPTF	SNEIKESPLHGTQNTINKRTQPTFGFTVNW	HGTQNTINKRTQPTFGFTVNWKFSESTTVF	T	I	N	T	F	G	0	1	1	0	0	1	0	0	0	1	0	1	0	1	1	0	2	0	0	0	0	0	9	0	1103.61	P02701	P02701	80	88			yes	yes	2	0.0040421	121.53		By MS/MS			By MS/MS
INKRTQPTFGF	SNEIKESPLHGTQNTINKRTQPTFGFTVNW	TQNTINKRTQPTFGFTVNWKFSESTTVFTG	T	I	N	G	F	T	0	1	1	0	0	1	0	1	0	1	0	1	0	2	1	0	2	0	0	0	0	0	11	1	1307.7	P02701	P02701	80	90			yes	yes	2	0.02739	95.358	By MS/MS		By MS/MS
INLDKPSNPS	NPLKREIGDYIRTGFINLDKPSNPSSHEVV	IRTGFINLDKPSNPSSHEVVAWIRRILRVE	F	I	N	P	S	S	0	0	2	1	0	0	0	0	0	1	1	1	0	0	2	2	0	0	0	0	0	0	10	1	1083.56	G3HV92	G3HV92	92	101			yes	yes	2	0.019917	105.52		By MS/MS	By MS/MS		By MS/MS
INNVAKAHGGY	FGGAGVGKTVLIMELINNVAKAHGGYSVFA	IMELINNVAKAHGGYSVFAGVGERTREGND	L	I	N	G	Y	S	2	0	2	0	0	0	0	2	1	1	0	1	0	0	0	0	0	0	1	1	0	0	11	0	1142.58	G3HRN0	G3HRN0	225	235			yes	yes	2	0.0026193	98.523		By MS/MS			By matching
INNVESEPGRGAQY	EGNAHPLGALPVGTLINNVESEPGRGAQYI	LINNVESEPGRGAQYIRAAGTCGVLLRKVN	L	I	N	Q	Y	I	1	1	2	0	0	1	2	2	0	1	0	0	0	0	1	1	0	0	1	1	0	0	14	0	1532.72	G3HR77	G3HR77	191	204			yes	yes	2	0.0013076	90.685
INQSLLQPL	GYGPVCPPGGIQEVTINQSLLQPLNVEIDP	GIQEVTINQSLLQPLNVEIDPEIQKVKSRE	T	I	N	P	L	N	0	0	1	0	0	2	0	0	0	1	3	0	0	0	1	1	0	0	0	0	0	0	9	2	1024.59	CON__P04264;G3IKI6;G3IBP3	CON__P04264	157	165			no	no	1;2	3.8541e-10	144.83	By MS/MS		By MS/MS		By MS/MS
INSPGGVVTSGL	LFLQSESNKKPIHMYINSPGGVVTSGLAIY	HMYINSPGGVVTSGLAIYDTMQYILNPICT	Y	I	N	G	L	A	0	0	1	0	0	0	0	3	0	1	1	0	0	0	1	2	1	0	0	2	0	0	12	0	1099.59	G3HCK3	G3HCK3	115	126			yes	yes	2	0.00028141	119.75
INSTGEEVAMR	AQNTWGCGNSLRTALINSTGEEVAMRKLVR	RTALINSTGEEVAMRKLVRSVTMVEDDEDA	L	I	N	M	R	K	1	1	1	0	0	0	2	1	0	1	0	0	1	0	0	1	1	0	0	1	0	0	11	1	1205.57	G3HG95	G3HG95	531	541			yes	yes	2	0.0035501	118.71			By MS/MS
IQAACKTGQIKEVE	SIVNFSQDPDVHFKYIQAACKTGQIKEVER	YIQAACKTGQIKEVERICRESNCYDPERVK	Y	I	Q	V	E	R	2	0	0	0	1	2	2	1	0	2	0	2	0	0	0	0	1	0	0	1	0	0	14	0	1573.81	G3HJ89	G3HJ89	732	745			yes	yes	3	0.015398	77.776
IQAEDRQL	RQLVEIILTACPQELIQAEDRQLIIRDLLQ	TACPQELIQAEDRQLIIRDLLQDVHDKVLD	L	I	Q	Q	L	I	1	1	0	1	0	2	1	0	0	1	1	0	0	0	0	0	0	0	0	0	0	0	8	0	971.504	G3HA69	G3HA69	1262	1269			yes	yes	2	0.0044135	117.4	By MS/MS
IQANQDENFGNTTPR	VTRTARKQSAQKRVLIQANQDENFGNTTPR	IQANQDENFGNTTPRSQIILRTPSSFRQPF	L	I	Q	P	R	S	1	1	3	1	0	2	1	1	0	1	0	0	0	1	1	0	2	0	0	0	0	0	15	1	1703.79	G3GY25	G3GY25	34	48			yes	yes	2	4.9248e-06	161.94		By MS/MS	By matching
IQDGSQNTNVDKPL	TIKQLQERAGVKMILIQDGSQNTNVDKPLR	LIQDGSQNTNVDKPLRIIGDPYKVQQACEM	L	I	Q	P	L	R	0	0	2	2	0	2	0	1	0	1	1	1	0	0	1	1	1	0	0	1	0	0	14	0	1527.75	G3HCK9	G3HCK9	116	129			yes	yes	2	5.8138e-22	196.7
IQEQISNLEAQIT	SLEDTKNRYCGQLQMIQEQISNLEAQITDV	QMIQEQISNLEAQITDVRQEIECQNQEYSL	M	I	Q	I	T	D	1	0	1	0	0	3	2	0	0	3	1	0	0	0	0	1	1	0	0	0	0	0	13	1	1485.77	CON__P35527	CON__P35527	412	424			yes	yes	2	0.0031782	121.83			By MS/MS
IQTNSQSKEALQ	YCLEQLYLQKVKRILIQTNSQSKEALQTLR	RILIQTNSQSKEALQTLRCDTAHILDSSRD	L	I	Q	L	Q	T	1	0	1	0	0	3	1	0	0	1	1	1	0	0	0	2	1	0	0	0	0	0	12	1	1345.68	G3GX18	G3GX18	687	698			yes	yes	2	0.022861	90.108
IQVDIGGGQTKTF	KFLPFKVVEKKTKPYIQVDIGGGQTKTFAP	PYIQVDIGGGQTKTFAPEEISAMVLTKMKE	Y	I	Q	T	F	A	0	0	0	1	0	2	0	3	0	2	0	1	0	1	0	0	2	0	0	1	0	0	13	0	1362.71	G3I8R9	G3I8R9	128	140			yes	yes	2	1.4943e-26	176.18		By MS/MS			By MS/MS
IRGVVDSEDLPL	IMDSCDELIPEYLNFIRGVVDSEDLPLNIS	LNFIRGVVDSEDLPLNISREMLQQSKILKV	F	I	R	P	L	N	0	1	0	2	0	0	1	1	0	1	2	0	0	0	1	1	0	0	0	2	0	0	12	1	1311.7	G3HC84	G3HC84	65	76			yes	yes	2	0.026196	99.653		By MS/MS
ISDKDASVVGF	PASVPLRSEEEFKKFISDKDASVVGFFRDL	FKKFISDKDASVVGFFRDLFSDGHSEFLKA	F	I	S	G	F	F	1	0	0	2	0	0	0	1	0	1	0	1	0	1	0	2	0	0	0	2	0	0	11	0	1136.57	G3H0U6	G3H0U6	70	80			yes	yes	2	0.0066538	101.65					By MS/MS
ISEAQAIKADLA	LEASIARYKEEYAVLISEAQAIKADLAAVE	AVLISEAQAIKADLAAVEAKVNRSTALLKS	L	I	S	L	A	A	4	0	0	1	0	1	1	0	0	2	1	1	0	0	0	1	0	0	0	0	0	0	12	1	1228.67	G3H352	G3H352	3390	3401			yes	yes	2	0.025694	86.014					By MS/MS
ISGESGAGKTEAT	VYRALRTERRDQAVMISGESGAGKTEATKR	VMISGESGAGKTEATKRLLQFYAETCPAPE	M	I	S	A	T	K	2	0	0	0	0	0	2	3	0	1	0	1	0	0	0	2	2	0	0	0	0	0	13	0	1206.57	G3HTF7	G3HTF7	119	131			yes	yes	2	0.0087646	118.9
ISGESGAGKTEATKR	VYRALRTERRDQAVMISGESGAGKTEATKR	ISGESGAGKTEATKRLLQFYAETCPAPERG	M	I	S	K	R	L	2	1	0	0	0	0	2	3	0	1	0	2	0	0	0	2	2	0	0	0	0	0	15	0	1490.77	G3HTF7	G3HTF7	119	133			yes	yes	3	0.0058491	90.367		By MS/MS
ISGGGSRGGGGGGY	CAPNVSVSVSTSHTTISGGGSRGGGGGGYG	TISGGGSRGGGGGGYGSGGSSYGSGGGSYG	T	I	S	G	Y	G	0	1	0	0	0	0	0	9	0	1	0	0	0	0	0	2	0	0	1	0	0	0	14	0	1137.52	CON__P04264	CON__P04264	512	525			yes	yes	2	3.772e-08	154.15		By MS/MS	By MS/MS	By matching	By MS/MS
ISGGGSRGGGGGGYGSGGSSY	CAPNVSVSVSTSHTTISGGGSRGGGGGGYG	RGGGGGGYGSGGSSYGSGGGSYGSGGGGGG	T	I	S	S	Y	G	0	1	0	0	0	0	0	12	0	1	0	0	0	0	0	5	0	0	2	0	0	0	21	1	1732.74	CON__P04264	CON__P04264	512	532			yes	yes	2	5.0933e-63	211.7		By MS/MS	By MS/MS		By MS/MS
ISGIQTIGH	KKLLRKCENKHIANYISGIQTIGHRVIVSD	KHIANYISGIQTIGHRVIVSDVQESFIWVR	Y	I	S	G	H	R	0	0	0	0	0	1	0	2	1	3	0	0	0	0	0	1	1	0	0	0	0	0	9	0	924.503	G3HAF4	G3HAF4	990	998			yes	yes	2	2.652e-10	146.54
ISKQEYDE	GGSILASLSTFQQMWISKQEYDESGPSIVH	STFQQMWISKQEYDESGPSIVHRKCF____	W	I	S	D	E	S	0	0	0	1	0	1	2	0	0	1	0	1	0	0	0	1	0	0	1	0	0	0	8	1	1010.46	G3GVD0;G3HQY2;G3H5Q0;G3GX66;G3ID82;G3ID81;G3HPM7	G3GVD0	357	364			yes	no	2	9.9649e-06	142.79		By MS/MS	By MS/MS
ISKQEYDESGPS	GGSILASLSTFQQMWISKQEYDESGPSIVH	QMWISKQEYDESGPSIVHRKCF________	W	I	S	P	S	I	0	0	0	1	0	1	2	1	0	1	0	1	0	0	1	3	0	0	1	0	0	0	12	1	1338.59	G3GVD0;G3GX66;G3HPM7	G3GVD0	357	368			yes	no	2	5.0236e-146	238.73					By MS/MS
ISKQEYDESGPSIVH	GGSILASLSTFQQMWISKQEYDESGPSIVH	ISKQEYDESGPSIVHRKCF___________	W	I	S	V	H	R	0	0	0	1	0	1	2	1	1	2	0	1	0	0	1	3	0	0	1	1	0	0	15	1	1687.81	G3GVD0;G3GX66	G3GVD0	357	371			yes	no	2;3	6.7647e-98	253.54		By MS/MS	By MS/MS		By MS/MS
ISSSKGSLGGGF	GGGGCGGGGGVSSLRISSSKGSLGGGFSSG	SLRISSSKGSLGGGFSSGGFSGGSFSRGSS	R	I	S	G	F	S	0	0	0	0	0	0	0	4	0	1	1	1	0	1	0	4	0	0	0	0	0	0	12	1	1095.56	CON__P13645	CON__P13645	36	47			yes	yes	2	5.7965e-06	139.32					By MS/MS
ITAVTATSNE	TIGAVNSRGEFTGTYITAVTATSNEIKESP	FTGTYITAVTATSNEIKESPLHGTQNTINK	Y	I	T	N	E	I	2	0	1	0	0	0	1	0	0	1	0	0	0	0	0	1	3	0	0	1	0	0	10	0	1005.5	P02701	P02701	58	67			yes	yes	2	0.00020302	129.72	By MS/MS
ITAVTATSNEIK	TIGAVNSRGEFTGTYITAVTATSNEIKESP	GTYITAVTATSNEIKESPLHGTQNTINKRT	Y	I	T	I	K	E	2	0	1	0	0	0	1	0	0	2	0	1	0	0	0	1	3	0	0	1	0	0	12	0	1246.68	P02701	P02701	58	69			yes	yes	2	1.0853e-33	179.42	By MS/MS	By MS/MS	By MS/MS	By matching	By MS/MS
ITAVTATSNEIKE	TIGAVNSRGEFTGTYITAVTATSNEIKESP	TYITAVTATSNEIKESPLHGTQNTINKRTQ	Y	I	T	K	E	S	2	0	1	0	0	0	2	0	0	2	0	1	0	0	0	1	3	0	0	1	0	0	13	0	1375.72	P02701	P02701	58	70			yes	yes	2	0.0089501	128.01		By MS/MS	By MS/MS
ITAVTATSNEIKES	TIGAVNSRGEFTGTYITAVTATSNEIKESP	YITAVTATSNEIKESPLHGTQNTINKRTQP	Y	I	T	E	S	P	2	0	1	0	0	0	2	0	0	2	0	1	0	0	0	2	3	0	0	1	0	0	14	0	1462.75	P02701	P02701	58	71			yes	yes	2	0.0023374	114.86					By MS/MS
ITAVTATSNEIKESPL	TIGAVNSRGEFTGTYITAVTATSNEIKESP	TAVTATSNEIKESPLHGTQNTINKRTQPTF	Y	I	T	P	L	H	2	0	1	0	0	0	2	0	0	2	1	1	0	0	1	2	3	0	0	1	0	0	16	0	1672.89	P02701	P02701	58	73			yes	yes	2;3	3.7428e-279	277.06	By MS/MS	By MS/MS	By MS/MS	By matching	By MS/MS
ITAVTATSNEIKESPLHGTQ	TIGAVNSRGEFTGTYITAVTATSNEIKESP	ATSNEIKESPLHGTQNTINKRTQPTFGFTV	Y	I	T	T	Q	N	2	0	1	0	0	1	2	1	1	2	1	1	0	0	1	2	4	0	0	1	0	0	20	1	2096.07	P02701	P02701	58	77			yes	yes	3	1.8084e-07	139.11		By MS/MS	By MS/MS		By matching
ITAVTATSNEIKESPLHGTQN	TIGAVNSRGEFTGTYITAVTATSNEIKESP	TSNEIKESPLHGTQNTINKRTQPTFGFTVN	Y	I	T	Q	N	T	2	0	2	0	0	1	2	1	1	2	1	1	0	0	1	2	4	0	0	1	0	0	21	1	2210.12	P02701	P02701	58	78			yes	yes	2;3	8.6067e-150	248.2	By MS/MS	By MS/MS	By MS/MS		By MS/MS
ITEGCRGEGGIL	FVQFHPTGIYGAGCLITEGCRGEGGILINS	GCLITEGCRGEGGILINSQGERFMERYAPV	L	I	T	I	L	I	0	1	0	0	1	0	2	4	0	2	1	0	0	0	0	0	1	0	0	0	0	0	12	0	1260.61	G3IFX1	G3IFX1	296	307			yes	yes	2	0.025082	86.898
ITGESKEQVAN	EYVSRMKETQKSIYYITGESKEQVANSAFV	SIYYITGESKEQVANSAFVERVPKRGFEAV	Y	I	T	A	N	S	1	0	1	0	0	1	2	1	0	1	0	1	0	0	0	1	1	0	0	1	0	0	11	0	1174.58	G3HC84	G3HC84	174	184			yes	yes	2	0.018384	94.66		By matching	By matching		By matching
ITGETKDQVANSAF	______________________________	FITGETKDQVANSAFVEHLQKHGFEVIYMI	F	I	T	A	F	V	2	0	1	1	0	1	1	1	0	1	0	1	0	1	0	1	2	0	0	1	0	0	14	0	1479.72	G3HS15	G3HS15	11	24			yes	yes	2	0.0035463	106.62	By MS/MS				By MS/MS
ITGKEDAANNY	VRTGTYRQLFHPEQLITGKEDAANNYARGH	PEQLITGKEDAANNYARGHYTIGKEIIDLV	L	I	T	N	Y	A	2	0	2	1	0	0	1	1	0	1	0	1	0	0	0	0	1	0	1	0	0	0	11	0	1194.55	G3I6I6;G3HWE9;G3INA2;G3H3C6;G3HQ80	G3I6I6	93	103			yes	no	2	0.019334	93.649			By MS/MS
ITGTQDQIQNAQY	KIDEPLEGSEDRIITITGTQDQIQNAQYLL	ITITGTQDQIQNAQYLLQNRNHGIPVTSAS	T	I	T	Q	Y	L	1	0	1	1	0	4	0	1	0	2	0	0	0	0	0	0	2	0	1	0	0	0	13	0	1478.7	G3IAS8	G3IAS8	369	381			yes	yes	2	0.0094266	99.815
ITKAVAASKE	ACAKRKASGPPVSELITKAVAASKERSGVS	PVSELITKAVAASKERSGVSLAALKKALAA	L	I	T	K	E	R	3	0	0	0	0	0	1	0	0	1	0	2	0	0	0	1	1	0	0	1	0	0	10	0	1016.59	G3HDU1;G3HDS7;G3HDT6	G3HDT6	156	165			no	no	2	0.0069979	105.46		By MS/MS	By MS/MS
ITKAVAASKERSGVSL	ACAKRKASGPPVSELITKAVAASKERSGVS	TKAVAASKERSGVSLAALKKALAAAGYDVE	L	I	T	S	L	A	3	1	0	0	0	0	1	1	0	1	1	2	0	0	0	3	1	0	0	2	0	0	16	0	1615.93	G3HDU1;G3HDS7;G3HDT6	G3HDT6	156	171			no	no	3	0.038834	84.842
ITKDEGSGSSVTTEE	LNHFWEIVVQDGVTLITKDEGSGSSVTTEE	ITKDEGSGSSVTTEEATKFLAPKDKAKEDA	L	I	T	E	E	A	0	0	0	1	0	0	3	2	0	1	0	1	0	0	0	3	3	0	0	1	0	0	15	0	1538.69	G3H3Z2	G3H3Z2	687	701			yes	yes	2	3.2284e-15	176.05
ITKGCEAEADRAE	RPDLRVTVCQALRTLITKGCEAEADRAEVS	TLITKGCEAEADRAEVSRFAKNFLPILFNL	L	I	T	A	E	V	3	1	0	1	1	0	3	1	0	1	0	1	0	0	0	0	1	0	0	0	0	0	13	0	1448.66	G3GZW7	G3GZW7	767	779			yes	yes	3	0.006922	89.629
ITNVLQNPDLAL	QVLSVCVEEENIIPYITNVLQNPDLALRMA	IPYITNVLQNPDLALRMAVRNNLAGAEELF	Y	I	T	A	L	R	1	0	2	1	0	1	0	0	0	1	3	0	0	0	1	0	1	0	0	1	0	0	12	2	1309.72	G3HJ89	G3HJ89	338	349			yes	yes	2	0.024474	98.249		By MS/MS
ITSENPDEGFKPSSGTVQEL	SAHVPCPRGHVIAARITSENPDEGFKPSSG	PDEGFKPSSGTVQELNFRSNKNVWGYFSVA	R	I	T	E	L	N	0	0	1	1	0	1	3	2	0	1	1	1	0	1	2	3	2	0	0	1	0	0	20	1	2134.01	G3IC10	G3IC10	84	103			yes	yes	2	2.8319e-06	166.9	By MS/MS	By MS/MS			By MS/MS
IVAAGVGEFE	KNMITGTSQADCAVLIVAAGVGEFEAVISK	DCAVLIVAAGVGEFEAVISKNGQTCEHALL	L	I	V	F	E	A	2	0	0	0	0	0	2	2	0	1	0	0	0	1	0	0	0	0	0	2	0	0	10	1	990.502	G3HGY8;G3HWX4	G3HWX4	115	124			no	no	1;2	1.4652e-05	135.6	By MS/MS	By MS/MS	By matching		By MS/MS
IVAAGVGEFEAGISKN	KNMITGTSQADCAVLIVAAGVGEFEAGISK	VAAGVGEFEAGISKNGQTREHALLAYTLGV	L	I	V	K	N	G	3	0	1	0	0	0	2	3	0	2	0	1	0	1	0	1	0	0	0	2	0	0	16	1	1560.81	G3HGY8	G3HGY8	115	130			yes	yes	2	0.00057722	117.23
IVAAIQAEKN	KASKKSTDHPKYSDMIVAAIQAEKNRAGSS	KYSDMIVAAIQAEKNRAGSSRQSIQKYIKS	M	I	V	K	N	R	3	0	1	0	0	1	1	0	0	2	0	1	0	0	0	0	0	0	0	1	0	0	10	0	1055.6	G3I501;G3IBS0	G3I501	32	41			yes	no	2	3.5041e-05	138.1	By MS/MS	By MS/MS	By MS/MS		By MS/MS
IVADTENLL	DHHNYDVSDLGQHTLIVADTENLLKAPTIV	LGQHTLIVADTENLLKAPTIVGKSSLNPIL	L	I	V	L	L	K	1	0	1	1	0	0	1	0	0	1	2	0	0	0	0	0	1	0	0	1	0	0	9	1	986.528	G3H9T1	G3H9T1	158	166			yes	yes	2	0.0012143	138.62					By MS/MS
IVANDATVKGGTY	GIITGIGRVSGVECMIVANDATVKGGTYYP	CMIVANDATVKGGTYYPVTVKKHIRAQEIA	M	I	V	T	Y	Y	2	0	1	1	0	0	0	2	0	1	0	1	0	0	0	0	2	0	1	2	0	0	13	0	1307.67	G3HIT4	G3HIT4	133	145			yes	yes	2	0.0081429	123.63		By MS/MS	By matching		By MS/MS
IVGADNVGSKQM	FLKIIQLLDDYPKCFIVGADNVGSKQMQQI	KCFIVGADNVGSKQMQQIRMSLQGKAVVLM	F	I	V	Q	M	Q	1	0	1	1	0	1	0	2	0	1	0	1	1	0	0	1	0	0	0	2	0	0	12	0	1217.61	G3GU76	G3GU76	29	40			yes	yes	2	0.001215	111.65	By MS/MS	By MS/MS	By MS/MS		By MS/MS
IVGADNVGSKQMQQ	FLKIIQLLDDYPKCFIVGADNVGSKQMQQI	FIVGADNVGSKQMQQIRMSLQGKAVVLMGK	F	I	V	Q	Q	I	1	0	1	1	0	3	0	2	0	1	0	1	1	0	0	1	0	0	0	2	0	0	14	1	1473.72	G3GU76	G3GU76	29	42			yes	yes	2	0.0014884	93.258
IVGANIETY	RFGKFIRINFDVNGYIVGANIETYLLEKSR	FDVNGYIVGANIETYLLEKSRAIRQAKEER	Y	I	V	T	Y	L	1	0	1	0	0	0	1	1	0	2	0	0	0	0	0	0	1	0	1	1	0	0	9	0	978.502	G3IH63;G3HFM7;G3GY44	G3IH63	249	257			no	no	1	0.01253	130.22		By MS/MS	By matching		By matching
IVGVNKMDSTEPPY	HRDFIKNMITGTSQLIVGVNKMDSTEPPYS	LIVGVNKMDSTEPPYSQKRYEEIVKEVSTY	L	I	V	P	Y	S	0	0	1	1	0	0	1	1	0	1	0	1	1	0	2	1	1	0	1	2	0	0	14	1	1548.75	G3HH39;G3HWX4	G3HH39	117	130			no	no	2	0.039511	59.8
IVHTIEEIQGL	NNWMEGAMEDLQDTFIVHTIEEIQGLTTAH	QDTFIVHTIEEIQGLTTAHEQFKATLPDAD	F	I	V	G	L	T	0	0	0	0	0	1	2	1	1	3	1	0	0	0	0	0	1	0	0	1	0	0	11	0	1250.69	G3H1K9	G3H1K9	537	547			yes	yes	2	0.011281	82.452		By MS/MS
IVNGEEAVPGSW	CGVPAIQPVLSGLSRIVNGEEAVPGSWPWQ	LSRIVNGEEAVPGSWPWQVSLQDKTGFHFC	R	I	V	S	W	P	1	0	1	0	0	0	2	2	0	1	0	0	0	0	1	1	0	1	0	2	0	0	12	0	1256.6	CON__P00766;P00766	CON__P00766	16	27			yes	no	2	0.01232	119.75	By matching	By MS/MS	By MS/MS
IVNGEEAVPGSWPW	CGVPAIQPVLSGLSRIVNGEEAVPGSWPWQ	RIVNGEEAVPGSWPWQVSLQDKTGFHFCGG	R	I	V	P	W	Q	1	0	1	0	0	0	2	2	0	1	0	0	0	0	2	1	0	2	0	2	0	0	14	1	1539.74	CON__P00766;P00766	CON__P00766	16	29			yes	no	2	3.0279e-12	157.66	By MS/MS	By MS/MS	By MS/MS	By MS/MS	By MS/MS
IVNGEEAVPGSWPWQVSL	CGVPAIQPVLSGLSRIVNGEEAVPGSWPWQ	GEEAVPGSWPWQVSLQDKTGFHFCGGSLIN	R	I	V	S	L	Q	1	0	1	0	0	1	2	2	0	1	1	0	0	0	2	2	0	2	0	3	0	0	18	2	1966.98	CON__P00766;P00766	CON__P00766	16	33			yes	no	2	0.018782	89.613
IVNTSNAGAGAL	GAGLEGGVTGSPAEFIVNTSNAGAGALSVT	AEFIVNTSNAGAGALSVTIDGPSKVKMDCQ	F	I	V	A	L	S	3	0	2	0	0	0	0	2	0	1	1	0	0	0	0	1	1	0	0	1	0	0	12	0	1086.57	G3IBK2	G3IBK2	2292	2303			yes	yes	2	0.0041943	102.51		By MS/MS	By MS/MS
IVQYDPPDDPKEY	TDMAARGLDIPEVDWIVQYDPPDDPKEYIH	DWIVQYDPPDDPKEYIHRVGRTARGLNGRG	W	I	V	E	Y	I	0	0	0	3	0	1	1	0	0	1	0	1	0	0	3	0	0	0	2	1	0	0	13	1	1577.72	G3IBN5	G3IBN5	233	245			yes	yes	2	0.0094322	87.298				By matching	By matching
IVSNPVDILTY	IIPNVVKYSPDCKLLIVSNPVDILTYVAWK	CKLLIVSNPVDILTYVAWKISGFPKNRVIG	L	I	V	T	Y	V	0	0	1	1	0	0	0	0	0	2	1	0	0	0	1	1	1	0	1	2	0	0	11	1	1232.67	G3I255;G3HFW4	G3I255	164	174			yes	no	2	0.016234	96.948
IYEQCTKEC	VFGDPDAAMPLIKQLIYEQCTKECRAAITP	PLIKQLIYEQCTKECRAAITPYKGKGLEVW	L	I	Y	E	C	R	0	0	0	0	2	1	2	0	0	1	0	1	0	0	0	0	1	0	1	0	0	0	9	1	1229.51	G3H3Y2	G3H3Y2	312	320			yes	yes	2	0.024254	121.62			By MS/MS
KAADPPAENSSAPEAEQGGAE	RRRPENPKPQDGKETKAADPPAENSSAPEA	AENSSAPEAEQGGAE_______________	T	K	A	A	E	-	6	0	1	1	0	1	4	2	0	0	0	1	0	0	3	2	0	0	0	0	0	0	21	0	2024.89	G3IEX2	G3IEX2	107	127			yes	yes	2	4.7232e-129	239.55
KAPASAPAQVPKGAQAPVKTP	PKPKVQTKAEASAPAKAPASAPAQVPKGAQ	PAQVPKGAQAPVKTP_______________	A	K	A	T	P	-	6	0	0	0	0	2	0	1	0	0	0	3	0	0	5	1	1	0	0	2	0	0	21	0	2013.14	G3I9W6;G3H1D7	G3I9W6	141	161			yes	no	3	0.0088965	74.325
KAQTKEQADF	GILTPRIKVGRDYVQKAQTKEQADFAIEAL	RDYVQKAQTKEQADFAIEALAKATYERMFR	Q	K	A	D	F	A	2	0	0	1	0	2	1	0	0	0	0	2	0	1	0	0	1	0	0	0	0	0	10	0	1164.58	G3IH63;G3HFM7;G3GY44	G3IH63	403	412			no	no	2	0.020748	102.06		By MS/MS	By matching
KASGPPVSEL	SAARVPASASACAKRKASGPPVSELITKAV	ACAKRKASGPPVSELITKAVAASKERSGVS	R	K	A	E	L	I	1	0	0	0	0	0	1	1	0	0	1	1	0	0	2	2	0	0	0	1	0	0	10	0	983.529	G3HDU1;G3HDS7;G3HDT6	G3HDT6	146	155			no	no	2	0.0036033	114.89	By MS/MS	By MS/MS	By MS/MS
KATLPDADKE	TIEEIQGLTTAHEQFKATLPDADKERLAIL	AHEQFKATLPDADKERLAILGIHNEVSKIV	F	K	A	K	E	R	2	0	0	2	0	0	1	0	0	0	1	2	0	0	1	0	1	0	0	0	0	0	10	1	1086.56	G3H1K9	G3H1K9	555	564			yes	yes	2	0.02777	87.568
KATRVGINIF	MWLLRSSVNDIGDDWKATRVGINIFTRLRT	IGDDWKATRVGINIFTRLRTQKE_______	W	K	A	I	F	T	1	1	1	0	0	0	0	1	0	2	0	1	0	1	0	0	1	0	0	1	0	0	10	0	1117.66	P02701	P02701	135	144			yes	yes	2	0.0018644	115.86	By MS/MS	By matching	By MS/MS		By matching
KATVEVPVGSF	QEEVYSELQARETLEKATVEVPVGSFKGRT	ETLEKATVEVPVGSFKGRTVTVWELISSEY	E	K	A	S	F	K	1	0	0	0	0	0	1	1	0	0	0	1	0	1	1	1	1	0	0	3	0	0	11	0	1132.61	G3HWJ3	G3HWJ3	761	771			yes	yes	2	0.015218	98.033					By matching
KAVDVFFPPEAQNDFPVAM	IEVGTPPTGNQPFPKKAVDVFFPPEAQNDF	VFFPPEAQNDFPVAMQISEKHDVVFLITKY	K	K	A	A	M	Q	3	0	1	2	0	1	1	0	0	0	0	1	1	3	3	0	0	0	0	3	0	0	19	3	2121.02	G3HJ89	G3HJ89	246	264			yes	yes	2	0.00031851	141.54					By MS/MS
KCDVDIRKDLY	MESCGIHETTFNSIMKCDVDIRKDLYANTV	NSIMKCDVDIRKDLYANTVLSGGTTMYPGI	M	K	C	L	Y	A	0	1	0	3	1	0	0	0	0	1	1	2	0	0	0	0	0	0	1	1	0	0	11	1	1423.71	G3GVD0;G3GX66;G3ID82;G3ID81	G3GVD0	284	294			yes	no	3	0.032086	63.408
KDIISDTSGDF	EINRVYKEMYKTDLEKDIISDTSGDFRKLM	TDLEKDIISDTSGDFRKLMVALAKGRRAED	E	K	D	D	F	R	0	0	0	3	0	0	0	1	0	2	0	1	0	1	0	2	1	0	0	0	0	0	11	0	1196.56	G3IG05	G3IG05	157	167			yes	yes	2	7.1233e-25	171.33
KDNTCVVEF	AYIAYELNSVQHRQLKDNTCVVEFQFMLPT	VQHRQLKDNTCVVEFQFMLPTSHPNRMSFA	L	K	D	E	F	Q	0	0	1	1	1	0	1	0	0	0	0	1	0	1	0	0	1	0	0	2	0	0	9	0	1110.5	G3H9D1	G3H9D1	462	470			yes	yes	2	0.033128	111.82					By MS/MS
KDPSNLQGKVQ	SWVNEKMKTATDEAYKDPSNLQGKVQKHQA	DEAYKDPSNLQGKVQKHQAFEAELSANQSR	Y	K	D	V	Q	K	0	0	1	1	0	2	0	1	0	0	1	2	0	0	1	1	0	0	0	1	0	0	11	1	1212.65	G3I9X8	G3I9X8	602	612			yes	yes	2	0.0071309	109.44		By MS/MS	By matching
KDPYTGEQISLF	LHHKLLSAERAVTGYKDPYTGEQISLFQAM	TGYKDPYTGEQISLFQAMQKDLIVRDHGIR	Y	K	D	L	F	Q	0	0	0	1	0	1	1	1	0	1	1	1	0	1	1	1	1	0	1	0	0	0	12	2	1396.69	G3HWJ3	G3HWJ3	303	314			yes	yes	2	0.030202	79.974
KDQAENEDGAQENTF	DSWKASFLRAGVYPEKDQAENEDGAQENTF	KDQAENEDGAQENTFSMDPQLERQVETIRN	E	K	D	T	F	S	2	0	2	2	0	2	3	1	0	0	0	1	0	1	0	0	1	0	0	0	0	0	15	0	1694.7	G3H6B2	G3H6B2	644	658			yes	yes	2	1.3609e-06	142.1
KDTPAYSQDTF	GNPTRSEDVLDYGPFKDTPAYSQDTFKVHY	YGPFKDTPAYSQDTFKVHYENNSPFLTITS	F	K	D	T	F	K	1	0	0	2	0	1	0	0	0	0	0	1	0	1	1	1	2	0	1	0	0	0	11	1	1271.57	G3HID0	G3HID0	206	216			yes	yes	2	1.4928e-45	183.72	By MS/MS	By MS/MS	By MS/MS		By MS/MS
KDVAIQDSTVM	GKLQDAIKILKEMKEKDVAIQDSTVMSFFH	EMKEKDVAIQDSTVMSFFHVLNGAALRGEI	E	K	D	V	M	S	1	0	0	2	0	1	0	0	0	1	0	1	1	0	0	1	1	0	0	2	0	0	11	0	1205.6	G3GV47	G3GV47	776	786			yes	yes	2	0.02334	80.688
KDVPNPNQDDDNDEGF	AFKSKATNDEIFSILKDVPNPNQDDDNDEG	DVPNPNQDDDNDEGFSFNPLKIEVFVQTLL	L	K	D	G	F	S	0	0	3	5	0	1	1	1	0	0	0	1	0	1	2	0	0	0	0	1	0	0	16	0	1817.73	G3H7F1	G3H7F1	313	328			yes	yes	2	9.9805e-09	138.94		By MS/MS	By MS/MS
KEAGIEPGPDTY	RAGDMENAENILTVMKEAGIEPGPDTYLAL	TVMKEAGIEPGPDTYLALLNAYAEKGDIDH	M	K	E	T	Y	L	1	0	0	1	0	0	2	2	0	1	0	1	0	0	2	0	1	0	1	0	0	0	12	0	1275.6	G3GV47	G3GV47	258	269			yes	yes	2	0.020304	123.86					By MS/MS
KEEEEGISQESSEEEQ	VSTPKRPWGRPKKLEKEEEEGISQESSEEE	EEEEGISQESSEEEQ_______________	E	K	E	E	Q	-	0	0	0	0	0	2	8	1	0	1	0	1	0	0	0	3	0	0	0	0	0	0	16	0	1865.77	G3IC63	G3IC63	55	70			yes	yes	2	9.5629e-198	262.64		By MS/MS	By MS/MS
KEEGLNAFY	PGYANTLREAVPKMYKEEGLNAFYKGVAPL	AVPKMYKEEGLNAFYKGVAPLWMRQIPYTM	Y	K	E	F	Y	K	1	0	1	0	0	0	2	1	0	0	1	1	0	1	0	0	0	0	1	0	0	0	9	2	1069.51	G3I2N1	G3I2N1	78	86			yes	yes	2	0.033758	109.01
KEEIGNAQLE	KEKTVQALKQEIEVLKEEIGNAQLEKAHQL	EIEVLKEEIGNAQLEKAHQLSVTSQVQELQ	L	K	E	L	E	K	1	0	1	0	0	1	3	1	0	1	1	1	0	0	0	0	0	0	0	0	0	0	10	1	1129.56	G3H7A8	G3H7A8	549	558			yes	yes	2	0.018439	93.143
KEFETPEKAN	KVLNEKKLQEVDSLWKEFETPEKANKIVKL	VDSLWKEFETPEKANKIVKLKHFEKFQDTA	W	K	E	A	N	K	1	0	1	0	0	0	3	0	0	0	0	2	0	1	1	0	1	0	0	0	0	0	10	1	1191.58	G3GYX1	G3GYX1	30	39			yes	yes	2	1.5837e-13	158.79		By MS/MS
KEQVLEPMLN	IEISELPIRTWTQTYKEQVLEPMLNGTEKT	WTQTYKEQVLEPMLNGTEKTPPLITDYREY	Y	K	E	L	N	G	0	0	1	0	0	1	2	0	0	0	2	1	1	0	1	0	0	0	0	1	0	0	10	3	1199.62	G3I5N5	G3I5N5	935	944			yes	yes	2	0.021238	83.168
KFCEVAKEN	ANAVGYTNYPDNVVFKFCEVAKENGMDVFR	PDNVVFKFCEVAKENGMDVFRIFDSLNYLP	F	K	F	E	N	G	1	0	1	0	1	0	2	0	0	0	0	2	0	1	0	0	0	0	0	1	0	0	9	1	1123.53	G3I4L6	G3I4L6	661	669			yes	yes	2	0.020589	116.3
KFTDEPEPAPSVSY	DPEEAASPIIPKKKRKFTDEPEPAPSVSYT	RKFTDEPEPAPSVSYTKNTKKKKKSQKASQ	R	K	F	S	Y	T	1	0	0	1	0	0	2	0	0	0	0	1	0	1	3	2	1	0	1	1	0	0	14	1	1565.72	G3H451	G3H451	562	575			yes	yes	2	0.055026	56.094
KGEEAPVIVGSAL	LVELEIRELLTEFGYKGEEAPVIVGSALCA	GYKGEEAPVIVGSALCALEQRDPELGVKSV	Y	K	G	A	L	C	2	0	0	0	0	0	2	2	0	1	1	1	0	0	1	1	0	0	0	2	0	0	13	0	1268.7	G3I7M2	G3I7M2	209	221			yes	yes	2	0.022357	76.943					By MS/MS
KGHQDVEAAQAEY	EIAVMGAKGAVEIIFKGHQDVEAAQAEYVE	IFKGHQDVEAAQAEYVEKFANPFPAAVRGF	F	K	G	E	Y	V	3	0	0	1	0	2	2	1	1	0	0	1	0	0	0	0	0	0	1	1	0	0	13	0	1444.66	G3I1E0	G3I1E0	474	486			yes	yes	2	0.010875	85.958
KGQILMPNIGY	WRKPRGIDNRVRRRFKGQILMPNIGYGSNK	RRRFKGQILMPNIGYGSNKKTKHMLPSGFR	F	K	G	G	Y	G	0	0	1	0	0	1	0	2	0	2	1	1	1	0	1	0	0	0	1	0	0	0	11	2	1232.66	G3HVL6;G3I089;G3H2T2;G3IM75;G3HJT6	G3HVL6	50	60			yes	no	2	0.0029861	117.02	By MS/MS	By MS/MS			By MS/MS
KGSFSEQGINEF	AMAAINARKMKFALLKGSFSEQGINEFLRE	ALLKGSFSEQGINEFLRELSFGRGSTAPVG	L	K	G	E	F	L	0	0	1	0	0	1	2	2	0	1	0	1	0	2	0	2	0	0	0	0	0	0	12	1	1341.62	G3HB04	G3HB04	192	203			yes	yes	2	0.014332	155.84
KGTLGEPTYDAEF	QDHITFAMLLARIKLKGTLGEPTYDAEFQH	KLKGTLGEPTYDAEFQHFLRGNEIVLSAGS	L	K	G	E	F	Q	1	0	0	1	0	0	2	2	0	0	1	1	0	1	1	0	2	0	1	0	0	0	13	2	1426.66	G3H352	G3H352	3828	3840			yes	yes	2	0.002024	115.78					By MS/MS
KHAQPTSPGTQL	TRGDLASIRWVCSPLKHAQPTSPGTQLCTV	SPLKHAQPTSPGTQLCTVYYASLNFRDIML	L	K	H	Q	L	C	1	0	0	0	0	2	0	1	1	0	1	1	0	0	2	1	2	0	0	0	0	0	12	0	1263.66	G3GXD7	G3GXD7	1544	1555			yes	yes	2	0.020913	104.05		By MS/MS
KHTGPNSPDTANDGF	VEVFKSNNVEMDWVLKHTGPNSPDTANDGF	KHTGPNSPDTANDGFVRLRGLPFGCSKEEI	L	K	H	G	F	V	1	0	2	2	0	0	0	2	1	0	0	1	0	1	2	1	2	0	0	0	0	0	15	0	1556.69	G3HP71;G3H605	G3HP71	71	85			yes	no	2	1.7208e-06	141.58		By MS/MS
KHVNGQDQVVPGLY	YNMGGIPTNYKGQVLKHVNGQDQVVPGLYA	LKHVNGQDQVVPGLYACGEAACASVHGANR	L	K	H	L	Y	A	0	0	1	1	0	2	0	2	1	0	1	1	0	0	1	0	0	0	1	3	0	0	14	1	1552.8	G3IFX1	G3IFX1	412	425			yes	yes	2	0.0084041	81.972
KIGEHTPSAL	YKKDGADFAKWRCVLKIGEHTPSALAIMEN	WRCVLKIGEHTPSALAIMENANVLARYASI	L	K	I	A	L	A	1	0	0	0	0	0	1	1	1	1	1	1	0	0	1	1	1	0	0	0	0	0	10	0	1051.57	G3I4H6;G3IH03	G3I4H6	153	162			yes	no	2	0.00047582	128.69
KIGGIGTVPVGRVETGVL	RPTDKPLRLPLQDVYKIGGIGTVPVGRVET	GIGTVPVGRVETGVLKPGMVVTFAPVNVTT	Y	K	I	V	L	K	0	1	0	0	0	0	1	5	0	2	1	1	0	0	1	0	2	0	0	4	0	0	18	0	1751.03	G3HH39;G3IHP6;G3HWX4	G3HH39	223	240			no	no	2	2.1342e-08	136.51
KIVSNASCTTN	MFVMGVNQDKYDNSLKIVSNASCTTNCLAP	DNSLKIVSNASCTTNCLAPLAKVIHDNFGI	L	K	I	T	N	C	1	0	2	0	1	0	0	0	0	1	0	1	0	0	0	2	2	0	0	1	0	0	11	0	1193.57	G3HMD1;G3GUM6;G3GZ97;G3GSD8;G3I9H0;G3H9M6;G3I1S5	G3HMD1	143	153			no	no	2	0.00028717	146.11		By MS/MS	By matching
KIVSSNDVGHDEY	QADADDIDAWMLDILKIVSSNDVGHDEYST	ILKIVSSNDVGHDEYSTQSLVKKHKDVAEE	L	K	I	E	Y	S	0	0	1	2	0	0	1	1	1	1	0	1	0	0	0	2	0	0	1	2	0	0	13	0	1461.67	G3HJS0	G3HJS0	765	777			yes	yes	2	0.013116	100.93		By MS/MS
KKDSEDNPQTL	MGFADQVEEILCVAYKKDSEDNPQTLLFSA	CVAYKKDSEDNPQTLLFSATCPHWVFNVAK	Y	K	K	T	L	L	0	0	1	2	0	1	1	0	0	0	1	2	0	0	1	1	1	0	0	0	0	0	11	0	1273.62	G3H6U1	G3H6U1	314	324			yes	yes	2	0.0037892	125.82					By MS/MS
KLDPGSEETQTL	LSPDWQVDYESYTWRKLDPGSEETQTLVRE	TWRKLDPGSEETQTLVREYFSWEGAFQHVG	R	K	L	T	L	V	0	0	0	1	0	1	2	1	0	0	2	1	0	0	1	1	2	0	0	0	0	0	12	1	1316.65	G3I073	G3I073	198	209			yes	yes	2	0.02357	99.653					By MS/MS
KLEAPDADELPRSDFDPGQDTY	NPETDFLTGKDGKKFKLEAPDADELPRSDF	DELPRSDFDPGQDTYQQPPKDSSGQRVDVS	F	K	L	T	Y	Q	2	1	0	5	0	1	2	1	0	0	2	1	0	1	3	1	1	0	1	0	0	0	22	3	2478.12	G3II47;G3I9M2	G3II47	523	544			yes	no	2;3	1.5502e-22	118.48
KLEDGPKFL	KFAELKEKIDRRSGKKLEDGPKFLKSGDAA	DRRSGKKLEDGPKFLKSGDAAIVDMVPGKP	K	K	L	F	L	K	0	0	0	1	0	0	1	1	0	0	2	2	0	1	1	0	0	0	0	0	0	0	9	2	1045.58	G3HH39;G3IHP6;G3GZK1;G3HWX4	G3HH39	354	362			no	no	2	0.04688	94.692
KLITEDVQGKN	SLADLQNDEVAFRKFKLITEDVQGKNCLTN	FRKFKLITEDVQGKNCLTNFHGMDLTRDKM	F	K	L	K	N	C	0	0	1	1	0	1	1	1	0	1	1	2	0	0	0	0	1	0	0	1	0	0	11	1	1243.68	G3HKG8	G3HKG8	85	95			yes	yes	2	0.0027067	158.79		By MS/MS
KLNIQPSETDY	LHRLGIEGLSLHNILKLNIQPSETDYAVDI	HNILKLNIQPSETDYAVDIRSPAISWVNNL	L	K	L	D	Y	A	0	0	1	1	0	1	1	0	0	1	1	1	0	0	1	1	1	0	1	0	0	0	11	1	1306.64	G3H1S2	G3H1S2	216	226			yes	yes	2	0.013563	99.802					By MS/MS
KLNPQTGLIDYDQL	RRISATSIFFESMPYKLNPQTGLIDYDQLA	YKLNPQTGLIDYDQLALTARLFRPRLIIAG	Y	K	L	Q	L	A	0	0	1	2	0	2	0	1	0	1	3	1	0	0	1	0	1	0	1	0	0	0	14	3	1616.84	G3HW36	G3HW36	196	209			yes	yes	2	0.0010332	109.6
KMSVQPTVSLGGF	MNYEGSPIKVTLATLKMSVQPTVSLGGFEI	TLKMSVQPTVSLGGFEITPPVVLRLRCGSG	L	K	M	G	F	E	0	0	0	0	0	1	0	2	0	0	1	1	1	1	1	2	1	0	0	2	0	0	13	2	1349.7	G3IBF1	G3IBF1	96	108			yes	yes	2	0.032267	80.688
KNADELVKQ	GDGTTSVVIIAAELLKNADELVKQKIHPTS	IAAELLKNADELVKQKIHPTSVISGYRLAC	L	K	N	K	Q	K	1	0	1	1	0	1	1	0	0	0	1	2	0	0	0	0	0	0	0	1	0	0	9	1	1043.56	G3HGP6	G3HGP6	102	110			yes	yes	2	0.032899	110.87
KNEGENEENLSQY	GTKEVEDYQKCIVQLKNEGENEENLSQYKE	QLKNEGENEENLSQYKESVKRLLNLA____	L	K	N	Q	Y	K	0	0	3	0	0	1	4	1	0	0	1	1	0	0	0	1	0	0	1	0	0	0	13	1	1552.66	G3I0V6	G3I0V6	54	66			yes	yes	2	0.0059405	111.06
KNLQTVNVDEN	NKLYTLVTYVPVTTFKNLQTVNVDEN____	VTTFKNLQTVNVDEN_______________	F	K	N	E	N	-	0	0	3	1	0	1	1	0	0	0	1	1	0	0	0	0	1	0	0	2	0	0	11	1	1272.63	G3HHK3;G3H7J9;G3H0Z6;G3HMM5	G3HHK3	115	125			yes	no	2	5.1616e-78	205.09	By MS/MS	By MS/MS	By MS/MS	By matching
KNMQDMVEDY	VDQLKSDQSRLDSELKNMQDMVEDYRNKYE	LDSELKNMQDMVEDYRNKYEDEINKRTNAE	L	K	N	D	Y	R	0	0	1	2	0	1	1	0	0	0	0	1	2	0	0	0	0	0	1	1	0	0	10	2	1271.52	CON__P04264;G3IKI6	CON__P04264	257	266			yes	no	2	8.0928e-74	199.02	By MS/MS	By MS/MS	By MS/MS		By MS/MS
KNMVPQQAL	SYYQEAKSSKIMDSFKNMVPQQALVIREGE	KIMDSFKNMVPQQALVIREGEKMQINAEEV	F	K	N	A	L	V	1	0	1	0	0	2	0	0	0	0	1	1	1	0	1	0	0	0	0	1	0	0	9	1	1027.55	G3H7Y5;G3I0M9	G3H7Y5	181	189			yes	no	2	3.7054e-10	145.04		By MS/MS	By MS/MS
KNNRPSEGPL	YNLIQQCTAFLLDALKNNRPSEGPLQTRLL	LLDALKNNRPSEGPLQTRLLEMNLMHAPQV	L	K	N	P	L	Q	0	1	2	0	0	0	1	1	0	0	1	1	0	0	2	1	0	0	0	0	0	0	10	0	1110.58	G3HJ89	G3HJ89	571	580			yes	yes	2	0.0029804	140.14					By MS/MS
KNSQGEEVAQRST	NQNSWGTGEDVKVILKNSQGEEVAQRSTVF	ILKNSQGEEVAQRSTVFKTTIPEEEEEEEE	L	K	N	S	T	V	1	1	1	0	0	2	2	1	0	0	0	1	0	0	0	2	1	0	0	1	0	0	13	0	1432.69	G3H1B3	G3H1B3	428	440			yes	yes	3	0.010211	104.59
KPGSDTIKPDVQ	FQFTDKHGEVCPAGWKPGSDTIKPDVQKSK	AGWKPGSDTIKPDVQKSKEYFSKQK_____	W	K	P	V	Q	K	0	0	0	2	0	1	0	1	0	1	0	2	0	0	2	1	1	0	0	1	0	0	12	0	1283.67	G3GYP9	G3GYP9	178	189			yes	yes	2	0.052394	79.693
KPLLSAEEAAKQ	ALSKVHFTAERSAYYKPLLSAEEAAKQRKE	AYYKPLLSAEEAAKQRKEKVWAHYEEQPVE	Y	K	P	K	Q	R	3	0	0	0	0	1	2	0	0	0	2	2	0	0	1	1	0	0	0	0	0	0	12	2	1283.71	G3GZ85	G3GZ85	617	628			yes	yes	3	0.0258	56.938
KQPVSTVKEEGQNTPTPA	EVTEINDSKDDEVIFKQPVSTVKEEGQNTP	VSTVKEEGQNTPTPARSGKKRARKRKRDQ_	F	K	Q	P	A	R	1	0	1	0	0	2	2	1	0	0	0	2	0	0	3	1	3	0	0	2	0	0	18	0	1909.97	G3H134	G3H134	290	307			yes	yes	2	1.2892e-05	132.97		By MS/MS
KQQQQIGDQTSVQ	VQSLKAWFENQEKKLKQQQQIGDQTSVQNA	KLKQQQQIGDQTSVQNALKDCQELEDLIKA	L	K	Q	V	Q	N	0	0	0	1	0	6	0	1	0	1	0	1	0	0	0	1	1	0	0	1	0	0	13	0	1486.74	G3GU22	G3GU22	187	199			yes	yes	2	5.3473e-12	162.38		By MS/MS
KQTKGVGASGSF	QIKLSIKRLVTTGVLKQTKGVGASGSFRLA	GVLKQTKGVGASGSFRLAKGDEPKRSVAFK	L	K	Q	S	F	R	1	0	0	0	0	1	0	3	0	0	0	2	0	1	0	2	1	0	0	1	0	0	12	0	1165.61	G3I501	G3I501	82	93			yes	yes	2	1.0985e-39	184.9		By MS/MS	By MS/MS		By MS/MS
KQVHPDTGIS	RSRKESYSVYVYKVLKQVHPDTGISSKAMG	VYKVLKQVHPDTGISSKAMGIMNSFVNDIF	L	K	Q	I	S	S	0	0	0	1	0	1	0	1	1	1	0	1	0	0	1	1	1	0	0	1	0	0	10	0	1080.56	G3H2T4;G3HDU3;G3H2U0;G3HDV4;G3IB92;G3HDT7;G3HDT0;G3HJY9;G3HHM2;G3INX0;G3HPV1	G3IB92	47	56			no	no	2	0.0066779	105.94
KQVHPDTGISSK	RSRKESYSVYVYKVLKQVHPDTGISSKAMG	KVLKQVHPDTGISSKAMGIMNSFVNDIFER	L	K	Q	S	K	A	0	0	0	1	0	1	0	1	1	1	0	2	0	0	1	2	1	0	0	1	0	0	12	0	1295.68	G3H2T4;G3HDU3;G3H2U0;G3HDV4;G3IB92;G3HDT7;G3HDT0;G3HJY9;G3HHM2;G3INX0;G3HPV1	G3IB92	47	58			no	no	2	1.797e-10	176.8		By MS/MS
KQVHPDTGISSKAM	RSRKESYSVYVYKVLKQVHPDTGISSKAMG	LKQVHPDTGISSKAMGIMNSFVNDIFERIA	L	K	Q	A	M	G	1	0	0	1	0	1	0	1	1	1	0	2	1	0	1	2	1	0	0	1	0	0	14	0	1497.76	G3H2T4;G3HDU3;G3H2U0;G3HDV4;G3IB92;G3HDT7;G3HDT0;G3HJY9;G3HHM2;G3INX0;G3HPV1	G3IB92	47	60			no	no	2;3	2.4376e-31	186.76	By MS/MS	By MS/MS	By MS/MS		By MS/MS
KRTQPTFGF	EIKESPLHGTQNTINKRTQPTFGFTVNWKF	TQNTINKRTQPTFGFTVNWKFSESTTVFTG	N	K	R	G	F	T	0	1	0	0	0	1	0	1	0	0	0	1	0	2	1	0	2	0	0	0	0	0	9	1	1080.57	P02701	P02701	82	90			yes	yes	2	0.037544	103.74
KSDQSRLDSEL	FESFINNLRRRVDQLKSDQSRLDSELKNMQ	VDQLKSDQSRLDSELKNMQDMVEDYRNKYE	L	K	S	E	L	K	0	1	0	2	0	1	1	0	0	0	2	1	0	0	0	3	0	0	0	0	0	0	11	1	1276.63	CON__P04264	CON__P04264	246	256			no	no	2	0.0037241	119.22		By matching	By MS/MS
KSEADAEKNLEE	VSQDGKSKGIAYIEFKSEADAEKNLEEKQG	IEFKSEADAEKNLEEKQGAEIDGRSVSLYY	F	K	S	E	E	K	2	0	1	1	0	0	4	0	0	0	1	2	0	0	0	1	0	0	0	0	0	0	12	1	1361.63	G3IF80	G3IF80	428	439			yes	yes	2	0.020587	107.09		By MS/MS	By MS/MS
KSEETKGQDIF	PVARFLKYTHTKQAFKSEETKGQDIFQRSI	KQAFKSEETKGQDIFQRSILGHILPEAMVC	F	K	S	I	F	Q	0	0	0	1	0	1	2	1	0	1	0	2	0	1	0	1	1	0	0	0	0	0	11	0	1280.62	G3GZH6	G3GZH6	1153	1163			yes	yes	2	0.027582	86.189		By MS/MS
KSGDAAIVDMVPGKPM	DRRSGKKLEDGPKFLKSGDAAIVDMVPGKP	SGDAAIVDMVPGKPMCVESFSDYPPLGRFA	L	K	S	P	M	C	2	0	0	2	0	0	0	2	0	1	0	2	2	0	2	1	0	0	0	2	0	0	16	1	1614.81	G3HH39;G3IHP6	G3HH39	363	378			yes	no	2	0.0028187	138.31
KSGNSDVYENEIPGGQY	GARGLYAAFDCTATMKSGNSDVYENEIPGG	GNSDVYENEIPGGQYTNLHFQAHSMGLGSK	M	K	S	Q	Y	T	0	0	2	1	0	1	2	3	0	1	0	1	0	0	1	2	0	0	2	1	0	0	17	1	1855.82	G3I4L6	G3I4L6	855	871			yes	yes	2	7.9867e-15	142.08			By MS/MS
KSLEDTKNRY	EIELQSQLSKKAALEKSLEDTKNRYCGQLQ	KAALEKSLEDTKNRYCGQLQMIQEQISNLE	E	K	S	R	Y	C	0	1	1	1	0	0	1	0	0	0	1	2	0	0	0	1	1	0	1	0	0	0	10	1	1252.64	CON__P35527	CON__P35527	396	405			yes	yes	3	0.024471	77.379			By MS/MS
KSQQNDEEPVATSQL	VDYCLHVLKSLLEYWKSQQNDEEPVATSQL	KSQQNDEEPVATSQLLKPHTTSSPPDMSPF	W	K	S	Q	L	L	1	0	1	1	0	3	2	0	0	0	1	1	0	0	1	2	1	0	0	1	0	0	15	0	1672.79	G3I905	G3I905	1614	1628			yes	yes	2	0.037916	66.267		By MS/MS
KSSVNGVASKSKF	RVLGDLCSEGGCTYLKSSVNGVASKSKFII	YLKSSVNGVASKSKFIILDNTIYLFSMEGS	L	K	S	K	F	I	1	0	1	0	0	0	0	1	0	0	0	3	0	1	0	4	0	0	0	2	0	0	13	0	1337.73	G3I7H8	G3I7H8	561	573			yes	yes	3	0.021239	64.675
KTAPLPPAGQATTF	EEEEEHPPKTTSKKLKTAPLPPAGQATTFQ	LKTAPLPPAGQATTFQMTLNGKPAPPPQSQ	L	K	T	T	F	Q	3	0	0	0	0	1	0	1	0	0	1	1	0	1	3	0	3	0	0	0	0	0	14	1	1398.75	G3I3B3	G3I3B3	159	172			yes	yes	2	0.018629	84.658
KTIDDLKNQIL	GNSHQGEPRDYSKYYKTIDDLKNQILNLTT	SKYYKTIDDLKNQILNLTTDNANILLQIDN	Y	K	T	I	L	N	0	0	1	2	0	1	0	0	0	2	2	2	0	0	0	0	1	0	0	0	0	0	11	1	1299.74	CON__P13645	CON__P13645	201	211			yes	yes	2	0.0051813	123.51		By MS/MS	By MS/MS
KTPKEAIEGTY	KEKLPRYYKNIGLGFKTPKEAIEGTYIDKK	GLGFKTPKEAIEGTYIDKKCPFTGNVSIRG	F	K	T	T	Y	I	1	0	0	0	0	0	2	1	0	1	0	2	0	0	1	0	2	0	1	0	0	0	11	0	1235.64	G3I004	G3I004	45	55			yes	yes	2	0.041609	88.177
KTSEQLDQPIAAC	DGRFSFWDKDARTKLKTSEQLDQPIAACCF	KLKTSEQLDQPIAACCFNHNGNIFAYASSY	L	K	T	A	C	C	2	0	0	1	1	2	1	0	0	1	1	1	0	0	1	1	1	0	0	0	0	0	13	1	1459.7	G3HBL0	G3HBL0	309	321			yes	yes	2	0.021517	77.379		By MS/MS	By matching
KTSNQEVPFDVPELW	VIPRERTLQLLAEILKTSNQEVPFDVPELW	KTSNQEVPFDVPELWFEDDSSSLSSSSPPA	L	K	T	L	W	F	0	0	1	1	0	1	2	0	0	0	1	1	0	1	2	1	1	1	0	2	0	0	15	2	1787.87	G3GV47	G3GV47	1000	1014			yes	yes	2	4.0738e-06	162.26		By MS/MS			By matching
KTVTAMDVVY	NVIRDAVTYTEHAKRKTVTAMDVVYALKRQ	EHAKRKTVTAMDVVYALKRQGRTLYGFGG_	R	K	T	V	Y	A	1	0	0	1	0	0	0	0	0	0	0	1	1	0	0	0	2	0	1	3	0	0	10	1	1125.57	G3HPV6;G3HDU7;G3HDT9;G3H2T6;G3HDS1;G3HPV7	G3HPV6	239	248			no	no	2	0.016808	88.819	By MS/MS				By MS/MS
KTVVNRDVPNE	ELINQQNLTEWVEILKTVVNRDVPNETLQV	VEILKTVVNRDVPNETLQVEEDDRPELPWW	L	K	T	N	E	T	0	1	2	1	0	0	1	0	0	0	0	1	0	0	1	0	1	0	0	3	0	0	11	0	1269.67	G3I7Z8	G3I7Z8	233	243			yes	yes	2	0.028975	90.108		By MS/MS
KVAEDTSSVL	ILTKLAAELNKFMLEKVAEDTSSVLRSPMP	KFMLEKVAEDTSSVLRSPMPGVVVAISVNP	E	K	V	V	L	R	1	0	0	1	0	0	1	0	0	0	1	1	0	0	0	2	1	0	0	2	0	0	10	0	1047.54	G3HGS2	G3HGS2	797	806			yes	yes	1;2	0.017733	91.318	By MS/MS	By MS/MS	By MS/MS		By MS/MS
KVDNDENEHQL	LDSGCELKADKDYHFKVDNDENEHQLSLRT	DYHFKVDNDENEHQLSLRTVSLGAGAKDEL	F	K	V	Q	L	S	0	0	2	2	0	1	2	0	1	0	1	1	0	0	0	0	0	0	0	1	0	0	11	0	1339.6	G3IBF1	G3IBF1	48	58			yes	yes	2	0.000519	143.5		By MS/MS	By MS/MS		By matching
KVEEIAAGK	MGARHRARAHSIHIMKVEEIAAGKCRRPAV	HSIHIMKVEEIAAGKCRRPAVKQFHDSKIK	M	K	V	G	K	C	2	0	0	0	0	0	2	1	0	1	0	2	0	0	0	0	0	0	0	1	0	0	9	0	943.534	G3H4C1	G3H4C1	36	44			yes	yes	2	0.037444	103.88			By matching
KVEEIAAGKC	MGARHRARAHSIHIMKVEEIAAGKCRRPAV	SIHIMKVEEIAAGKCRRPAVKQFHDSKIKF	M	K	V	K	C	R	2	0	0	0	1	0	2	1	0	1	0	2	0	0	0	0	0	0	0	1	0	0	10	0	1103.56	G3H4C1	G3H4C1	36	45			yes	yes	2	0.0031986	118.4		By MS/MS	By MS/MS		By MS/MS
KVETSDEEIKDL	GSKPSAREDESIRPFKVETSDEEIKDLHHR	RPFKVETSDEEIKDLHHRIDGFRASPPLEG	F	K	V	D	L	H	0	0	0	2	0	0	3	0	0	1	1	2	0	0	0	1	1	0	0	1	0	0	12	0	1404.7	G3I0X5	G3I0X5	52	63			yes	yes	2;3	0.023253	91.961		By MS/MS	By matching
KVGENADSQIKL	GSSRQSIQKYIKSHYKVGENADSQIKLSIK	SHYKVGENADSQIKLSIKRLVTTGVLKQTK	Y	K	V	K	L	S	1	0	1	1	0	1	1	1	0	1	1	2	0	0	0	1	0	0	0	1	0	0	12	0	1300.7	G3I501	G3I501	59	70			yes	yes	2;3	0.0032593	150.46		By MS/MS			By MS/MS
KVILSPEGSF	EHTEKNDISRKNKQEKVILSPEGSFIATQY	KNKQEKVILSPEGSFIATQYSLRPRREEVT	E	K	V	S	F	I	0	0	0	0	0	0	1	1	0	1	1	1	0	1	1	2	0	0	0	1	0	0	10	1	1075.59	G3GRA0	G3GRA0	155	164			yes	yes	2	0.0029646	101.64		By MS/MS			By MS/MS
KVNQIGSVTE	IAKAVSEKSCNCLLLKVNQIGSVTESLQAC	NCLLLKVNQIGSVTESLQACKLAQSNGWGV	L	K	V	T	E	S	0	0	1	0	0	1	1	1	0	1	0	1	0	0	0	1	1	0	0	2	0	0	10	0	1073.57	G3IAQ0;G3GUQ0;G3GYC7	G3IAQ0	343	352			yes	no	2	0.028695	87.181
KVPPAINQF	YIRLQRQRAILYKRLKVPPAINQFTQALDR	ILYKRLKVPPAINQFTQALDRQTATQLLKL	L	K	V	Q	F	T	1	0	1	0	0	1	0	0	0	1	0	1	0	1	2	0	0	0	0	1	0	0	9	0	1012.57	G3HYK9;G3I4R0;G3I0F9;G3I9S3;G3HMP4;G3HL76;G3H7D6;G3HTQ7;G3I3I5;G3H7V4;G3GUI2;G3GSB7;G3HVW8;G3HTS2;G3HT02	G3HYK9	38	46			yes	no	2	0.034217	116.3
KVQAERPDTM	LNRIDTGWLDRLIAEKVQAERPDTMLGVVC	RLIAEKVQAERPDTMLGVVCGALHVADVSL	E	K	V	T	M	L	1	1	0	1	0	1	1	0	0	0	0	1	1	0	1	0	1	0	0	1	0	0	10	0	1173.58	G3IC10	G3IC10	194	203			yes	yes	2	0.0058229	107.21		By MS/MS
KVQYPQSQAC	IQRVKDDIESLHDKFKVQYPQSQACKMSHV	LHDKFKVQYPQSQACKMSHVRDLPPVSGSI	F	K	V	A	C	K	1	0	0	0	1	3	0	0	0	0	0	1	0	0	1	1	0	0	1	1	0	0	10	1	1207.57	G3H352	G3H352	541	550			yes	yes	2	0.035261	80.455
KVVEEAPSIF	LWLNERECSIQRRNQKVVEEAPSIFLDHET	QRRNQKVVEEAPSIFLDHETRRAMGEQAVA	Q	K	V	I	F	L	1	0	0	0	0	0	2	0	0	1	0	1	0	1	1	1	0	0	0	2	0	0	10	0	1117.6	G3HGS2	G3HGS2	442	451			yes	yes	2	0.0047217	105.57
KYADIVTTTTH	HISGLVAAKVIPSPFKYADIVTTTTHKTLR	PSPFKYADIVTTTTHKTLRGARSGLIFYRK	F	K	Y	T	H	K	1	0	0	1	0	0	0	0	1	1	0	1	0	0	0	0	4	0	1	1	0	0	11	1	1248.63	G3HW36	G3HW36	269	279			yes	yes	2	0.0019901	142.43					By matching
KYSGPEDDAAISL	AKEYFADMKRHRIQFKYSGPEDDAAISLAF	QFKYSGPEDDAAISLAFSKKQVDDRKEWLT	F	K	Y	S	L	A	2	0	0	2	0	0	1	1	0	1	1	1	0	0	1	2	0	0	1	0	0	0	13	1	1364.65	G3I5N5	G3I5N5	638	650			yes	yes	2	0.0064937	96.342					By matching
LAASASAEF	MLGEENTYLWRTSLYLAASASAEFFADIAL	WRTSLYLAASASAEFFADIALAPMEATKVR	Y	L	A	E	F	F	4	0	0	0	0	0	1	0	0	0	1	0	0	1	0	2	0	0	0	0	0	0	9	1	865.418	G3I2N1	G3I2N1	35	43			yes	yes	1	0.032841	110.63
LAGGVAAAISKT	______________________________	KDFLAGGVAAAISKTAVAPIERVKLLLQVQ	F	L	A	K	T	A	4	0	0	0	0	0	0	2	0	1	1	1	0	0	0	1	1	0	0	1	0	0	12	1	1057.61	G3HEJ8	G3HEJ8	13	24			yes	yes	2	0.021027	112.36		By MS/MS
LAGGVAAAISKTA	______________________________	DFLAGGVAAAISKTAVAPIERVKLLLQVQH	F	L	A	T	A	V	5	0	0	0	0	0	0	2	0	1	1	1	0	0	0	1	1	0	0	1	0	0	13	1	1128.65	G3HEJ8	G3HEJ8	13	25			yes	yes	2	0.00652	125.75
LAGTVDTQFIDENPELF	TNIPFLQNVLNNQQFLAGTVDTQFIDENPE	GTVDTQFIDENPELFQLRPAQNRAQKLLHY	F	L	A	L	F	Q	1	0	1	2	0	1	2	1	0	1	2	0	0	2	1	0	2	0	0	1	0	0	17	3	1907.92	G3I4L6	G3I4L6	472	488			yes	yes	2	1.4633e-77	218.18		By MS/MS		By matching	By MS/MS
LAQEDGPVVIGSTSAPGQGGIL	LKAGYFNFTSATITYLAQEDGPVVIGSTSA	VVIGSTSAPGQGGILAQREFDRRFSPHFLD	Y	L	A	I	L	A	2	0	0	1	0	2	1	5	0	2	2	0	0	0	2	2	1	0	0	2	0	0	22	1	2065.07	G3HGA2	G3HGA2	113	134			yes	yes	2	0.0092511	107.69		By MS/MS
LAQQAAKSTAPTSSQSV	VVLFQKPKTKRYKHWLAQQAAKSTAPTSSQ	QQAAKSTAPTSSQSV_______________	W	L	A	S	V	-	4	0	0	0	0	3	0	0	0	0	1	1	0	0	1	4	2	0	0	1	0	0	17	1	1673.86	G3IDQ5	G3IDQ5	568	584			yes	yes	2	0.0087802	101.39
LASQKTESEPGETEAS	TNAERLRRKRAREVLLASQKTESEPGETEA	ASQKTESEPGETEAS_______________	L	L	A	A	S	-	2	0	0	0	0	1	4	1	0	0	1	1	0	0	1	3	2	0	0	0	0	0	16	1	1662.76	G3I2P7	G3I2P7	34	49			yes	yes	2	4.73e-06	194.39
LASVVDPRVA	PFSQSGNPVMSTVAFLASVVDPRVASAAAK	STVAFLASVVDPRVASAAAKSALEEFSRMK	F	L	A	V	A	S	2	1	0	1	0	0	0	0	0	0	1	0	0	0	1	1	0	0	0	3	0	0	10	1	1025.59	G3HRQ3;G3HKQ9	G3HRQ3	595	604			yes	no	2	0.0083266	103.56
LATGGDITRN	LVMKLLSGDFGVSAFLATGGDITRNKVRKT	GVSAFLATGGDITRNKVRKTFVGTPCWMAP	F	L	A	R	N	K	1	1	1	1	0	0	0	2	0	1	1	0	0	0	0	0	2	0	0	0	0	0	10	1	1016.53	G3HQV2	G3HQV2	93	102			yes	yes	2	1.4114e-05	135.71		By MS/MS	By MS/MS		By MS/MS
LATVEQRQENETE	QIELVKAAFGCSGTWLATVEQRQENETELE	TWLATVEQRQENETELELQMKLWTYSKKTQ	W	L	A	T	E	L	1	1	1	0	0	2	4	0	0	0	1	0	0	0	0	0	2	0	0	1	0	0	13	1	1545.73	G3IK36	G3IK36	62	74			yes	yes	2	2.6267e-18	154.24
LATVEQRQENETEL	QIELVKAAFGCSGTWLATVEQRQENETELE	WLATVEQRQENETELELQMKLWTYSKKTQG	W	L	A	E	L	E	1	1	1	0	0	2	4	0	0	0	2	0	0	0	0	0	2	0	0	1	0	0	14	1	1658.81	G3IK36	G3IK36	62	75			yes	yes	2	0.0025566	101.95
LDGLTAERTSQ	LEPIFQGYIDSLKRYLDGLTAERTSQNSEL	LKRYLDGLTAERTSQNSELNNMQDLVEDYK	Y	L	D	S	Q	N	1	1	0	1	0	1	1	1	0	0	2	0	0	0	0	1	2	0	0	0	0	0	11	2	1189.59	CON__P35908;CON__P35908v2	CON__P35908	246	256			no	no	2	0.031194	83.397			By MS/MS
LDGLTAERTSQNSE	LEPIFQGYIDSLKRYLDGLTAERTSQNSEL	YLDGLTAERTSQNSELNNMQDLVEDYKKKY	Y	L	D	S	E	L	1	1	1	1	0	1	2	1	0	0	2	0	0	0	0	2	2	0	0	0	0	0	14	2	1519.71	CON__P35908;CON__P35908v2	CON__P35908	246	259			no	no	2	0.0040487	108.7			By MS/MS
LDGLTAERTSQNSEL	LEPIFQGYIDSLKRYLDGLTAERTSQNSEL	LDGLTAERTSQNSELNNMQDLVEDYKKKYE	Y	L	D	E	L	N	1	1	1	1	0	1	2	1	0	0	3	0	0	0	0	2	2	0	0	0	0	0	15	2	1632.8	CON__P35908;CON__P35908v2	CON__P35908	246	260			no	no	2	0.024836	89.403			By MS/MS
LDGLTAERTSQNSELN	LEPIFQGYIDSLKRYLDGLTAERTSQNSEL	DGLTAERTSQNSELNNMQDLVEDYKKKYED	Y	L	D	L	N	N	1	1	2	1	0	1	2	1	0	0	3	0	0	0	0	2	2	0	0	0	0	0	16	3	1746.84	CON__P35908;CON__P35908v2	CON__P35908	246	261			no	no	2	1.5143e-07	105.17			By MS/MS
LDIDNTRM	KDQIVDLTVGNNKTLLDIDNTRMTLDDFRI	VGNNKTLLDIDNTRMTLDDFRIKFEMEQNL	L	L	D	R	M	T	0	1	1	2	0	0	0	0	0	1	1	0	1	0	0	0	1	0	0	0	0	0	8	1	976.465	CON__P35527	CON__P35527	227	234			yes	yes	2	0.026513	119.41			By MS/MS
LDIDNTRMTLDDF	KDQIVDLTVGNNKTLLDIDNTRMTLDDFRI	TLLDIDNTRMTLDDFRIKFEMEQNLRQGVD	L	L	D	D	F	R	0	1	1	4	0	0	0	0	0	1	2	0	1	1	0	0	2	0	0	0	0	0	13	3	1567.72	CON__P35527	CON__P35527	227	239			yes	yes	2	4.0291e-12	162.68			By MS/MS
LDKVQALEE	EKSTMQELNSRLASYLDKVQALEEANNDLE	SRLASYLDKVQALEEANNDLENKIQDWYDK	Y	L	D	E	E	A	1	0	0	1	0	1	2	0	0	0	2	1	0	0	0	0	0	0	0	1	0	0	9	2	1043.55	CON__P35527	CON__P35527	168	176			yes	yes	2	0.00013187	140.14	By MS/MS
LDKVQALEEANNDLE	EKSTMQELNSRLASYLDKVQALEEANNDLE	LDKVQALEEANNDLENKIQDWYDKKGPAAI	Y	L	D	L	E	N	2	0	2	2	0	1	3	0	0	0	3	1	0	0	0	0	0	0	0	1	0	0	15	3	1699.83	CON__P35527	CON__P35527	168	182			yes	yes	2	9.0356e-13	170	By MS/MS	By MS/MS	By MS/MS		By MS/MS
LDKVRALEESNY	EKVTMQNLNDRLASYLDKVRALEESNYELE	ASYLDKVRALEESNYELEGKIKEWYEKHGN	Y	L	D	N	Y	E	1	1	1	1	0	0	2	0	0	0	2	1	0	0	0	1	0	0	1	1	0	0	12	2	1435.73	CON__P13645	CON__P13645	161	172			yes	yes	2	8.2198e-08	147.91		By MS/MS	By MS/MS
LDLAGRDLTDY	VPIYEGYALPHAILRLDLAGRDLTDYLMKI	AILRLDLAGRDLTDYLMKILTERGYSFTTT	R	L	D	D	Y	L	1	1	0	3	0	0	0	1	0	0	3	0	0	0	0	0	1	0	1	0	0	0	11	3	1250.61	G3GVD0;G3HQY2;G3I6E6;G3H5Q0;G3I4A0;G3GX66;G3ID82;G3ID81	G3GVD0	178	188			yes	no	2	0.02861	85.355
LDNSQVKPL	ARCGLALALNKLSQYLDNSQVKPLFQFFVP	NKLSQYLDNSQVKPLFQFFVPDALNDRNPD	Y	L	D	P	L	F	0	0	1	1	0	1	0	0	0	0	2	1	0	0	1	1	0	0	0	1	0	0	9	1	1012.56	G3GU75	G3GU75	1252	1260			yes	yes	2	8.87e-24	169.12		By MS/MS	By MS/MS		By MS/MS
LDPSSQEPVTY	TNRALLSPRDDARVYLDPSSQEPVTYSQLQ	ARVYLDPSSQEPVTYSQLQQRCHSDQLTGL	Y	L	D	T	Y	S	0	0	0	1	0	1	1	0	0	0	1	0	0	0	2	2	1	0	1	1	0	0	11	1	1234.57	G3HWJ3	G3HWJ3	707	717			yes	yes	2	0.0082305	93.143	By MS/MS			By matching	By MS/MS
LDSTGSRLDY	GLNEAGDDLEAIAKFLDSTGSRLDYRRYAD	AIAKFLDSTGSRLDYRRYADTLFDILVAGS	F	L	D	D	Y	R	0	1	0	2	0	0	0	1	0	0	2	0	0	0	0	2	1	0	1	0	0	0	10	2	1125.53	G3HXA2	G3HXA2	45	54			yes	yes	2	0.0097668	96.331
LDTYPNDETTERVFPY	PVFGSKDNFHGLAIFLDTYPNDETTERVFP	DTYPNDETTERVFPYISVMVNNGSLSYDHS	F	L	D	P	Y	I	0	1	1	2	0	0	2	0	0	0	1	0	0	1	2	0	3	0	2	1	0	0	16	3	1958.89	G3H177	G3H177	161	176			yes	yes	2	0.000995	90.653		By MS/MS
LEAHEEQNVDSY	PAFSDSRECKLVKKLLEAHEEQNVDSYTES	KKLLEAHEEQNVDSYTESVKEYDSISRLDQ	L	L	E	S	Y	T	1	0	1	1	0	1	3	0	1	0	1	0	0	0	0	1	0	0	1	1	0	0	12	1	1432.61	G3I0Z2	G3I0Z2	56	67			yes	yes	2	0.0053556	90.15
LEARIHEGCEEPATH	AEVEKRNRLKLLLPWLEARIHEGCEEPATH	LEARIHEGCEEPATHNALAKIYIDSNNNPE	W	L	E	T	H	N	2	1	0	0	1	0	4	1	2	1	1	0	0	0	1	0	1	0	0	0	0	0	15	1	1747.79	G3HJ89	G3HJ89	862	876			yes	yes	3	2.367e-07	131.24					By MS/MS
LEASEEERQGGL	AFTPPEEPTLQPARWLEASEEERQGGLRLR	ARWLEASEEERQGGLRLRICHSKPVTQVTW	W	L	E	G	L	R	1	1	0	0	0	1	4	2	0	0	2	0	0	0	0	1	0	0	0	0	0	0	12	1	1316.62	G3HWM5	G3HWM5	502	513			yes	yes	2	6.9727e-05	134.59	By MS/MS	By MS/MS
LEDSKEKVTIY	VRTLLQGSGCLAGIYLEDSKEKVTIYEAMR	AGIYLEDSKEKVTIYEAMRRGLLTPSTATL	Y	L	E	I	Y	E	0	0	0	1	0	0	2	0	0	1	1	2	0	0	0	1	1	0	1	1	0	0	11	1	1323.69	G3HWJ3	G3HWJ3	887	897			yes	yes	2	0.0029178	132.01		By MS/MS
LEEDENEESGSIK	LAEEIKIGDYYLRLLLEEDENEESGSIKRS	LLLEEDENEESGSIKRSYEFFNELYHRFLL	L	L	E	I	K	R	0	0	1	1	0	0	5	1	0	1	1	1	0	0	0	2	0	0	0	0	0	0	13	1	1477.64	G3GZH6	G3GZH6	836	848			yes	yes	2	3.4389e-18	168.79		By MS/MS	By MS/MS		By matching
LEEDENEESGSIKR	LAEEIKIGDYYLRLLLEEDENEESGSIKRS	LLEEDENEESGSIKRSYEFFNELYHRFLLT	L	L	E	K	R	S	0	1	1	1	0	0	5	1	0	1	1	1	0	0	0	2	0	0	0	0	0	0	14	1	1633.74	G3GZH6	G3GZH6	836	849			yes	yes	2;3	0.00064884	112.13		By MS/MS			By MS/MS
LEEDENEESGSIKRSY	LAEEIKIGDYYLRLLLEEDENEESGSIKRS	EEDENEESGSIKRSYEFFNELYHRFLLTPK	L	L	E	S	Y	E	0	1	1	1	0	0	5	1	0	1	1	1	0	0	0	3	0	0	1	0	0	0	16	1	1883.84	G3GZH6	G3GZH6	836	851			yes	yes	3	0.012191	96.163		By MS/MS			By MS/MS
LEGEESRMSGE	TKLALDLEIATYRTLLEGEESRMSGECAPN	YRTLLEGEESRMSGECAPNVSVSVSTSHTT	L	L	E	G	E	C	0	1	0	0	0	0	4	2	0	0	1	0	1	0	0	2	0	0	0	0	0	0	11	2	1222.51	CON__P04264;G3IKI6;CON__Q7Z794	CON__P04264	486	496			no	no	2	0.0036951	128.27			By MS/MS		By MS/MS
LEGEESRMSGECAPN	TKLALDLEIATYRTLLEGEESRMSGECAPN	LEGEESRMSGECAPNVSVSVSTSHTTISGG	L	L	E	P	N	V	1	1	1	0	1	0	4	2	0	0	1	0	1	0	1	2	0	0	0	0	0	0	15	2	1664.68	CON__P04264	CON__P04264	486	500			yes	yes	2	6.0914e-06	129.34		By MS/MS	By MS/MS		By MS/MS
LEGEGSSGGGGRGGGSF	IKIRLENEIQTYRSLLEGEGSSGGGGRGGG	GEGSSGGGGRGGGSFGGGYGGGSSGGGSSG	L	L	E	S	F	G	0	1	0	0	0	0	2	9	0	0	1	0	0	1	0	3	0	0	0	0	0	0	17	1	1466.64	CON__P13645	CON__P13645	453	469			yes	yes	2	0.00026885	147.71		By MS/MS	By MS/MS		By MS/MS
LEGEGSSGGGGRGGGSFGGGY	IKIRLENEIQTYRSLLEGEGSSGGGGRGGG	SGGGGRGGGSFGGGYGGGSSGGGSSGGGYG	L	L	E	G	Y	G	0	1	0	0	0	0	2	12	0	0	1	0	0	1	0	3	0	0	1	0	0	0	21	2	1800.77	CON__P13645	CON__P13645	453	473			yes	yes	2	5.1286e-07	144.27			By MS/MS		By MS/MS
LEKEIETY	CQNQEYSLLLSIKMRLEKEIETYHNLLEGG	LLSIKMRLEKEIETYHNLLEGGQEDFESSG	R	L	E	T	Y	H	0	0	0	0	0	0	3	0	0	1	1	1	0	0	0	0	1	0	1	0	0	0	8	1	1023.51	CON__P35527;G3I8F8	CON__P35527	447	454			no	no	2	1.8314e-05	144.38	By MS/MS	By MS/MS			By MS/MS
LENRAPENTM	LASDLLEWIRRTIPWLENRAPENTMQAMQQ	RTIPWLENRAPENTMQAMQQKLEDFRDYRR	W	L	E	T	M	Q	1	1	2	0	0	0	2	0	0	0	1	0	1	0	1	0	1	0	0	0	0	0	10	1	1173.54	G3H1K9	G3H1K9	297	306			yes	yes	2	3.2865e-09	151.22		By MS/MS	By MS/MS		By MS/MS
LENVIRDAVT	SGLIYEETRGVLKVFLENVIRDAVTYTEHA	VLKVFLENVIRDAVTYTEHAKRKTVTAMDV	F	L	E	V	T	Y	1	1	1	1	0	0	1	0	0	1	1	0	0	0	0	0	1	0	0	2	0	0	10	1	1128.61	G3HPV6;G3HDU7;G3HDT9;G3H2T6;G3HDS1;G3HPV7	G3HPV6	222	231			no	no	2	0.02593	97.456					By MS/MS
LENVIRDAVTY	SGLIYEETRGVLKVFLENVIRDAVTYTEHA	LKVFLENVIRDAVTYTEHAKRKTVTAMDVV	F	L	E	T	Y	T	1	1	1	1	0	0	1	0	0	1	1	0	0	0	0	0	1	0	1	2	0	0	11	1	1291.68	G3HPV6;G3HDU7;G3HDT9;G3H2T6;G3HDS1;G3HPV7	G3HPV6	222	232			no	no	2	0.00043815	143.89	By MS/MS	By MS/MS	By MS/MS		By MS/MS
LENYEPEKF	RSILGHILPEAMVCYLENYEPEKFSEIFLG	EAMVCYLENYEPEKFSEIFLGEFDTPEAIW	Y	L	E	K	F	S	0	0	1	0	0	0	3	0	0	0	1	1	0	1	1	0	0	0	1	0	0	0	9	2	1167.54	G3GZH6	G3GZH6	1180	1188			yes	yes	2	0.0082763	105.57		By MS/MS	By MS/MS
LEPGKECVQPATK	VILMDETLKFVARNYLEPGKECVQPATKSC	NYLEPGKECVQPATKSCSLSACTDGISWPF	Y	L	E	T	K	S	1	0	0	0	1	1	2	1	0	0	1	2	0	0	2	0	1	0	0	1	0	0	13	1	1455.74	G3H239	G3H239	855	867			yes	yes	2	0.0076044	112.15		By MS/MS	By matching		By MS/MS
LEQQNKLL	SLNSRFAAFIDKVRFLEQQNKLLETKLQFY	FIDKVRFLEQQNKLLETKLQFYQNRECCQS	F	L	E	L	L	E	0	0	1	0	0	2	1	0	0	0	3	1	0	0	0	0	0	0	0	0	0	0	8	2	984.56	CON__Q6NT21;CON__P78385;CON__Q14533;CON__O43790;G3IIF2;CON__Q61726;CON__P78386	CON__Q6NT21	132	139			no	no	2	8.4931e-10	149.4	By MS/MS
LEQQNKVL	TLNNKFASFIDKVRFLEQQNKVLDTKWTLL	FIDKVRFLEQQNKVLDTKWTLLQEQGTKTV	F	L	E	V	L	D	0	0	1	0	0	2	1	0	0	0	2	1	0	0	0	0	0	0	0	1	0	0	8	1	970.545	CON__P13647;CON__Q5XKE5;G3IIF5;CON__P07744;CON__P19013;CON__Q9H552;G3GV01;CON__P02538;CON__P48668;CON__P04259;CON__O95678;CON__Q01546;G3IBN9	CON__P13647	189	196			no	no	2	1.0452e-10	157.21	By MS/MS				By MS/MS
LEQQNQVLQTKW	SLNNQFASFIDKVRFLEQQNQVLQTKWELL	VRFLEQQNQVLQTKWELLQQVDTSTRTHNL	F	L	E	K	W	E	0	0	1	0	0	4	1	0	0	0	2	1	0	0	0	0	1	1	0	1	0	0	12	2	1513.79	CON__P04264;G3IKI6;CON__Q7Z794;CON__Q6IFZ6;CON__P35908;CON__P35908v2;G3IBP3	CON__P04264	201	212			no	no	2	6.2771e-17	168.3					By MS/MS
LESEDEVKL	IYTREGRPSGEAFVELESEDEVKLALKKDR	GEAFVELESEDEVKLALKKDRETMGHRYVE	E	L	E	K	L	A	0	0	0	1	0	0	3	0	0	0	2	1	0	0	0	1	0	0	0	1	0	0	9	1	1060.53	G3HP71;G3H605	G3HP71	34	42			yes	no	2	0.04171	91.853
LESHQDADIEDF	DKETMEKAVEEKIEWLESHQDADIEDFKAK	IEWLESHQDADIEDFKAKKKELEEIVQPII	W	L	E	D	F	K	1	0	0	3	0	1	2	0	1	1	1	0	0	1	0	1	0	0	0	0	0	0	12	1	1417.6	G3I8R9	G3I8R9	605	616			yes	yes	2	0.022861	90.108
LESVAILPQLF	YSYTPTEVLWTFSIYLESVAILPQLFMISK	FSIYLESVAILPQLFMISKTGEAETITTHY	Y	L	E	L	F	M	1	0	0	0	0	1	1	0	0	1	3	0	0	1	1	1	0	0	0	1	0	0	11	3	1228.71	G3IJD0;G3GVB8	G3IJD0	50	60			yes	no	2	0.0030018	117.4		By MS/MS	By MS/MS
LGAAKVEVGTEVTDY	DLTAIPCANHKMHLYLGAAKVEVGTEVTDY	LGAAKVEVGTEVTDYRFFVRAIIRHSDLVT	Y	L	G	D	Y	R	2	0	0	1	0	0	2	2	0	0	1	1	0	0	0	0	2	0	1	3	0	0	15	1	1550.78	G3H9D1	G3H9D1	687	701			yes	yes	2	0.0034244	90.05		By MS/MS
LGAASGTTVSH	GVDQIHIKPGAKVLYLGAASGTTVSHVSDI	KVLYLGAASGTTVSHVSDIVGPDGLVYAVE	Y	L	G	S	H	V	2	0	0	0	0	0	0	2	1	0	1	0	0	0	0	2	2	0	0	1	0	0	11	1	999.499	G3HNP4	G3HNP4	80	90			yes	yes	2	0.0079892	107.66		By MS/MS	By MS/MS
LGAASGTTVSHVS	GVDQIHIKPGAKVLYLGAASGTTVSHVSDI	LYLGAASGTTVSHVSDIVGPDGLVYAVEFS	Y	L	G	V	S	D	2	0	0	0	0	0	0	2	1	0	1	0	0	0	0	3	2	0	0	2	0	0	13	1	1185.6	G3HNP4	G3HNP4	80	92			yes	yes	2	0.052045	68.224
LGASSENAGTL	QKLAEAGARCDFALFLGASSENAGTLGAVA	FALFLGASSENAGTLGAVAASAAGLKLYLN	F	L	G	T	L	G	2	0	1	0	0	0	1	2	0	0	2	0	0	0	0	2	1	0	0	0	0	0	11	1	1018.49	G3GXT2	G3GXT2	1535	1545			yes	yes	2	0.019541	93.429
LGDLIKVTPS	KFKEVKKAYVEANQMLGDLIKVTPSSKIVG	EANQMLGDLIKVTPSSKIVGDLAQFMVQNG	M	L	G	P	S	S	0	0	0	1	0	0	0	1	0	1	2	1	0	0	1	1	1	0	0	1	0	0	10	2	1041.61	G3I4L6	G3I4L6	901	910			yes	yes	2	0.0026537	107.15					By MS/MS
LGEFDTPEAIW	CYLENYEPEKFSEIFLGEFDTPEAIWSSEM	SEIFLGEFDTPEAIWSSEMRRLMIEKIAAH	F	L	G	I	W	S	1	0	0	1	0	0	2	1	0	1	1	0	0	1	1	0	1	1	0	0	0	0	11	2	1276.6	G3GZH6	G3GZH6	1193	1203			yes	yes	2	0.0063266	111.01					By MS/MS
LGGEDFDQALL	QKGVFEVKSTNGDTFLGGEDFDQALLRHIV	GDTFLGGEDFDQALLRHIVKEFKRETGVDL	F	L	G	L	L	R	1	0	0	2	0	1	1	2	0	0	3	0	0	1	0	0	0	0	0	0	0	0	11	3	1176.57	G3HEZ0	G3HEZ0	234	244			yes	yes	2	0.012449	85.064
LGGNDITPV	SGPQPTSQANDLLDLLGGNDITPVIPTVPT	NDLLDLLGGNDITPVIPTVPTSKPASAGGE	L	L	G	P	V	I	0	0	1	1	0	0	0	2	0	1	1	0	0	0	1	0	1	0	0	1	0	0	9	1	884.46	G3HAG8	G3HAG8	632	640			yes	yes	1	0.016166	101.28			By MS/MS
LGLLPGAGGTQ	ATKDRKTVLGVPEVLLGLLPGAGGTQRLPK	PEVLLGLLPGAGGTQRLPKMVGVPAAFDMM	L	L	G	T	Q	R	1	0	0	0	0	1	0	4	0	0	3	0	0	0	1	0	1	0	0	0	0	0	11	3	982.545	G3GXQ3	G3GXQ3	176	186			yes	yes	2	0.043703	67.169
LGMEAAGNAGGVVE	VFRIFDSLNYLPNMLLGMEAAGNAGGVVEA	LLGMEAAGNAGGVVEAAISYTGDVADPSRT	L	L	G	V	E	A	3	0	1	0	0	0	2	4	0	0	1	0	1	0	0	0	0	0	0	2	0	0	14	2	1273.6	G3I4L6	G3I4L6	688	701			yes	yes	2	3.5816e-07	125.75			By MS/MS		By MS/MS
LGNDDIGNLDGQVPDPDDLARY	CDALFSSPSSKDRSFLGNDDIGNLDGQVPD	NLDGQVPDPDDLARYDTGAIRAHNGSLQHL	F	L	G	R	Y	D	1	1	2	6	0	1	0	3	0	1	3	0	0	0	2	0	0	0	1	1	0	0	22	3	2371.09	G3HJ15	G3HJ15	375	396			yes	yes	2	2.1461e-25	149.3		By MS/MS
LGQTDDTRY	EKLRDKERRREIDLLLGQTDDTRYHVLVNL	REIDLLLGQTDDTRYHVLVNLGKKITDYGG	L	L	G	R	Y	H	0	1	0	2	0	1	0	1	0	0	1	0	0	0	0	0	2	0	1	0	0	0	9	1	1067.49	G3H037	G3H037	161	169			yes	yes	2	0.027491	120.15		By MS/MS	By MS/MS		By MS/MS
LGSEILGEWR	AYEKRFPTCPLIPVFLGSEILGEWRSADGA	LIPVFLGSEILGEWRSADGAVHTVERSCRL	F	L	G	W	R	S	0	1	0	0	0	0	2	2	0	1	2	0	0	0	0	1	0	1	0	0	0	0	10	3	1158.6	G3HY35	G3HY35	37	46			yes	yes	2	0.0046059	109.01			By MS/MS
LGTEPEPDIVGL	SKRFQLVDSRAQGRYLGTEPEPDIVGLDSG	GRYLGTEPEPDIVGLDSGHIRGSVNMPFMN	Y	L	G	G	L	D	0	0	0	1	0	0	2	2	0	1	2	0	0	0	2	0	1	0	0	1	0	0	12	1	1238.64	G3IHQ7	G3IHQ7	191	202			yes	yes	2	0.013779	85.212
LGVQDKLVQTPL	SIQMANAKFNYGFEYLGVQDKLVQTPLTDR	FEYLGVQDKLVQTPLTDRCYLTMTQALEAR	Y	L	G	P	L	T	0	0	0	1	0	2	0	1	0	0	3	1	0	0	1	0	1	0	0	2	0	0	12	2	1309.76	G3H352	G3H352	1800	1811			yes	yes	2	0.024656	96.143		By MS/MS
LHDEDHTVVASSSGSTF	PVVRTDAAKWELSIKLHDEDHTVVASSSGS	DEDHTVVASSSGSTFTVEVDGSKLNVTSTW	K	L	H	T	F	T	1	0	0	2	0	0	1	1	2	0	1	0	0	1	0	4	2	0	0	2	0	0	17	1	1787.8	G3HGS2	G3HGS2	709	725			yes	yes	2	4.5192e-39	244.16		By MS/MS			By MS/MS
LICADDLQANL	YGNKTSTQFLNFTPTLICADDLQANLNLQT	FTPTLICADDLQANLNLQTKPVDPTVDGGA	T	L	I	N	L	N	2	0	1	2	1	1	0	0	0	1	3	0	0	0	0	0	0	0	0	0	0	0	11	2	1244.61	G3I3I0	G3I3I0	756	766			yes	yes	2	0.0078775	107.9					By MS/MS
LIDMNKVY	DGRLFNAIIHRHKPMLIDMNKVYRQTNLEN	IHRHKPMLIDMNKVYRQTNLENLDQAFSVA	M	L	I	V	Y	R	0	0	1	1	0	0	0	0	0	1	1	1	1	0	0	0	0	0	1	1	0	0	8	2	994.516	G3HWJ2	G3HWJ2	347	354			yes	yes	2	0.013911	111.82
LIDQDARELY	AKGRRAEDGSVIDYELIDQDARELYDAGVK	VIDYELIDQDARELYDAGVKRKGTDVPKWI	E	L	I	L	Y	D	1	1	0	2	0	1	1	0	0	1	2	0	0	0	0	0	0	0	1	0	0	0	10	2	1234.62	G3IG05	G3IG05	190	199			yes	yes	2	0.0098235	102.06
LIDRSALDQY	RSGRQYDIDDAITKNLIDRSALDQYRAGTL	AITKNLIDRSALDQYRAGTLSITEFADMLS	N	L	I	Q	Y	R	1	1	0	2	0	1	0	0	0	1	2	0	0	0	0	1	0	0	1	0	0	0	10	2	1192.61	G3HWJ3	G3HWJ3	1738	1747			yes	yes	2	0.017124	90.15		By MS/MS			By MS/MS
LIGAINIENGKAN	WLKFRGHLDNISNNLLIGAINIENGKANSV	NLLIGAINIENGKANSVRNAVTQEFGPVPD	L	L	I	A	N	S	2	0	3	0	0	0	1	2	0	3	1	1	0	0	0	0	0	0	0	0	0	0	13	1	1325.73	G3II47;G3I9M2	G3II47	618	630			yes	no	2	0.0022687	91.867
LIGRGLAPVQAY	QDTGQMHRQKADEAYLIGRGLAPVQAYLHI	EAYLIGRGLAPVQAYLHIPDIIKVAKENGV	Y	L	I	A	Y	L	2	1	0	0	0	1	0	2	0	1	2	0	0	0	1	0	0	0	1	1	0	0	12	2	1256.72	G3I4L6	G3I4L6	85	96			yes	yes	2	0.02984	80.438					By MS/MS
LIGVSGAGKTTL	LRIDRIFRQPQGHLLLIGVSGAGKTTLSRF	HLLLIGVSGAGKTTLSRFVAWMNGLSVYQI	L	L	I	T	L	S	1	0	0	0	0	0	0	3	0	1	2	1	0	0	0	1	2	0	0	1	0	0	12	1	1115.65	G3H352	G3H352	2870	2881			yes	yes	2	0.020442	108.43					By MS/MS
LIIGDATL	RKIEFDSASGTYTLYLIIGDATLKNPILWN	SGTYTLYLIIGDATLKNPILWNVADVVIKF	Y	L	I	T	L	K	1	0	0	1	0	0	0	1	0	2	2	0	0	0	0	0	1	0	0	0	0	0	8	1	814.48	G3GXX4	G3GXX4	161	168			yes	yes	1	0.02872	116.87
LINLIDSPGHVDF	NDLNFIKQSKDGSGFLINLIDSPGHVDFSS	GFLINLIDSPGHVDFSSEVTAALRVTDGAL	F	L	I	D	F	S	0	0	1	2	0	0	0	1	1	2	2	0	0	1	1	1	0	0	0	1	0	0	13	2	1438.75	G3HSL4	G3HSL4	113	125			yes	yes	2	0.0092087	116.52
LINQGEHLGTTE	INPRKCAHILTKILYLINQGEHLGTTEATE	ILYLINQGEHLGTTEATEAFFAMTKLFQSN	Y	L	I	T	E	A	0	0	1	0	0	1	2	2	1	1	2	0	0	0	0	0	2	0	0	0	0	0	12	2	1310.65	G3HID3	G3HID3	54	65			yes	yes	2	0.0030837	101.54		By MS/MS
LINVKQENTQTEQ	VTNMNEHSSRSHSIFLINVKQENTQTEQKL	IFLINVKQENTQTEQKLSGKLYLVDLAGSE	F	L	I	E	Q	K	0	0	2	0	0	3	2	0	0	1	1	1	0	0	0	0	2	0	0	1	0	0	13	1	1543.78	G3H3P5	G3H3P5	156	168			yes	yes	2	0.0036561	138.99		By MS/MS
LIQSFTDRL	RPGLYGSVIVAGGNTLIQSFTDRLNRELSQ	VAGGNTLIQSFTDRLNRELSQKTPPSMRLK	T	L	I	R	L	N	0	1	0	1	0	1	0	0	0	1	2	0	0	1	0	1	1	0	0	0	0	0	9	2	1091.6	G3I1D2	G3I1D2	356	364			yes	yes	2	0.027	84.244
LITVPGGSDGPSGVL	VVRKYSEPLEEHGNFLITVPGGSDGPSGVL	LITVPGGSDGPSGVLICSENYITYKNFGDQ	F	L	I	V	L	I	0	0	0	1	0	0	0	4	0	1	2	0	0	0	2	2	1	0	0	2	0	0	15	1	1367.73	G3HAF4	G3HAF4	235	249			yes	yes	2	0.0086914	83.948
LKSGDGESTPVEH	FQILNDEIITILDKYLKSGDGESTPVEHVR	KYLKSGDGESTPVEHVRCFQPPIHQSLASS	Y	L	K	E	H	V	0	0	0	1	0	0	2	2	1	0	1	1	0	0	1	2	1	0	0	1	0	0	13	1	1354.64	G3HT77	G3HT77	1226	1238			yes	yes	2;3	1.4788e-32	180.36		By MS/MS	By MS/MS
LLDIDNTRM	LKDQIVDLTVGNNKTLLDIDNTRMTLDDFR	VGNNKTLLDIDNTRMTLDDFRIKFEMEQNL	T	L	L	R	M	T	0	1	1	2	0	0	0	0	0	1	2	0	1	0	0	0	1	0	0	0	0	0	9	2	1089.55	CON__P35527	CON__P35527	226	234			yes	yes	2	0.0068692	106.91			By MS/MS
LLDIDNTRMTLDDF	LKDQIVDLTVGNNKTLLDIDNTRMTLDDFR	TLLDIDNTRMTLDDFRIKFEMEQNLRQGVD	T	L	L	D	F	R	0	1	1	4	0	0	0	0	0	1	3	0	1	1	0	0	2	0	0	0	0	0	14	4	1680.8	CON__P35527	CON__P35527	226	239			yes	yes	2	0.0028914	103.91			By MS/MS
LLDPGSFVE	QHKRGKLTARERISLLLDPGSFVESDMFVE	RERISLLLDPGSFVESDMFVEHRCADFGMA	L	L	L	V	E	S	0	0	0	1	0	0	1	1	0	0	2	0	0	1	1	1	0	0	0	1	0	0	9	3	975.491	G3I1E0	G3I1E0	73	81			yes	yes	2	0.033704	114.19
LLEDQNSKF	VTAEAKIKKMEEEVLLLEDQNSKFIKEKKL	MEEEVLLLEDQNSKFIKEKKLMEDRIAECS	L	L	L	K	F	I	0	0	1	1	0	1	1	0	0	0	2	1	0	1	0	1	0	0	0	0	0	0	9	2	1092.55	G3GY44	G3GY44	989	997			yes	yes	2	0.050608	89.355
LLENLGNENVH	LQSNILPFCDEVMQLLLENLGNENVHRSVK	VMQLLLENLGNENVHRSVKPQILSVFGDIA	L	L	L	V	H	R	0	0	3	0	0	0	2	1	1	0	3	0	0	0	0	0	0	0	0	1	0	0	11	3	1250.63	G3H5V0	G3H5V0	1321	1331			yes	yes	2	6.8252e-25	171.56		By MS/MS	By MS/MS		By MS/MS
LLEQDKPEEQTAH	MNVYRDGAWGAFRHFLLEQDKPEEQTAHAF	HFLLEQDKPEEQTAHAFVNVLTRGDLASIR	F	L	L	A	H	A	1	0	0	1	0	2	3	0	1	0	2	1	0	0	1	0	1	0	0	0	0	0	13	2	1536.74	G3GXD7	G3GXD7	1510	1522			yes	yes	2;3	0.0049888	152.7		By MS/MS	By MS/MS
LLGAGESGKSTIVKQM	LREDGEKAAKEVKLLLLGAGESGKSTIVKQ	LGAGESGKSTIVKQMKIIHEDGYSEDECKQ	L	L	L	Q	M	K	1	0	0	0	0	1	1	3	0	1	2	2	1	0	0	2	1	0	0	1	0	0	16	2	1617.88	Q3HR12;G3H8D0;G3HMW3	Q3HR12	38	53			yes	no	2	0.01901	95.401
LLGEEVAQY	NQGMDEELERDEKVFLLGEEVAQYDGAYKV	RDEKVFLLGEEVAQYDGAYKVSRGLWKKYG	F	L	L	Q	Y	D	1	0	0	0	0	1	2	1	0	0	2	0	0	0	0	0	0	0	1	1	0	0	9	2	1020.51	G3HFL6	G3HFL6	394	402			yes	yes	1	0.026753	120.49
LLGESTTDW	NPPAAVKLALESICLLLGESTTDWKQIRSI	LESICLLLGESTTDWKQIRSIIMRENFIPT	L	L	L	D	W	K	0	0	0	1	0	0	1	1	0	0	2	0	0	0	0	1	2	1	0	0	0	0	9	2	1020.48	G3H352	G3H352	3262	3270			yes	yes	1	3.2606e-23	166.05					By MS/MS
LLHCTPTDSQ	IETCLFILWRHLEYYLLHCTPTDSQDSLFA	HLEYYLLHCTPTDSQDSLFACRSFFKNRRL	Y	L	L	S	Q	D	0	0	0	1	1	1	0	0	1	0	2	0	0	0	1	1	2	0	0	0	0	0	10	2	1170.53	G3HA69	G3HA69	1872	1881			yes	yes	2	0.0036309	113.41		By MS/MS	By MS/MS		By MS/MS
LLKQLDDEQVSEF	HSTIGHQALEDILPFLLKQLDDEQVSEFAL	PFLLKQLDDEQVSEFALDGLKQVMAVKSRV	F	L	L	E	F	A	0	0	0	2	0	2	2	0	0	0	3	1	0	1	0	1	0	0	0	1	0	0	13	3	1562.78	G3GU75	G3GU75	2036	2048			yes	yes	2	0.0074552	94.309		By MS/MS
LLLNDPEDASSGAKGY	GFVYDEPGHAIMRKWLLLNDPEDASSGAKG	LLNDPEDASSGAKGYMKVSMFVLGTGDEPP	W	L	L	G	Y	M	2	0	1	2	0	0	1	2	0	0	3	1	0	0	1	2	0	0	1	0	0	0	16	3	1648.79	G3H9B2	G3H9B2	300	315			yes	yes	2	2.1645e-05	110.66
LLRSSVND	CFIDRNGKEVLKTMWLLRSSVNDIGDDWKA	EVLKTMWLLRSSVNDIGDDWKATRVGINIF	W	L	L	N	D	I	0	1	1	1	0	0	0	0	0	0	2	0	0	0	0	2	0	0	0	1	0	0	8	2	902.482	P02701	P02701	122	129			yes	yes	2	0.037673	100.19
LLRSSVNDIGDD	CFIDRNGKEVLKTMWLLRSSVNDIGDDWKA	TMWLLRSSVNDIGDDWKATRVGINIFTRLR	W	L	L	D	D	W	0	1	1	3	0	0	0	1	0	1	2	0	0	0	0	2	0	0	0	1	0	0	12	2	1302.64	P02701	P02701	122	133			yes	yes	2	0.016505	125.75	By MS/MS	By MS/MS	By MS/MS		By MS/MS
LLRSSVNDIGDDW	CFIDRNGKEVLKTMWLLRSSVNDIGDDWKA	MWLLRSSVNDIGDDWKATRVGINIFTRLRT	W	L	L	D	W	K	0	1	1	3	0	0	0	1	0	1	2	0	0	0	0	2	0	1	0	1	0	0	13	2	1488.72	P02701	P02701	122	134			yes	yes	2	0.0043259	149.96	By MS/MS	By MS/MS	By MS/MS	By MS/MS	By MS/MS
LLSEDGSGKGAAL	HQTVKELSPKCTVSFLLSEDGSGKGAALIT	SFLLSEDGSGKGAALITAVGVRLRGDTTS_	F	L	L	A	L	I	2	0	0	1	0	0	1	3	0	0	3	1	0	0	0	2	0	0	0	0	0	0	13	2	1216.63	G3H6T5	G3H6T5	891	903			yes	yes	2	0.0074508	105.4		By MS/MS	By MS/MS		By MS/MS
LLTEPPLNTPENREY	VIFKYLRAEPEDHYFLLTEPPLNTPENREY	LLTEPPLNTPENREYTAEIMFESFNVPGLY	F	L	L	E	Y	T	0	1	2	0	0	0	3	0	0	0	3	0	0	0	3	0	2	0	1	0	0	0	15	3	1784.89	G3GZE6	G3GZE6	111	125			yes	yes	2	4.3968e-06	110.86
LNAQESAKSA	EVRKEKQFQKVITEYLNAQESAKSARLNLW	VITEYLNAQESAKSARLNLWRYGDFRADDA	Y	L	N	S	A	R	3	0	1	0	0	1	1	0	0	0	1	1	0	0	0	2	0	0	0	0	0	0	10	1	1017.51	G3GZ85	G3GZ85	855	864			yes	yes	2	0.0035758	116.37
LNDLDRISQTN	GRSREYQLNDSASYYLNDLDRISQTNYIPT	ASYYLNDLDRISQTNYIPTQQDVLRTRVKT	Y	L	N	T	N	Y	0	1	2	2	0	1	0	0	0	1	2	0	0	0	0	1	1	0	0	0	0	0	11	2	1287.64	Q3HR12	Q3HR12	156	166			yes	yes	2	0.0019606	145.9		By MS/MS
LNDLPSQRIQPQ	DQVHSGKLVGGMVSYLNDLPSQRIQPQQVA	VSYLNDLPSQRIQPQQVAVWPTLVDINSLD	Y	L	N	P	Q	Q	0	1	1	1	0	3	0	0	0	1	2	0	0	0	2	1	0	0	0	0	0	0	12	2	1407.75	G3HTV9	G3HTV9	350	361			yes	yes	2	0.023661	97.456		By MS/MS	By MS/MS
LNDPATEGIVL	DPFNGTNFIDCLEVFLNDPATEGIVLIGEI	LEVFLNDPATEGIVLIGEIGGNAEEDASEF	F	L	N	V	L	I	1	0	1	1	0	0	1	1	0	1	2	0	0	0	1	0	1	0	0	1	0	0	11	1	1140.6	G3HQ05	G3HQ05	231	241			yes	yes	2	0.0014682	99.136
LNDPEDASSGAKGY	VYDEPGHAIMRKWLLLNDPEDASSGAKGYM	LLNDPEDASSGAKGYMKVSMFVLGTGDEPP	L	L	N	G	Y	M	2	0	1	2	0	0	1	2	0	0	1	1	0	0	1	2	0	0	1	0	0	0	14	1	1422.63	G3H9B2	G3H9B2	302	315			yes	yes	2	0.022323	71.085
LNEIKDSVVAGF	TGPNILTDITKGVQYLNEIKDSVVAGFQWA	VQYLNEIKDSVVAGFQWATKEGALCEENMR	Y	L	N	G	F	Q	1	0	1	1	0	0	1	1	0	1	1	1	0	1	0	1	0	0	0	2	0	0	12	1	1290.68	G3HSL4	G3HSL4	686	697			yes	yes	2	8.2831e-07	138.25					By matching
LNMDAIMEAIKTT	DEAVCVGPAPTSQSYLNMDAIMEAIKTTRA	SYLNMDAIMEAIKTTRAQAAAADVTFIGPD	Y	L	N	T	T	R	2	0	1	1	0	0	1	0	0	2	1	1	2	0	0	0	2	0	0	0	0	0	13	3	1449.72	G3HGS2	G3HGS2	284	296			yes	yes	2	0.0055298	116.03
LNNMRSQY	NVEMNAAPGVDLTQLLNNMRSQYEQLAEQN	GVDLTQLLNNMRSQYEQLAEQNRKDAEAWF	L	L	N	Q	Y	E	0	1	2	0	0	1	0	0	0	0	1	0	1	0	0	1	0	0	1	0	0	0	8	2	1024.48	CON__P13645	CON__P13645	318	325			yes	yes	2	0.0051842	131.03		By MS/MS	By MS/MS
LPSASDDF	LSTAASFSQTVSAVCLPSASDDFAAGTTCV	QTVSAVCLPSASDDFAAGTTCVTTGWGLTR	C	L	P	D	F	A	1	0	0	2	0	0	0	0	0	0	1	0	0	1	1	2	0	0	0	0	0	0	8	1	850.371	CON__P00766;P00766	CON__P00766	123	130			yes	no	1	0.025008	122.15		By matching	By matching
LQEGVDGF	ADWVATKMKEALSSWLQEGVDGFQFRDVEK	KEALSSWLQEGVDGFQFRDVEKLMDASLYL	W	L	Q	G	F	Q	0	0	0	1	0	1	1	2	0	0	1	0	0	1	0	0	0	0	0	1	0	0	8	1	863.403	G3IHN6	G3IHN6	225	232			yes	yes	1	0.04838	113.41		By matching	By matching
LQEIDDPEEPEPK	TGAADSELRAWDIAYLQEIDDPEEPEPKKI	AYLQEIDDPEEPEPKKIKGCPGRQDTPEAE	Y	L	Q	P	K	K	0	0	0	2	0	1	4	0	0	1	1	1	0	0	3	0	0	0	0	0	0	0	13	1	1537.71	G3H916	G3H916	223	235			yes	yes	2	0.0082016	88.441		By MS/MS	By MS/MS
LQELNDRF	INTEFKNTRTNEKVELQELNDRFANYIDKV	RTNEKVELQELNDRFANYIDKVRFLEQQNK	E	L	Q	R	F	A	0	1	1	1	0	1	1	0	0	0	2	0	0	1	0	0	0	0	0	0	0	0	8	2	1033.52	G3HHR3;G3I621;G3IJR3	G3HHR3	107	114			yes	no	2	0.025099	121.99		By MS/MS	By matching
LQGPKIAE	TATFGPLDSLNTRLFLQGPKIAEEFEVELE	SLNTRLFLQGPKIAEEFEVELERGKTLHIK	F	L	Q	A	E	E	1	0	0	0	0	1	1	1	0	1	1	1	0	0	1	0	0	0	0	0	0	0	8	1	854.486	G3I4L6	G3I4L6	1039	1046			yes	yes	2	0.012605	112.37	By MS/MS
LQGPKIAEEF	TATFGPLDSLNTRLFLQGPKIAEEFEVELE	NTRLFLQGPKIAEEFEVELERGKTLHIKAL	F	L	Q	E	F	E	1	0	0	0	0	1	2	1	0	1	1	1	0	1	1	0	0	0	0	0	0	0	10	1	1130.6	G3I4L6	G3I4L6	1039	1048			yes	yes	2	0.0019347	123.16
LQIAQRPDEPDTL	FQRVRTHLYGSLLYYLQIAQRPDEPDTLEA	YYLQIAQRPDEPDTLEAAKKTMWERLTAPE	Y	L	Q	T	L	E	1	1	0	2	0	2	1	0	0	1	2	0	0	0	2	0	1	0	0	0	0	0	13	1	1494.77	G3HA69	G3HA69	1389	1401			yes	yes	2	0.012437	84.507
LQIDNARLAADDF	KNQILNLTTDNANILLQIDNARLAADDFRL	ILLQIDNARLAADDFRLKYENEVALRQSVE	L	L	Q	D	F	R	3	1	1	3	0	1	0	0	0	1	2	0	0	1	0	0	0	0	0	0	0	0	13	2	1460.73	CON__P13645;G3IPN2;G3IPC7;CON__P08727;G3I8F7;CON__P19001;G3I8G1;CON__P05784;G3IH97;G3HX38;CON__P02535-1;CON__P02533;G3I8F9;G3I8G0;CON__Q04695;CON__Q9QWL7;CON__Q6IFX2;CON__Q9Z2K1;CON__Q3ZAW8	CON__P13645	222	234			no	no	2	5.5591e-35	179.19	By MS/MS	By MS/MS	By MS/MS		By MS/MS
LQNTTGHSPTPQ	STVSTPVPPPVDDTWLQNTTGHSPTPQRRP	DTWLQNTTGHSPTPQRRPVSSVHPPGRPPA	W	L	Q	P	Q	R	0	0	1	0	0	2	0	1	1	0	1	0	0	0	2	1	3	0	0	0	0	0	12	1	1279.62	G3H6B2	G3H6B2	772	783			yes	yes	2	0.019564	135.86			By matching
LQQQEAKF	LWKASHSAHTEATAWLQQQEAKFQQLANIN	HTEATAWLQQQEAKFQQLANINMSGNNLAD	W	L	Q	K	F	Q	1	0	0	0	0	3	1	0	0	0	1	1	0	1	0	0	0	0	0	0	0	0	8	1	990.513	G3H4Z1	G3H4Z1	155	162			yes	yes	2	0.0051796	131.04		By MS/MS	By MS/MS
LQQVDTSTR	FLEQQNQVLQTKWELLQQVDTSTRTHNLEP	QTKWELLQQVDTSTRTHNLEPYFESFINNL	L	L	Q	T	R	T	0	1	0	1	0	2	0	0	0	0	1	0	0	0	0	1	2	0	0	1	0	0	9	1	1046.54	CON__P04264	CON__P04264	215	223			yes	yes	2	0.016635	117.04			By MS/MS
LQQVDTSTRTH	FLEQQNQVLQTKWELLQQVDTSTRTHNLEP	KWELLQQVDTSTRTHNLEPYFESFINNLRR	L	L	Q	T	H	N	0	1	0	1	0	2	0	0	1	0	1	0	0	0	0	1	3	0	0	1	0	0	11	1	1284.64	CON__P04264	CON__P04264	215	225			yes	yes	2	6.1249e-25	196.27			By MS/MS		By MS/MS
LQTMEDQGNQRVQ	PGFQKKFHEKVIAALLQTMEDQGNQRVQAH	ALLQTMEDQGNQRVQAHAAAALINFTEDCP	L	L	Q	V	Q	A	0	1	1	1	0	4	1	1	0	0	1	0	1	0	0	0	1	0	0	1	0	0	13	2	1545.72	G3GS70	G3GS70	239	251			yes	yes	2	1.0216e-25	180.07		By MS/MS	By MS/MS		By MS/MS
LQTMEDQGNQRVQAH	PGFQKKFHEKVIAALLQTMEDQGNQRVQAH	LQTMEDQGNQRVQAHAAAALINFTEDCPKS	L	L	Q	A	H	A	1	1	1	1	0	4	1	1	1	0	1	0	1	0	0	0	1	0	0	1	0	0	15	2	1753.82	G3GS70	G3GS70	239	253			yes	yes	3	4.9247e-06	134.21		By MS/MS	By MS/MS		By matching
LQTNKSGSGTM	GRIAHYKLTSTVMLWLQTNKSGSGTMNLGG	VMLWLQTNKSGSGTMNLGGSLTTQMEKDET	W	L	Q	T	M	N	0	0	1	0	0	1	0	2	0	0	1	1	1	0	0	2	2	0	0	0	0	0	11	1	1122.53	G3HTQ8;G3HU28	G3HTQ8	89	99			yes	no	2	0.0086983	106.2
LQVEHPCTEM	YSQDGSFHFLELNPRLQVEHPCTEMIADVN	ELNPRLQVEHPCTEMIADVNLPAAQLQGFK	R	L	Q	E	M	I	0	0	0	0	1	1	2	0	1	0	1	0	1	0	1	0	1	0	0	1	0	0	10	1	1242.54	G3HI85	G3HI85	567	576			yes	yes	2	7.4382e-29	172.23		By MS/MS	By MS/MS		By MS/MS
LREGPEGF	AVPIGPPPPGFRDILLREGPEGFARAVRNH	PGFRDILLREGPEGFARAVRNHQGLLLMDT	L	L	R	G	F	A	0	1	0	0	0	0	2	2	0	0	1	0	0	1	1	0	0	0	0	0	0	0	8	1	903.445	G3I4L6	G3I4L6	546	553			yes	yes	2	0.02052	109.01			By MS/MS
LRSSVNDIGDDW	FIDRNGKEVLKTMWLLRSSVNDIGDDWKAT	MWLLRSSVNDIGDDWKATRVGINIFTRLRT	L	L	R	D	W	K	0	1	1	3	0	0	0	1	0	1	1	0	0	0	0	2	0	1	0	1	0	0	12	1	1375.64	P02701	P02701	123	134			yes	yes	2	0.020449	132.01		By MS/MS	By MS/MS	By matching	By MS/MS
LSAEEAAKQ	KVHFTAERSAYYKPLLSAEEAAKQRKEKVW	AYYKPLLSAEEAAKQRKEKVWAHYEEQPVE	L	L	S	K	Q	R	3	0	0	0	0	1	2	0	0	0	1	1	0	0	0	1	0	0	0	0	0	0	9	1	945.477	G3GZ85	G3GZ85	620	628			yes	yes	2	0.050692	93.374
LSAPLPIMLPIY	EALHERANLLEIAPHLSAPLPIMLPIYKWW	APHLSAPLPIMLPIYKWWQLPYYWVGIKLY	H	L	S	I	Y	K	1	0	0	0	0	0	0	0	0	2	3	0	1	0	3	1	0	0	1	0	0	0	12	4	1326.76	G3HT22	G3HT22	154	165			yes	yes	2	0.024298	98.523		By MS/MS
LSDVYPDGF	IINTRFVKGDINTKFLSDVYPDGFKGHTLT	DINTKFLSDVYPDGFKGHTLTQSERNQLLA	F	L	S	G	F	K	0	0	0	2	0	0	0	1	0	0	1	0	0	1	1	1	0	0	1	1	0	0	9	2	1011.45	G3HGS2	G3HGS2	648	656			yes	yes	2	0.0045922	138.37	By MS/MS	By MS/MS	By MS/MS
LSEKKISSVQ	TSKGQKCEFQDAYVLLSEKKISSVQSIVPA	DAYVLLSEKKISSVQSIVPALEIANAHRKP	L	L	S	V	Q	S	0	0	0	0	0	1	1	0	0	1	1	2	0	0	0	3	0	0	0	1	0	0	10	1	1117.63	G3HL13	G3HL13	246	255			yes	yes	2	0.00010386	125.74		By MS/MS	By MS/MS		By MS/MS
LSENQRLVSQDNF	LARRFDRKAAMRETWLSENQRLVSQDNFGF	TWLSENQRLVSQDNFGFDLPAVEAATKKHE	W	L	S	N	F	G	0	1	2	1	0	2	1	0	0	0	2	0	0	1	0	2	0	0	0	1	0	0	13	2	1548.75	G3HJS0	G3HJS0	438	450			yes	yes	2	0.0077321	95.094
LSESQDRIQEY	VDNEEREDVKNCAAFLSESQDRIQEYEKQL	CAAFLSESQDRIQEYEKQLEKIKNIIPFDQ	F	L	S	E	Y	E	0	1	0	1	0	2	2	0	0	1	1	0	0	0	0	2	0	0	1	0	0	0	11	1	1366.64	G3GTF9	G3GTF9	105	115			yes	yes	2	0.0019641	140.16		By MS/MS
LSGGQSEEEASLNL	ALRRTVPPAVPGVTFLSGGQSEEEASLNLN	FLSGGQSEEEASLNLNAINRCPLPRPWALT	F	L	S	N	L	N	1	0	1	0	0	1	3	2	0	0	3	0	0	0	0	3	0	0	0	0	0	0	14	2	1432.67	G3IK44	G3IK44	271	284			yes	yes	2	2.199e-25	181.87	By MS/MS
LSGNEKVTMQ	FGGGFGGGFGGDGGLLSGNEKVTMQNLNDR	GDGGLLSGNEKVTMQNLNDRLASYLDKVRA	L	L	S	M	Q	N	0	0	1	0	0	1	1	1	0	0	1	1	1	0	0	1	1	0	0	1	0	0	10	2	1105.54	CON__P13645;G3IPJ0;CON__Q7Z3Y9;CON__A2A4G1;G3IPC7;G3IPB6	CON__P13645	142	151			no	no	2	9.0022e-07	145.23			By MS/MS
LSHQEVKVQ	QMVIDSGIVPHLVPLLSHQEVKVQTAALRA	PHLVPLLSHQEVKVQTAALRAVGNIVTGTD	L	L	S	V	Q	T	0	0	0	0	0	2	1	0	1	0	1	1	0	0	0	1	0	0	0	2	0	0	9	1	1066.58	G3HHC3;G3H8Q6	G3HHC3	269	277			yes	no	2	4.9761e-06	138.08		By MS/MS
LSKIAASGGEVEDF	DRLTKNDVVGTTYLYLSKIAASGGEVEDFS	YLSKIAASGGEVEDFSSSGTGAASYTANTG	Y	L	S	D	F	S	2	0	0	1	0	0	2	2	0	1	1	1	0	1	0	2	0	0	0	1	0	0	14	1	1421.7	G3H9B2	G3H9B2	461	474			yes	yes	2	0.017081	82.171
LSQMQTQISETNVIL	LQQEIDFLTALYQAELSQMQTQISETNVIL	LSQMQTQISETNVILSMDNNRSLDLDSIIA	E	L	S	I	L	S	0	0	1	0	0	3	1	0	0	2	2	0	1	0	0	2	2	0	0	1	0	0	15	2	1703.88	CON__P04264	CON__P04264	323	337			yes	yes	2	1.0327e-05	125.72			By MS/MS		By MS/MS
LSRSGGGGGGGLGSGGSIRSSY	______________________________	GGGGLGSGGSIRSSYSRFSSSGGRGGGGRF	Y	L	S	S	Y	S	0	2	0	0	0	0	0	10	0	1	2	0	0	0	0	6	0	0	1	0	0	0	22	2	1924.94	CON__P35527	CON__P35527	11	32			yes	yes	3	0.00015522	101.48			By MS/MS
LSVNVDGTQ	SKLNVTSTWNLASPLLSVNVDGTQRTVQCL	NLASPLLSVNVDGTQRTVQCLSREAGGSLS	L	L	S	T	Q	R	0	0	1	1	0	1	0	1	0	0	1	0	0	0	0	1	1	0	0	2	0	0	9	1	931.461	G3HGS2	G3HGS2	747	755			yes	yes	1	0.039247	99.136
LSVNVDGTQR	SKLNVTSTWNLASPLLSVNVDGTQRTVQCL	LASPLLSVNVDGTQRTVQCLSREAGGSLSL	L	L	S	Q	R	T	0	1	1	1	0	1	0	1	0	0	1	0	0	0	0	1	1	0	0	2	0	0	10	1	1087.56	G3HGS2	G3HGS2	747	756			yes	yes	2	0.0036353	113.18		By MS/MS		By matching	By MS/MS
LSVNVDGTQRT	SKLNVTSTWNLASPLLSVNVDGTQRTVQCL	ASPLLSVNVDGTQRTVQCLSREAGGSLSLQ	L	L	S	R	T	V	0	1	1	1	0	1	0	1	0	0	1	0	0	0	0	1	2	0	0	2	0	0	11	1	1188.61	G3HGS2	G3HGS2	747	757			yes	yes	2	0.026708	86.898		By MS/MS	By MS/MS
LSVNVDGTQRTVQ	SKLNVTSTWNLASPLLSVNVDGTQRTVQCL	PLLSVNVDGTQRTVQCLSREAGGSLSLQFL	L	L	S	V	Q	C	0	1	1	1	0	2	0	1	0	0	1	0	0	0	0	1	2	0	0	3	0	0	13	1	1415.74	G3HGS2	G3HGS2	747	759			yes	yes	2	4.9501e-127	236.23	By MS/MS	By MS/MS	By MS/MS		By MS/MS
LTAVTCLKDGFLTHL				L	T	H	L		1	0	0	1	1	0	0	1	1	0	4	1	0	1	0	0	3	0	0	1	0	0	15	4	1687.9		REV__CON__P02768-1					yes	yes	2	0.051442	63.283
LTEDGFEKSPEEL	SGHIRGSVNMPFMNFLTEDGFEKSPEELRA	NFLTEDGFEKSPEELRAIFQDKKVDLSQPL	F	L	T	E	L	R	0	0	0	1	0	0	4	1	0	0	2	1	0	1	1	1	1	0	0	0	0	0	13	2	1492.69	G3IHQ7	G3IHQ7	219	231			yes	yes	2	0.0061766	90.685
LTEHPDPNNENIVGY	FRFTADEARDLIQRYLTEHPDPNNENIVGY	LTEHPDPNNENIVGYNNKKCWPRDARMRLM	Y	L	T	G	Y	N	0	0	3	1	0	0	2	1	1	1	1	0	0	0	2	0	1	0	1	1	0	0	15	1	1710.78	G3IPR4	G3IPR4	48	62			yes	yes	2	0.0030967	114.83	By MS/MS	By MS/MS	By MS/MS		By MS/MS
LTSDKAAANF	NKMVLNETYRNIKVLLTSDKAAANFSDRSL	NIKVLLTSDKAAANFSDRSLLKNLGHWLGM	L	L	T	N	F	S	3	0	1	1	0	0	0	0	0	0	1	1	0	1	0	1	1	0	0	0	0	0	10	1	1036.52	G3I2X8	G3I2X8	314	323			yes	yes	2	0.031195	86.136
LTTDNANILL	KYYKTIDDLKNQILNLTTDNANILLQIDNA	NQILNLTTDNANILLQIDNARLAADDFRLK	N	L	T	L	L	Q	1	0	2	1	0	0	0	0	0	1	3	0	0	0	0	0	2	0	0	0	0	0	10	2	1086.59	CON__P13645	CON__P13645	213	222			yes	yes	2	0.02364	89.296			By MS/MS
LTTEIDNNIEQISSY	NRKDAEAWFNEKSKELTTEIDNNIEQISSY	LTTEIDNNIEQISSYKSEITELRRNVQALE	E	L	T	S	Y	K	0	0	2	1	0	1	2	0	0	3	1	0	0	0	0	2	2	0	1	0	0	0	15	1	1738.83	CON__P13645	CON__P13645	347	361			yes	yes	2	0.0046843	129.7					By MS/MS
LVDDSVSDTPGGLGNDQNPGSQF	FLWGCNLLAHFINAYLVDDSVSDTPGGLGN	TPGGLGNDQNPGSQFSQALAIRSYTKFVMG	Y	L	V	Q	F	S	0	0	2	4	0	2	0	4	0	0	2	0	0	1	2	3	1	0	0	2	0	0	23	2	2318.03	G3HKD3	G3HKD3	169	191			yes	yes	2	8.0236e-10	79.466		By MS/MS
LVDSQKNF	LAKAVQYSSAGTVEFLVDSQKNFYFLEMNT	SAGTVEFLVDSQKNFYFLEMNTRLQVEHPV	F	L	V	N	F	Y	0	0	1	1	0	1	0	0	0	0	1	1	0	1	0	1	0	0	0	1	0	0	8	1	949.487	G3HGS2	G3HGS2	482	489			yes	yes	2	0.0079497	129.55	By MS/MS
LVDSQKNFY	LAKAVQYSSAGTVEFLVDSQKNFYFLEMNT	AGTVEFLVDSQKNFYFLEMNTRLQVEHPVT	F	L	V	F	Y	F	0	0	1	1	0	1	0	0	0	0	1	1	0	1	0	1	0	0	1	1	0	0	9	2	1112.55	G3HGS2	G3HGS2	482	490			yes	yes	2	2.9693e-13	174.16	By MS/MS		By MS/MS
LVDYGESGEQVAGF	VDSLNQKMEVQRRPWLVDYGESGEQVAGFV	WLVDYGESGEQVAGFVKEFSHITFLTIKGA	W	L	V	G	F	V	1	0	0	1	0	1	2	3	0	0	1	0	0	1	0	1	0	0	1	2	0	0	14	2	1469.67	G3H8V5	G3H8V5	422	435			yes	yes	2	0.0072944	82.749
LVEIDNGKQREF	YSEELRETKRRHETRLVEIDNGKQREFESR	ETRLVEIDNGKQREFESRLADALQDLRAQH	R	L	V	E	F	E	0	1	1	1	0	1	2	1	0	1	1	1	0	1	0	0	0	0	0	1	0	0	12	1	1446.75	G3HG95	G3HG95	226	237			yes	yes	3	0.024029	93.959		By MS/MS
LVEQNFPAIAIH	IFVKSVQRCMALAQLLVEQNFPAIAIHRGM	AQLLVEQNFPAIAIHRGMPQEERLSRYQQF	L	L	V	I	H	R	2	0	1	0	0	1	1	0	1	2	1	0	0	1	1	0	0	0	0	1	0	0	12	2	1350.73	G3HD18	G3HD18	306	317			yes	yes	2	0.025496	79.469
LVETTTDEKQQDF	KEKKVEAREEAKKARLVETTTDEKQQDFMF	ARLVETTTDEKQQDFMFLRLWDRQMNFVMG	R	L	V	D	F	M	0	0	0	2	0	2	2	0	0	0	1	1	0	1	0	0	3	0	0	1	0	0	13	1	1552.73	G3HSH0	G3HSH0	170	182			yes	yes	2	0.0067098	89.827
LVEVDSGRQIEY	YEEEINETRRKHETRLVEVDSGRQIEYEYK	ETRLVEVDSGRQIEYEYKLAQALHEMREQH	R	L	V	E	Y	E	0	1	0	1	0	1	2	1	0	1	1	0	0	0	0	1	0	0	1	2	0	0	12	1	1406.7	G3H1B3	G3H1B3	117	128			yes	yes	2	0.03211	70.1
LVGLFEDTNL	QSSAVMALQEACESYLVGLFEDTNLCAIHA	ACESYLVGLFEDTNLCAIHAKRVTIMPKDI	Y	L	V	N	L	C	0	0	1	1	0	0	1	1	0	0	3	0	0	1	0	0	1	0	0	1	0	0	10	3	1119.58	G3HHM2;G3H7S7;G3HPV9;G3HDS5;G3HDT2;G3HSC1;G3IID7;G3HTU9;G3I0Q2;G3GWX9;G3HV67;G3HV32	G3HHM2	285	294			no	no	2	0.014798	97.071
LVGLFEDTNLC	QSSAVMALQEACESYLVGLFEDTNLCAIHA	CESYLVGLFEDTNLCAIHAKRVTIMPKDIQ	Y	L	V	L	C	A	0	0	1	1	1	0	1	1	0	0	3	0	0	1	0	0	1	0	0	1	0	0	11	4	1279.61	G3HHM2;G3H7S7;G3HPV9;G3HDS5;G3HDT2;G3HSC1;G3HTU9;G3I0Q2;G3GWX9;G3HV67;G3HV32	G3HHM2	285	295			no	no	2	0.0025565	125.58		By MS/MS			By MS/MS
LVKTGTITTF	VPCGNIVGLVGVDQFLVKTGTITTFEHAHN	GVDQFLVKTGTITTFEHAHNMRVMKFSVSP	F	L	V	T	F	E	0	0	0	0	0	0	0	1	0	1	1	1	0	1	0	0	4	0	0	1	0	0	10	1	1079.62	G3HSL4	G3HSL4	493	502			yes	yes	2	0.0036727	111.17		By MS/MS	By MS/MS		By MS/MS
LVNPEGPTLT	NDTALKQTQLNLSTLLVNPEGPTLTRLNSV	NLSTLLVNPEGPTLTRLNSVQSSERPLFLV	L	L	V	L	T	R	0	0	1	0	0	0	1	1	0	0	2	0	0	0	2	0	2	0	0	1	0	0	10	2	1039.56	G3GXD7	G3GXD7	2215	2224			yes	yes	2	0.002974	101.25
LVQDVANNTNEEAGDGTTTATVL	KAIDLKDKYKNIGAKLVQDVANNTNEEAGD	TNEEAGDGTTTATVLARSIAKEGFEKISKG	K	L	V	V	L	A	3	0	3	2	0	1	2	2	0	0	2	0	0	0	0	0	5	0	0	3	0	0	23	1	2332.1	G3HL13	G3HL13	97	119			yes	yes	2	5.216e-05	131.86
LVQDVESYDPVLNPVLN	FRKNLESALRFGNPLLVQDVESYDPVLNPV	QDVESYDPVLNPVLNREVRRTGGRVLITLG	L	L	V	L	N	R	0	0	2	2	0	1	1	0	0	0	3	0	0	0	2	1	0	0	1	4	0	0	17	4	1912.98	G3H352	G3H352	3569	3585			yes	yes	2	6.4362e-39	201		By MS/MS	By MS/MS	By matching
LVQTKGTGASGSF	SRIKLGLKSLVSKGTLVQTKGTGASGSFKL	GTLVQTKGTGASGSFKLNKKAASGEAKPKA	T	L	V	S	F	K	1	0	0	0	0	1	0	3	0	0	1	1	0	1	0	2	2	0	0	1	0	0	13	1	1251.65	G3HDU1;G3HDU9;G3HPV5;G3HDT8;G3HDS7;G3HDT6	G3HDT6	205	217			no	no	2	7.2395e-05	175.33		By MS/MS	By matching
LVSNLNPERVTPQ	RIAIPGLAGAGNSVLLVSNLNPERVTPQSL	VLLVSNLNPERVTPQSLFILFGVYGDVQRV	L	L	V	P	Q	S	0	1	2	0	0	1	1	0	0	0	2	0	0	0	2	1	1	0	0	2	0	0	13	2	1465.79	G3HF46	G3HF46	337	349			yes	yes	2	0.0011246	120.77	By MS/MS	By MS/MS			By MS/MS
LVSQGVVNQPEYEEE	QIRKQKPVLQKYAELLVSQGVVNQPEYEEE	LVSQGVVNQPEYEEEISKYDKICEEAFTRS	L	L	V	E	E	I	0	0	1	0	0	2	4	1	0	0	1	0	0	0	1	1	0	0	1	3	0	0	15	2	1718.8	G3HMB4	G3HMB4	438	452			yes	yes	2	0.01919	72.848
LVVDNKQEIAEAQ	EAVEKFRSILLSVPLLVVDNKQEIAEAQQL	PLLVVDNKQEIAEAQQLITICREYIVGLCM	L	L	V	A	Q	Q	2	0	1	1	0	2	2	0	0	1	1	1	0	0	0	0	0	0	0	2	0	0	13	1	1455.76	G3H7Y0	G3H7Y0	1039	1051			yes	yes	2	0.0074154	89.171		By MS/MS
LVYHPVQL	DCVWLPYLYTLQGLYLVYHPVQLSTPNAVG	YTLQGLYLVYHPVQLSTPNAVGILLLGLVG	Y	L	V	Q	L	S	0	0	0	0	0	1	0	0	1	0	2	0	0	0	1	0	0	0	1	2	0	0	8	2	967.549	G3HQ64	G3HQ64	321	328			yes	yes	2	3.0511e-15	154.29
LWSEETPSTPIGQ	GIWLDSSSPEQTVPYLWSEETPSTPIGQAI	PYLWSEETPSTPIGQAIHRLLLIQAFRPDR	Y	L	W	G	Q	A	0	0	0	0	0	1	2	1	0	1	1	0	0	0	2	2	2	1	0	0	0	0	13	2	1443.69	G3H352	G3H352	3908	3920			yes	yes	2	0.008824	125.82
LWSEETPSTPIGQAIH	GIWLDSSSPEQTVPYLWSEETPSTPIGQAI	WSEETPSTPIGQAIHRLLLIQAFRPDRLLA	Y	L	W	I	H	R	1	0	0	0	0	1	2	1	1	2	1	0	0	0	2	2	2	1	0	0	0	0	16	2	1764.87	G3H352	G3H352	3908	3923			yes	yes	2	0.00098123	90.685		By MS/MS	By MS/MS
LYDDNQRVEPE	TRLLFPPKDDHTLKFLYDDNQRVEPEWYIP	TLKFLYDDNQRVEPEWYIPIIPMVLINGAE	F	L	Y	P	E	W	0	1	1	2	0	1	2	0	0	0	1	0	0	0	1	0	0	0	1	1	0	0	11	2	1376.62	G3I5N5	G3I5N5	828	838			yes	yes	2	0.026708	86.898
MATAASSSSLEKSY	IKEKLCYVALDFEQEMATAASSSSLEKSYE	EMATAASSSSLEKSYELPDGQVITIGNERF	E	M	A	S	Y	E	3	0	0	0	0	0	1	0	0	0	1	1	1	0	0	5	1	0	1	0	0	0	14	2	1431.66	G3GVD0;G3HQY2;G3I6E6;G3H5Q0;G3I4A0;G3GX66;G3GX23	G3GVD0	227	240			yes	no	2	0.014967	101.35
MEGHDPKEPEQL	______________________________	______________________________	-	M	E	Q	L	R	0	0	0	1	0	1	3	1	1	0	1	1	1	0	2	0	0	0	0	0	0	0	12	1	1408.63	G3GS73;G3IEG9	G3GS73	1	12			no	no	2	0.028421	82.261		By MS/MS
MEQISGKGF	HLLKKTLQKCEKNGWMEQISGKGFSGTFQL	CEKNGWMEQISGKGFSGTFQLCFPYYPSPG	W	M	E	G	F	S	0	0	0	0	0	1	1	2	0	1	0	1	1	1	0	1	0	0	0	0	0	0	9	1	995.475	G3I486	G3I486	396	404			yes	yes	2	0.036121	106.36
MEVVQAANTSGN	EAIDSYIKADDPSSYMEVVQAANTSGNWEE	SSYMEVVQAANTSGNWEELVKYLQMARKKA	Y	M	E	G	N	W	2	0	2	0	0	1	1	1	0	0	0	0	1	0	0	1	1	0	0	2	0	0	12	1	1219.55	G3HJ89	G3HJ89	1138	1149			yes	yes	2	0.022903	100.69
MGDSGGPL	KDAMICAGASGVSSCMGDSGGPLVCKKNGA	ASGVSSCMGDSGGPLVCKKNGAWTLVGIVS	C	M	G	P	L	V	0	0	0	1	0	0	0	3	0	0	1	0	1	0	1	1	0	0	0	0	0	0	8	1	732.311	CON__P00766;P00766;G3I4P2	CON__P00766	192	199			yes	no	1	0.026615	119.22		By MS/MS	By MS/MS
MIAQSVTAVAGL	GMLPDPKNTHIFISWMIAQSVTAVAGLTSY	ISWMIAQSVTAVAGLTSYPFDTVRRRMMMQ	W	M	I	G	L	T	3	0	0	0	0	1	0	1	0	1	1	0	1	0	0	1	1	0	0	2	0	0	12	1	1159.63	G3H777;G3I8W9;G3HEJ8	G3H777	336	347			no	no	2	0.02105	103.56
MILPVGASTF	NGGSHAGNKLAMQEFMILPVGASTFREAMR	AMQEFMILPVGASTFREAMRIGAEVYHNLK	F	M	I	T	F	R	1	0	0	0	0	0	0	1	0	1	1	0	1	1	1	1	1	0	0	1	0	0	10	2	1034.55	G3IAQ0	G3IAQ0	169	178			yes	yes	2	0.016925	94.777
MITGTSQADCAVL	VTIIDAPGHRDFIKNMITGTSQADCAVLIV	KNMITGTSQADCAVLIVAAGVGEFEAVISK	N	M	I	V	L	I	2	0	0	1	1	1	0	1	0	1	1	0	1	0	0	1	2	0	0	1	0	0	13	1	1365.63	G3HGY8;G3HWX4	G3HWX4	102	114			no	no	2	0.026799	93.111	By matching	By MS/MS	By MS/MS		By MS/MS
MLEKVAEDTSSVL	KVHILTKLAAELNKFMLEKVAEDTSSVLRS	KFMLEKVAEDTSSVLRSPMPGVVVAISVNP	F	M	L	V	L	R	1	0	0	1	0	0	2	0	0	0	2	1	1	0	0	2	1	0	0	2	0	0	13	2	1420.71	G3HGS2	G3HGS2	794	806			yes	yes	2	0.0075903	94.692					By MS/MS
MLPVDDAINGL	RLRPSPLVVSQRASSMLPVDDAINGLNEEQ	RASSMLPVDDAINGLNEEQKQLRQTISKFL	S	M	L	G	L	N	1	0	1	2	0	0	0	1	0	1	2	0	1	0	1	0	0	0	0	1	0	0	11	2	1156.58	G3ICJ8	G3ICJ8	31	41			yes	yes	2	0.045841	75.738
MNAAPGVDLTQLL	MKDLRNVSTGDVNVEMNAAPGVDLTQLLNN	VEMNAAPGVDLTQLLNNMRSQYEQLAEQNR	E	M	N	L	L	N	2	0	1	1	0	1	0	1	0	0	3	0	1	0	1	0	1	0	0	1	0	0	13	3	1341.7	CON__P13645;CON__P02535-1	CON__P13645	306	318			no	no	2	0.0078828	107.79					By MS/MS
MQYETLQEEL	RQVLDNLTMEKSDLEMQYETLQEELMALKK	KSDLEMQYETLQEELMALKKNHKEEMSQLT	E	M	Q	E	L	M	0	0	0	0	0	2	3	0	0	0	2	0	1	0	0	0	1	0	1	0	0	0	10	3	1282.58	CON__P35527	CON__P35527	276	285			yes	yes	2	0.015132	96.711			By MS/MS
MQYETLQEELM	RQVLDNLTMEKSDLEMQYETLQEELMALKK	SDLEMQYETLQEELMALKKNHKEEMSQLTG	E	M	Q	L	M	A	0	0	0	0	0	2	3	0	0	0	2	0	2	0	0	0	1	0	1	0	0	0	11	4	1413.62	CON__P35527	CON__P35527	276	286			yes	yes	2	0.024059	89.047			By MS/MS
MTADLPNELIELLE	ETQDPEEVSVTVKAFMTADLPNELIELLEK	FMTADLPNELIELLEKIVLDNSVFSEHRNL	F	M	T	L	E	K	1	0	1	1	0	0	3	0	0	1	4	0	1	0	1	0	1	0	0	0	0	0	14	5	1599.81	G3HJ89	G3HJ89	996	1009			yes	yes	2	0.0033528	112.71	By MS/MS
MTEPIDEY	AFVERVPKRGFEAVYMTEPIDEYCVQQLKE	RGFEAVYMTEPIDEYCVQQLKEFDGKSLVS	Y	M	T	E	Y	C	0	0	0	1	0	0	2	0	0	1	0	0	1	0	1	0	1	0	1	0	0	0	8	1	996.411	G3HC84	G3HC84	201	208			yes	yes	1	0.043982	114.19		By MS/MS	By matching
MTKVDLQAKL	ENEFVTIKKDVDGAYMTKVDLQAKLDNLQQ	VDGAYMTKVDLQAKLDNLQQEIDFLTALYQ	Y	M	T	K	L	D	1	0	0	1	0	1	0	0	0	0	2	2	1	0	0	0	1	0	0	1	0	0	10	2	1145.65	CON__P04264	CON__P04264	296	305			yes	yes	2	0.0033841	117.71			By MS/MS		By MS/MS
MVDPTQEVQENY	GIRFKSYCSNLVRTLMVDPTQEVQENYNFL	RTLMVDPTQEVQENYNFLLQLQEELLKELR	L	M	V	N	Y	N	0	0	1	1	0	2	2	0	0	0	0	0	1	0	1	0	1	0	1	2	0	0	12	1	1451.62	G3HWP7	G3HWP7	171	182			yes	yes	2	0.025866	76.282
NAAAGAAAGEKNGL	KEVELNELEPEKQPMNAAAGAAAGEKNGLV	MNAAAGAAAGEKNGLVKIKVAEDEAEAEAG	M	N	A	G	L	V	6	0	2	0	0	0	1	3	0	0	1	1	0	0	0	0	0	0	0	0	0	0	14	0	1213.61	G3IHN6	G3IHN6	25	38			yes	yes	2	2.8011e-74	214.82		By MS/MS
NAAPGVDLTQL	KDLRNVSTGDVNVEMNAAPGVDLTQLLNNM	NVEMNAAPGVDLTQLLNNMRSQYEQLAEQN	M	N	A	Q	L	L	2	0	1	1	0	1	0	1	0	0	2	0	0	0	1	0	1	0	0	1	0	0	11	1	1097.57	CON__P13645;CON__P02535-1	CON__P13645	307	317			no	no	2	0.0044516	125.82			By MS/MS	By matching	By MS/MS
NAAPGVDLTQLLN	KDLRNVSTGDVNVEMNAAPGVDLTQLLNNM	EMNAAPGVDLTQLLNNMRSQYEQLAEQNRK	M	N	A	L	N	N	2	0	2	1	0	1	0	1	0	0	3	0	0	0	1	0	1	0	0	1	0	0	13	3	1324.7	CON__P13645;CON__P02535-1	CON__P13645	307	319			no	no	2	0.01052	99.973			By MS/MS
NAENIQPGEQKY	EEADETWDSKEDKIHNAENIQPGEQKYEYK	KIHNAENIQPGEQKYEYKSDQWKPLNLEEK	H	N	A	K	Y	E	1	0	2	0	0	2	2	1	0	1	0	1	0	0	1	0	0	0	1	0	0	0	12	0	1389.65	G3I306	G3I306	574	585			yes	yes	2	0.054347	62.303
NAIADAEQRGEL	RAEIDNVKKQCANLQNAIADAEQRGELALK	NLQNAIADAEQRGELALKDARNKLAELEEA	Q	N	A	E	L	A	3	1	1	1	0	1	2	1	0	1	1	0	0	0	0	0	0	0	0	0	0	0	12	0	1285.63	CON__P13647;G3IBN9	CON__P13647	412	423			no	no	2	0.0016332	101.95			By MS/MS		By MS/MS
NAIEGGTQL	QQSAGKEYVGIVRLHNAIEGGTQLSRALET	GIVRLHNAIEGGTQLSRALETLTGALFQRP	H	N	A	Q	L	S	1	0	1	0	0	1	1	2	0	1	1	0	0	0	0	0	1	0	0	0	0	0	9	0	901.451	G3HV92	G3HV92	161	169			yes	yes	1	0.030774	118.67		By matching
NANTPDRLQQASLPL	GTTCVTTGWGLTRYTNANTPDRLQQASLPL	NANTPDRLQQASLPLLSNTNCKKYWGTKIK	T	N	A	P	L	L	2	1	2	1	0	2	0	0	0	0	3	0	0	0	2	1	1	0	0	0	0	0	15	2	1636.85	CON__P00766;P00766	CON__P00766	148	162			yes	no	2	4.5107e-10	152.7	By MS/MS	By MS/MS	By MS/MS	By MS/MS	By MS/MS
NDDAMLIEKF	QEQLESARREAKKSFNDDAMLIEKFVDTPR	AKKSFNDDAMLIEKFVDTPRHVEVQVFGDH	F	N	D	K	F	V	1	0	1	2	0	0	1	0	0	1	1	1	1	1	0	0	0	0	0	0	0	0	10	2	1194.56	G3I7H8	G3I7H8	202	211			yes	yes	2	0.028555	88.056
NDMRQEYEQL	VEINVAPGKDLTKTLNDMRQEYEQLIAKNR	LTKTLNDMRQEYEQLIAKNRKDIENQYETQ	L	N	D	Q	L	I	0	1	1	1	0	2	2	0	0	0	1	0	1	0	0	0	0	0	1	0	0	0	10	2	1324.57	CON__P35527	CON__P35527	324	333			yes	yes	2	3.215e-14	162.64	By MS/MS		By MS/MS		By MS/MS
NDPETGNIISLF	FKEKLLSAERAVTGYNDPETGNIISLFQAM	TGYNDPETGNIISLFQAMNKELIEKGHGIR	Y	N	D	L	F	Q	0	0	2	1	0	0	1	1	0	2	1	0	0	1	1	1	1	0	0	0	0	0	12	1	1318.64	G3HD94	G3HD94	2305	2316			yes	yes	2	0.024092	112.13					By MS/MS
NDPSVQQDIKFLPF	ENTVFDAKRLIGRTWNDPSVQQDIKFLPFK	WNDPSVQQDIKFLPFKVVEKKTKPYIQVDI	W	N	D	P	F	K	0	0	1	2	0	2	0	0	0	1	1	1	0	2	2	1	0	0	0	1	0	0	14	2	1646.83	G3I8R9	G3I8R9	104	117			yes	yes	2	4.053e-08	184.31
NEDNGIIKAF	RNRRRIQRRGPCIIYNEDNGIIKAFRNIPG	PCIIYNEDNGIIKAFRNIPGITLLHVSKLN	Y	N	E	A	F	R	1	0	2	1	0	0	1	1	0	2	0	1	0	1	0	0	0	0	0	0	0	0	10	0	1119.56	G3H8N3;G3HFG4	G3H8N3	112	121			yes	no	2	1.8449e-13	157.99	By MS/MS	By MS/MS	By MS/MS		By MS/MS
NEEHIPDSPF	YVVQEPGDYEVSVKFNEEHIPDSPFVVPVA	VSVKFNEEHIPDSPFVVPVASPSGDARRLT	F	N	E	P	F	V	0	0	1	1	0	0	2	0	1	1	0	0	0	1	2	1	0	0	0	0	0	0	10	0	1183.51	G3IBK2	G3IBK2	2153	2162			yes	yes	2	0.014924	96.936					By matching
NEIKESPL	GEFTGTYITAVTATSNEIKESPLHGTQNTI	TAVTATSNEIKESPLHGTQNTINKRTQPTF	S	N	E	P	L	H	0	0	1	0	0	0	2	0	0	1	1	1	0	0	1	1	0	0	0	0	0	0	8	0	928.487	P02701	P02701	66	73			yes	yes	2	3.5306e-09	146.54	By MS/MS
NEKSTMQEL	FGGGAGGGDGGILTANEKSTMQELNSRLAS	GGILTANEKSTMQELNSRLASYLDKVQALE	A	N	E	E	L	N	0	0	1	0	0	1	2	0	0	0	1	1	1	0	0	1	1	0	0	0	0	0	9	1	1078.5	CON__P35527	CON__P35527	152	160			yes	yes	2	0.0065998	128.38			By MS/MS
NELRVAPEEHPVLL	TNWDDMEKIWHHTFYNELRVAPEEHPVLLT	YNELRVAPEEHPVLLTEAPLNPKANREKMT	Y	N	E	L	L	T	1	1	1	0	0	0	3	0	1	0	3	0	0	0	2	0	0	0	0	2	0	0	14	2	1614.87	G3GVD0;G3I6E6	G3GVD0	92	105			yes	no	2;3	0.0036689	108.7		By MS/MS			By matching
NEVDMSNIQEM	______________________________	LTTFNEVDMSNIQEMRTRHKDAFLKKHNLK	F	N	E	E	M	R	0	0	2	1	0	1	2	0	0	1	0	0	2	0	0	1	0	0	0	1	0	0	11	1	1308.53	G3I0L8;G3HFQ4	G3I0L8	6	16			yes	no	2	0.0073541	108.98
NEVHKQVVDSAY	NLNPELGTDTDKEQWNEVHKQVVDSAYEVI	EQWNEVHKQVVDSAYEVIKLKGYTSWAIGL	W	N	E	A	Y	E	1	0	1	1	0	1	1	0	1	0	0	1	0	0	0	1	0	0	1	3	0	0	12	0	1387.67	G3I255	G3I255	278	289			yes	yes	2	0.014586	113.63
NFGQKEKPY	PLFPHVLCHNCAVEFNFGQKEKPYFPIPED	NCAVEFNFGQKEKPYFPIPEDYTFIQNVPL	F	N	F	P	Y	F	0	0	1	0	0	1	1	1	0	0	0	2	0	1	1	0	0	0	1	0	0	0	9	1	1109.55	G3H7M8	G3H7M8	146	154			yes	yes	2	1.0933e-06	144.09		By MS/MS
NFSSATTPELL	FSALRALPDMEVVGLNFSSATTPELLLKTF	VVGLNFSSATTPELLLKTFDHYCEYRRTPN	L	N	F	L	L	L	1	0	1	0	0	0	1	0	0	0	2	0	0	1	1	2	2	0	0	0	0	0	11	2	1178.58	G3H352	G3H352	2556	2566			yes	yes	1;2	0.0082362	107.15		By MS/MS			By MS/MS
NGEEAVPGSWPW	VPAIQPVLSGLSRIVNGEEAVPGSWPWQVS	RIVNGEEAVPGSWPWQVSLQDKTGFHFCGG	V	N	G	P	W	Q	1	0	1	0	0	0	2	2	0	0	0	0	0	0	2	1	0	2	0	1	0	0	12	1	1327.58	CON__P00766;P00766	CON__P00766	18	29			yes	no	2	0.024657	97.965				By matching	By MS/MS
NGSCVEVDVH	VQVTRQSPNSYVVIMNGSCVEVDVHRLSDG	YVVIMNGSCVEVDVHRLSDGGLLLSYDGSS	M	N	G	V	H	R	0	0	1	1	1	0	1	1	1	0	0	0	0	0	0	1	0	0	0	3	0	0	10	0	1114.47	G3H9D1	G3H9D1	18	27			yes	yes	2	0.015557	96.253		By MS/MS	By MS/MS
NGVDAVHPGY	QAYLHIPDIIKVAKENGVDAVHPGYGFLSE	KVAKENGVDAVHPGYGFLSERADFAQACQD	E	N	G	G	Y	G	1	0	1	1	0	0	0	2	1	0	0	0	0	0	1	0	0	0	1	2	0	0	10	0	1027.47	G3I4L6	G3I4L6	109	118			yes	yes	2	0.019846	91.626			By MS/MS	By matching	By MS/MS
NHDGSYDMQIGNETF	TLRSGKSDVVVAVTYNHDGSYDMQIGNETF	NHDGSYDMQIGNETFRVLGDLCSEGGCTYL	Y	N	H	T	F	R	0	0	2	2	0	1	1	2	1	1	0	0	1	1	0	1	1	0	1	0	0	0	15	2	1726.69	G3I7H8	G3I7H8	531	545			yes	yes	2	5.2673e-12	165.66	By MS/MS	By MS/MS	By MS/MS		By MS/MS
NHPGQISAGY	PPMEAAGFTAQVIILNHPGQISAGYAPVLD	QVIILNHPGQISAGYAPVLDCHTAHIACKF	L	N	H	G	Y	A	1	0	1	0	0	1	0	2	1	1	0	0	0	0	1	1	0	0	1	0	0	0	10	0	1042.48	G3HGY8;G3HH39;G3GZK1;G3HWX4	G3HH39	316	325			no	no	2	2.1563e-05	134.15	By MS/MS	By MS/MS	By MS/MS	By matching	By MS/MS
NHVQEVLEGY	AECVEADSGRLASELNHVQEVLEGYKKKYE	LASELNHVQEVLEGYKKKYEEEVALRATAE	L	N	H	G	Y	K	0	0	1	0	0	1	2	1	1	0	1	0	0	0	0	0	0	0	1	2	0	0	10	1	1186.56	CON__Q6NT21;CON__P78385;CON__Q14533;CON__O43790;CON__P78386	CON__Q6NT21	186	195			no	no	2	1.9487e-13	157.68
NIDDGTSDRPY	ALAGRYSGHKAIIMKNIDDGTSDRPYSYSL	IIMKNIDDGTSDRPYSYSLVAGIDRYPRKV	K	N	I	P	Y	S	0	1	1	3	0	0	0	1	0	1	0	0	0	0	1	1	1	0	1	0	0	0	11	0	1251.54	G3I100	G3I100	28	38			no	no	2	0.030052	76.827		By MS/MS
NIETAVKTKGVDE	SVKPYTNFDAERDALNIETAVKTKGVDEVT	ALNIETAVKTKGVDEVTIVNILTNRSNAQR	L	N	I	D	E	V	1	0	1	1	0	0	2	1	0	1	0	2	0	0	0	0	2	0	0	2	0	0	13	0	1402.73	G3IG05	G3IG05	41	53			yes	yes	2	0.0098129	100.88		By MS/MS
NIIHSVIDE	DTIVPLESSKAYDMLNIIHSVIDEREFFEI	KAYDMLNIIHSVIDEREFFEIMPNYAKNII	L	N	I	D	E	R	0	0	1	1	0	0	1	0	1	3	0	0	0	0	0	1	0	0	0	1	0	0	9	0	1038.53	G3I1E0	G3I1E0	318	326			yes	yes	2	0.03365	87.251
NIKTDPVDIY	ILAPVVKEIIDDKSLNIKTDPVDIYKSWVN	DDKSLNIKTDPVDIYKSWVNQMESQTGEAS	L	N	I	I	Y	K	0	0	1	2	0	0	0	0	0	2	0	1	0	0	1	0	1	0	1	1	0	0	10	0	1176.6	G3IF62	G3IF62	1086	1095			yes	yes	2	0.022678	89.698		By MS/MS	By matching		By matching
NINGGNTL	FRRSCREGICGSCAMNINGGNTLACTRRID	ICGSCAMNINGGNTLACTRRIDTDLGKVSK	M	N	I	T	L	A	0	0	3	0	0	0	0	2	0	1	1	0	0	0	0	0	1	0	0	0	0	0	8	0	801.398	G3IEY0	G3IEY0	47	54			yes	yes	1	0.0075953	129.68
NIPVNQVNPR	ISEGNETVEDIAARLNIPVNQVNPRDAKAC	IAARLNIPVNQVNPRDAKACVVHGSDLKDM	L	N	I	P	R	D	0	1	3	0	0	1	0	0	0	1	0	0	0	0	2	0	0	0	0	2	0	0	10	0	1149.63	G3H8Z9	G3H8Z9	472	481			yes	yes	2	0.018824	85.212
NKADQVDTQQL	IKAFRGQDDKIRVVLNKADQVDTQQLMRVY	RVVLNKADQVDTQQLMRVYGALMWSLGKVI	L	N	K	Q	L	M	1	0	1	2	0	3	0	0	0	0	1	1	0	0	0	0	1	0	0	1	0	0	11	0	1258.62	G3H0Y9	G3H0Y9	309	319			yes	yes	2	0.044975	66.273
NKEKGSTASQVL	CAIVSHPADSVVSVLNKEKGSTASQVLQRL	SVLNKEKGSTASQVLQRLGFRGVWKGLFAR	L	N	K	V	L	Q	1	0	1	0	0	1	1	1	0	0	1	2	0	0	0	2	1	0	0	1	0	0	12	0	1260.67	G3I2N1	G3I2N1	161	172			yes	yes	2	0.020412	133.75		By MS/MS			By MS/MS
NKEVQSEF	AVVRINSPNSKVNTLNKEVQSEFIEVMNEI	NSKVNTLNKEVQSEFIEVMNEIWANDQIRS	L	N	K	E	F	I	0	0	1	0	0	1	2	0	0	0	0	1	0	1	0	1	0	0	0	1	0	0	8	0	979.461	G3GXQ3	G3GXQ3	65	72			yes	yes	2	0.030592	116.54					By MS/MS
NKPNPNQISAN	AEAESKLKQVYIPNYNKPNPNQISANSVKA	IPNYNKPNPNQISANSVKASVVNGTGTPGQ	Y	N	K	A	N	S	1	0	4	0	0	1	0	0	0	1	0	1	0	0	2	1	0	0	0	0	0	0	11	0	1195.59	G3H3B1	G3H3B1	342	352			yes	yes	2	0.0046946	125.16
NKQVKVSPD	CHLISASAPITCELLNKQVKVSPDMAIFIT	ITCELLNKQVKVSPDMAIFITMNPGYAGRS	L	N	K	P	D	M	0	0	1	1	0	1	0	0	0	0	0	2	0	0	1	1	0	0	0	2	0	0	9	0	1013.55	G3H352	G3H352	1938	1946			yes	yes	2	0.027491	120.15		By MS/MS	By matching
NKSINPDEAVAY	KIQKLLQDFFNGKELNKSINPDEAVAYGAA	KELNKSINPDEAVAYGAAVQAAILSGDKSE	L	N	K	A	Y	G	2	0	2	1	0	0	1	0	0	1	0	1	0	0	1	1	0	0	1	1	0	0	12	0	1319.64	G3IGQ3	G3IGQ3	124	135			no	no	2	0.039282	74.162
NKSNEDQSMGNW	AVEEVDEEGKFVRLRNKSNEDQSMGNWQIK	RLRNKSNEDQSMGNWQIKRQNGDDPLMTYR	R	N	K	N	W	Q	0	0	3	1	0	1	1	1	0	0	0	1	1	0	0	2	0	1	0	0	0	0	12	1	1408.57	G3HG95	G3HG95	456	467			yes	yes	2	0.0224	115.78
NLAGAEELF	VLQNPDLALRMAVRNNLAGAEELFARKFNA	RMAVRNNLAGAEELFARKFNALFAQGNYSE	N	N	L	L	F	A	2	0	1	0	0	0	2	1	0	0	2	0	0	1	0	0	0	0	0	0	0	0	9	2	962.471	G3HJ89	G3HJ89	356	364			yes	yes	2	3.8541e-10	144.83		By MS/MS			By MS/MS
NLEIDPNAQCVKQEE	CITTVSVNESLLTPLNLEIDPNAQCVKQEE	NLEIDPNAQCVKQEEKEQIKSLNSRFAAFI	L	N	L	E	E	K	1	0	2	1	1	2	3	0	0	1	1	1	0	0	1	0	0	0	0	1	0	0	15	1	1785.82	CON__Q6NT21;CON__P78385;CON__Q14533;CON__O43790;CON__P78386	CON__Q6NT21	97	111			no	no	2	0.0061058	87.363
NLEPIFQGY	KWELLQQMNVGTRPINLEPIFQGYIDSLKR	VGTRPINLEPIFQGYIDSLKRYLDGLTAER	I	N	L	G	Y	I	0	0	1	0	0	1	1	1	0	1	1	0	0	1	1	0	0	0	1	0	0	0	9	2	1079.53	CON__P35908;CON__P35908v2	CON__P35908	230	238			no	no	2	0.011471	103.83			By MS/MS
NLGINPANIGF	AQILPIRFQEHLQLQNLGINPANIGFSTLT	LQLQNLGINPANIGFSTLTMESDKFICIRE	Q	N	L	G	F	S	1	0	3	0	0	0	0	2	0	2	1	0	0	1	1	0	0	0	0	0	0	0	11	1	1128.59	G3HJ89	G3HJ89	17	27			yes	yes	2	7.3629e-07	173.23					By MS/MS
NLHLTGDIH	AAGGGYAQVIPMEEFNLHLTGDIHAITAAN	IPMEEFNLHLTGDIHAITAANNLLAAAIDT	F	N	L	I	H	A	0	0	1	1	0	0	0	1	2	1	2	0	0	0	0	0	1	0	0	0	0	0	9	2	1018.52	G3GU10;G3H4Z5	G3GU10	479	487			no	no	2	0.036145	97.798
NLNDRLASY	GDGGLLSGNEKVTMQNLNDRLASYLDKVRA	EKVTMQNLNDRLASYLDKVRALEESNYELE	Q	N	L	S	Y	L	1	1	2	1	0	0	0	0	0	0	2	0	0	0	0	1	0	0	1	0	0	0	9	2	1064.53	CON__P13645;G3IPJ0;CON__Q7Z3Y9;CON__A2A4G1;CON__P08727;G3I8F7;CON__P19001;CON__P19012;CON__Q99456;CON__P35900;G3IPN1;CON__Q9C075;G3IP56;CON__P02535-1;CON__P02533;G3I8F9;G3I8G0;CON__Q04695;CON__Q9QWL7	CON__P13645	152	160			no	no	2	1.6496e-14	156.75		By MS/MS	By MS/MS		By MS/MS
NLQDPGVL	LYLLGFELKKPVSTTNLQDPGVLGCPRTCL	KKPVSTTNLQDPGVLGCPRTCLHAILNILE	T	N	L	V	L	G	0	0	1	1	0	1	0	1	0	0	2	0	0	0	1	0	0	0	0	1	0	0	8	1	854.45	G3HA69	G3HA69	979	986			yes	yes	2	0.027278	118.01		By MS/MS	By MS/MS		By MS/MS
NLQIDPSIQ	GIQEVTVNQSLLTPLNLQIDPSIQRVRTEE	SLLTPLNLQIDPSIQRVRTEEREQIKTLNN	L	N	L	I	Q	R	0	0	1	1	0	2	0	0	0	2	1	0	0	0	1	1	0	0	0	0	0	0	9	1	1026.53	CON__P13647	CON__P13647	154	162			yes	yes	2	0.0001377	139.88	By MS/MS	By MS/MS	By MS/MS
NLQIDPTIQ	GIQEVTINQNLLTPLNLQIDPTIQRVRTEE	NLLTPLNLQIDPTIQRVRTEEREQIKTLNN	L	N	L	I	Q	R	0	0	1	1	0	2	0	0	0	2	1	0	0	0	1	0	1	0	0	0	0	0	9	1	1040.55	CON__P02538;G3IBN9	G3IBN9	424	432			no	no	1;2	0.027569	120.12	By matching		By matching		By MS/MS
NLQNEVTKE	CRTSYEEFTHKDGVWNLQNEVTKERTAQCF	HKDGVWNLQNEVTKERTAQCFLRVDDESMQ	W	N	L	K	E	R	0	0	2	0	0	1	2	0	0	0	1	1	0	0	0	0	1	0	0	1	0	0	9	1	1073.54	G3IPR4	G3IPR4	149	157			yes	yes	2	0.0078729	110.41					By MS/MS
NLQTKPVDPTVDGGAQVQ	FTPTLICADDLQANLNLQTKPVDPTVDGGA	TKPVDPTVDGGAQVQQVVNIECVSDFTEAP	L	N	L	V	Q	Q	1	0	1	2	0	3	0	2	0	0	1	1	0	0	2	0	2	0	0	3	0	0	18	1	1865.95	G3I3I0	G3I3I0	767	784			yes	yes	2	1.7262e-10	164.81
NLSKEDDVRQY	RHLGPKRASRIRKLFNLSKEDDVRQYVVRK	RKLFNLSKEDDVRQYVVRKPLNKEGKKPRT	F	N	L	Q	Y	V	0	1	1	2	0	1	1	0	0	0	1	1	0	0	0	1	0	0	1	1	0	0	11	1	1365.65	G3H0Q0	G3H0Q0	115	125			yes	yes	2;3	0.0013416	132.25		By MS/MS	By MS/MS		By MS/MS
NLTMEKSDLEMQY	QGVDADINGLRQVLDNLTMEKSDLEMQYET	LDNLTMEKSDLEMQYETLQEELMALKKNHK	D	N	L	Q	Y	E	0	0	1	1	0	1	2	0	0	0	2	1	2	0	0	1	1	0	1	0	0	0	13	4	1600.71	CON__P35527	CON__P35527	266	278			yes	yes	2	0.019717	84.17			By MS/MS
NLTTDNANIL	SKYYKTIDDLKNQILNLTTDNANILLQIDN	KNQILNLTTDNANILLQIDNARLAADDFRL	L	N	L	I	L	L	1	0	3	1	0	0	0	0	0	1	2	0	0	0	0	0	2	0	0	0	0	0	10	1	1087.55	CON__P13645	CON__P13645	212	221			yes	yes	1;2	0.0034658	117.4	By MS/MS	By MS/MS	By MS/MS		By MS/MS
NLTTDNANILL	SKYYKTIDDLKNQILNLTTDNANILLQIDN	NQILNLTTDNANILLQIDNARLAADDFRLK	L	N	L	L	L	Q	1	0	3	1	0	0	0	0	0	1	3	0	0	0	0	0	2	0	0	0	0	0	11	2	1200.63	CON__P13645	CON__P13645	212	222			yes	yes	1;2	0.0017936	122.52	By MS/MS	By MS/MS	By MS/MS		By MS/MS
NMQDLVEDY	DGLTAERTSQNSELNNMQDLVEDYKKKYED	QNSELNNMQDLVEDYKKKYEDEINKRTAAE	N	N	M	D	Y	K	0	0	1	2	0	1	1	0	0	0	1	0	1	0	0	0	0	0	1	1	0	0	9	2	1125.46	CON__P35908;CON__Q14CN4-1;CON__P35908v2	CON__P35908	262	270			no	no	2	0.021445	98.009			By MS/MS		By matching
NMQDMVEDY	DQLKSDQSRLDSELKNMQDMVEDYRNKYED	LDSELKNMQDMVEDYRNKYEDEINKRTNAE	K	N	M	D	Y	R	0	0	1	2	0	1	1	0	0	0	0	0	2	0	0	0	0	0	1	1	0	0	9	2	1143.42	CON__P04264;G3IKI6	CON__P04264	258	266			yes	no	2	0.029732	91.626			By MS/MS
NMVIREDNQTN	NDVTAIIFVVASSSYNMVIREDNQTNRLQE	SSSYNMVIREDNQTNRLQEALNLFKSIWNN	Y	N	M	T	N	R	0	1	3	1	0	1	1	0	0	1	0	0	1	0	0	0	1	0	0	1	0	0	11	1	1332.61	G3GWT7	G3GWT7	195	205			yes	yes	2	0.0050976	113.22
NNLAGAEELF	NVLQNPDLALRMAVRNNLAGAEELFARKFN	RMAVRNNLAGAEELFARKFNALFAQGNYSE	R	N	N	L	F	A	2	0	2	0	0	0	2	1	0	0	2	0	0	1	0	0	0	0	0	0	0	0	10	2	1076.51	G3HJ89	G3HJ89	355	364			yes	yes	2	0.013574	98.299		By MS/MS
NNMQDLVEDY	LDGLTAERTSQNSELNNMQDLVEDYKKKYE	QNSELNNMQDLVEDYKKKYEDEINKRTAAE	L	N	N	D	Y	K	0	0	2	2	0	1	1	0	0	0	1	0	1	0	0	0	0	0	1	1	0	0	10	2	1239.51	CON__P35908;CON__P35908v2	CON__P35908	261	270			no	no	2	0.00099663	128.61		By MS/MS	By MS/MS		By MS/MS
NNNEEAPHEPDGVAL	LDWSSQYPELLVASYNNNEEAPHEPDGVAL	NNNEEAPHEPDGVALVWNMKYKKTTPEYVF	Y	N	N	A	L	V	2	0	3	1	0	0	3	1	1	0	1	0	0	0	2	0	0	0	0	1	0	0	15	0	1604.71	G3GUB2	G3GUB2	169	183			yes	yes	2	5.4529e-06	129.89		By matching
NNTAADDKQPY	GLSIGDVAKKLGEMWNNTAADDKQPYEKKA	GEMWNNTAADDKQPYEKKAAKLKEKHEKDI	W	N	N	P	Y	E	2	0	2	2	0	1	0	0	0	0	0	1	0	0	1	0	1	0	1	0	0	0	11	0	1235.54	G3I180	G3I180	347	357			yes	yes	2	0.0023044	139.38		By MS/MS	By MS/MS
NPEVLDITEQTL	FGLIIQQVFDNGSIYNPEVLDITEQTLHSR	SIYNPEVLDITEQTLHSRFLEGVRNVASVC	Y	N	P	T	L	H	0	0	1	1	0	1	2	0	0	1	2	0	0	0	1	0	2	0	0	1	0	0	12	1	1370.69	G3GU76	G3GU76	200	211			yes	yes	2	0.020607	120.45		By MS/MS
NPGNPVNNQVF	YMFNLVEEGKISTPLNPGNPVNNQVFIQEY	STPLNPGNPVNNQVFIQEYVANLLKSAFPH	L	N	P	V	F	I	0	0	4	0	0	1	0	1	0	0	0	0	0	1	2	0	0	0	0	2	0	0	11	0	1198.57	G3IFV3	G3IFV3	665	675			yes	yes	2	0.0013721	121.62
NPGSESECIGHF	RVEMALEALRNVIKYNPGSESECIGHFKLI	IKYNPGSESECIGHFKLIFSLLRVHGAGQV	Y	N	P	H	F	K	0	0	1	0	1	0	2	2	1	1	0	0	0	1	1	2	0	0	0	0	0	0	12	0	1332.54	G3GZH5	G3GZH5	152	163			yes	yes	2	0.0099881	107.66
NQAAKGVNKEF	TVFDQPQEYIMELTFNQAAKGVNKEFTVNI	ELTFNQAAKGVNKEFTVNIMDTCERCDGKG	F	N	Q	E	F	T	2	0	2	0	0	1	1	1	0	0	0	2	0	1	0	0	0	0	0	1	0	0	11	0	1204.62	G3HS69	G3HS69	218	228			yes	yes	2	0.0094166	86.898		By MS/MS
NQADKAINTA	NTQITSIAIGSAEGFNQADKAINTAVKSGR	SAEGFNQADKAINTAVKSGRWVMLKNVHLA	F	N	Q	T	A	V	3	0	2	1	0	1	0	0	0	1	0	1	0	0	0	0	1	0	0	0	0	0	10	0	1044.52	G3H352	G3H352	4013	4022			yes	yes	2	0.050787	78.516			By matching
NQADKAINTAVK	NTQITSIAIGSAEGFNQADKAINTAVKSGR	EGFNQADKAINTAVKSGRWVMLKNVHLAPG	F	N	Q	V	K	S	3	0	2	1	0	1	0	0	0	1	0	2	0	0	0	0	1	0	0	1	0	0	12	0	1271.68	G3H352	G3H352	4013	4024			yes	yes	2	0.019183	131.83			By MS/MS		By MS/MS
NQATSQVESKQNTEL	LARLQQENSILRDALNQATSQVESKQNTEL	NQATSQVESKQNTELAKLRQELSKVNKELV	L	N	Q	E	L	A	1	0	2	0	0	3	2	0	0	0	1	1	0	0	0	2	2	0	0	1	0	0	15	0	1675.8	G3GVX1	G3GVX1	907	921			yes	yes	2	4.255e-10	180.24
NQKVVEEAPSIF	NALWLNERECSIQRRNQKVVEEAPSIFLDH	QRRNQKVVEEAPSIFLDHETRRAMGEQAVA	R	N	Q	I	F	L	1	0	1	0	0	1	2	0	0	1	0	1	0	1	1	1	0	0	0	2	0	0	12	0	1359.7	G3HGS2	G3HGS2	440	451			yes	yes	2	2.226e-11	158.79		By MS/MS	By MS/MS
NQLKPGLQY	EKAEPPQAMNALMRLNQLKPGLQYKLISQT	NALMRLNQLKPGLQYKLISQTGPVHAPIFT	L	N	Q	Q	Y	K	0	0	1	0	0	2	0	1	0	0	2	1	0	0	1	0	0	0	1	0	0	0	9	2	1059.57	G3H6B5	G3H6B5	423	431			yes	yes	2	0.010307	112.59					By MS/MS
NQVIQTGPDEEGSDDKAVTAM	TPIAVEMTQHLAMTFNQVIQTGPDEEGSDD	GPDEEGSDDKAVTAMGILNTIDTLLSVVED	F	N	Q	A	M	G	2	0	1	3	0	2	2	2	0	1	0	1	1	0	1	1	2	0	0	2	0	0	21	0	2203.99	G3I7Z8	G3I7Z8	589	609			yes	yes	2	0.0064803	133.48
NQVKAVAQGNLSSADVQ	ISQAEAAGDVIKAAYNQVKAVAQGNLSSAD	VKAVAQGNLSSADVQAAKNKLKAGYLMSVE	Y	N	Q	V	Q	A	3	0	2	1	0	3	0	1	0	0	1	1	0	0	0	2	0	0	0	3	0	0	17	1	1727.88	G3IGA2	G3IGA2	356	372			yes	yes	2	2.876e-06	97.214		By MS/MS
NSANEDNVTQVR	ALEHRSQCSTDVQRFNSANEDNVTQVRNFY	QRFNSANEDNVTQVRNFYTKVLNEEERKRL	F	N	S	V	R	N	1	1	3	1	0	1	1	0	0	0	0	0	0	0	0	1	1	0	0	2	0	0	12	0	1345.62	G3GYY6	G3GYY6	461	472			yes	yes	2	0.023213	107.83		By MS/MS	By MS/MS
NSANEDNVTQVRN	ALEHRSQCSTDVQRFNSANEDNVTQVRNFY	RFNSANEDNVTQVRNFYTKVLNEEERKRLC	F	N	S	R	N	F	1	1	4	1	0	1	1	0	0	0	0	0	0	0	0	1	1	0	0	2	0	0	13	0	1459.67	G3GYY6	G3GYY6	461	473			yes	yes	2	4.6914e-165	246.14
NSANEDNVTQVRNF	ALEHRSQCSTDVQRFNSANEDNVTQVRNFY	FNSANEDNVTQVRNFYTKVLNEEERKRLCE	F	N	S	N	F	Y	1	1	4	1	0	1	1	0	0	0	0	0	0	1	0	1	1	0	0	2	0	0	14	0	1606.73	G3GYY6	G3GYY6	461	474			yes	yes	2	0.0013156	117.09		By MS/MS
NSELNNMQDLVEDY	LKRYLDGLTAERTSQNSELNNMQDLVEDYK	QNSELNNMQDLVEDYKKKYEDEINKRTAAE	Q	N	S	D	Y	K	0	0	3	2	0	1	2	0	0	0	2	0	1	0	0	1	0	0	1	1	0	0	14	3	1682.71	CON__P35908;CON__P35908v2	CON__P35908	257	270			no	no	2	0.0014034	110.86			By MS/MS		By MS/MS
NSFAEGAF	RVNIWLGLSAVEKKFNSFAEGAFTVFAEMY	SAVEKKFNSFAEGAFTVFAEMYENQALMFG	F	N	S	A	F	T	2	0	1	0	0	0	1	1	0	0	0	0	0	2	0	1	0	0	0	0	0	0	8	1	841.361	G3H9B2	G3H9B2	850	857			yes	yes	1	0.0011297	135.77
[truncated: 887 more rows]
[truncated: 57 more columns]

## Sheet: Exp 2 proteingroups
Protein IDs	Majority protein IDs	Peptide counts (all)	Peptide counts (razor+unique)	Peptide counts (unique)	Protein names	Gene names	Fasta headers	Number of proteins	Peptides	Razor + unique peptides	Unique peptides	Peptides C1	Peptides C2	Peptides C3	Peptides D1	Peptides D2	Peptides D3	Peptides E1	Peptides E2	Peptides E3	Peptides P1	Peptides P2	Peptides P3	Razor + unique peptides C1	Razor + unique peptides C2	Razor + unique peptides C3	Razor + unique peptides D1	Razor + unique peptides D2	Razor + unique peptides D3	Razor + unique peptides E1	Razor + unique peptides E2	Razor + unique peptides E3	Razor + unique peptides P1	Razor + unique peptides P2	Razor + unique peptides P3	Unique peptides C1	Unique peptides C2	Unique peptides C3	Unique peptides D1	Unique peptides D2	Unique peptides D3	Unique peptides E1	Unique peptides E2	Unique peptides E3	Unique peptides P1	Unique peptides P2	Unique peptides P3	Sequence coverage [%]	Unique + razor sequence coverage [%]
[truncated: 185 more rows]
[truncated: 83 more columns]

[truncated: 1 more sheets: Exp 2 peptides]
