# Supplementary material for: N-Acyl-N-Alkyl Sulfonamide Probes for Ligand-Directed Covalent Labeling of GPCRs: The Adenosine A2B Receptor as Case Study
Source: ACS Chem Biol. 2024 Jun 26;19(7):1554–62. doi: 10.1021/acschembio.4c00210 (PMC11267576; doi:10.1021/acschembio.4c00210)
Supplement: Supplementary file 3 — cb4c00210_si_003.xls [file cb4c00210_si_003.xls]

## Sheet: Cmpd Characterization Checklist
																				jo-
															Corresponding Author					D. van der Es
															Title	N-acyl-N-alkyl sulfonamide probes for ligand-directed covalent labeling of GPCRs: the adenosine A2B receptor as case study
COMPOUND CHARACTERIZATION CHECKLIST
															asfsad
TO DISPLAY INSTRUCTIONS: Double-click HERE (Formula Bar must be visible: Select View>Formula Bar) TO CLOSE: Enter/Return 1. At the upper right, enter the name of the corresponding author and the title of the manuscript. For a new or updated Checklist included with a revision, enter the manuscript ID number next to "jo". 2. In the left-most column, enter the identifying numbers (or table-entry num…
COMPOUND				IDENTITY												PURITY					COMPUTATIONAL DATA in SI*			AUTHOR REMARKS
Compound, structure, or table-entry number		New	Known	Weight and percentage yield	Physical state / mp range if cryst. solid	IR	UV-Vis	1H NMR	13C NMR	MS	MS Accurate mass (HRMS)	Optical rotation/ORD/CD	Enantiomeric/Diastereomeric ratio	X-ray [ORTEP and CIF in SI*]	<>	Copy of 1H/13C NMR spectrum in SI*	Copy of chromatogram in SI*	Quant. GC, HPLC, electrophoresis	Elemental analysis	<>	Cartesian coordinates or Z-matrix	# of imaginary frequencies	Total energy	(* SI = Supporting Information)
1			X
2		X														X
3a		X									X					X
3b		X									X					X
4a		X									X					X
4b		X									X					X
